# Supplementary material for: Identification of a senescence-related transcriptional signature to uncover molecular subtypes and key genes in hepatocellular carcinoma
Source: PLoS One. 2024 Oct 9;19(10):e0311696. doi: 10.1371/journal.pone.0311696 (PMC11463828; doi:10.1371/journal.pone.0311696)
Supplement: S1 File — (ZIP) [file pone.0311696.s001.zip]

Archive with 27 entries (22 files):
- Rawdata  of WB and R script for  manuscript/Colony formation/
- Rawdata  of WB and R script for  manuscript/Colony formation/Colony formation-control.tif
- Rawdata  of WB and R script for  manuscript/Colony formation/Colony formation-OE-G6PD.tif
- Rawdata  of WB and R script for  manuscript/files/
- Rawdata  of WB and R script for  manuscript/files/all.diff.gene.txt
- Rawdata  of WB and R script for  manuscript/files/gse14520.subtype.txt
- Rawdata  of WB and R script for  manuscript/files/GSE14520subtype.xlsx
- Rawdata  of WB and R script for  manuscript/files/hccdb18.subtype.txt
- Rawdata  of WB and R script for  manuscript/files/HCCDB18subtype.xlsx
- Rawdata  of WB and R script for  manuscript/files/pathway.txt
- Rawdata  of WB and R script for  manuscript/files/scRNA_marker_gene.txt
- Rawdata  of WB and R script for  manuscript/files/tcga.cellage.score.txt
- Rawdata  of WB and R script for  manuscript/files/tcga.cox.txt
- Rawdata  of WB and R script for  manuscript/files/tcga.diff.clust1.txt
- Rawdata  of WB and R script for  manuscript/files/tcga.diff.clust2.txt
- Rawdata  of WB and R script for  manuscript/files/tcga.diff.clust3.txt
- Rawdata  of WB and R script for  manuscript/files/tcga.subtype.txt
- Rawdata  of WB and R script for  manuscript/invasion/
- Rawdata  of WB and R script for  manuscript/invasion/invasion-control.tif
- Rawdata  of WB and R script for  manuscript/invasion/invasion-OE-G6PD.tif
- Rawdata  of WB and R script for  manuscript/migration/
- Rawdata  of WB and R script for  manuscript/migration/migration-control.tif
- Rawdata  of WB and R script for  manuscript/migration/migration-OE-G6PD.tif
- Rawdata  of WB and R script for  manuscript/script  for this paper.R
- Rawdata  of WB and R script for  manuscript/western blot/
- Rawdata  of WB and R script for  manuscript/western blot/G6PD.tif
- Rawdata  of WB and R script for  manuscript/western blot/GAPDH.tif
