# Supplementary material for: Identification of a senescence-related transcriptional signature to uncover molecular subtypes and key genes in hepatocellular carcinoma
Source: PLoS One. 2024 Oct 9;19(10):e0311696. doi: 10.1371/journal.pone.0311696 (PMC11463828; doi:10.1371/journal.pone.0311696)
Supplement: S1 File — (ZIP) [file pone.0311696.s001.zip › Rawdata of WB and R script for manuscript/files/all.diff.gene.txt]

SAC3D1
PTTG1
SPC24
CENPM
BIRC5
AURKB
MXD3
CDC20
CDT1
KIFC1
CDC25C
TROAP
CDCA3
UBE2C
CDCA5
H2AFX
RNASEH2A
UBE2T
DTYMK
CDKN3
MYBL2
SKA1
SPC25
RECQL4
E2F1
KIF2C
ZWINT
CCNB1
PCLAF
ASF1B
HJURP
CENPA
CCNB2
NDC80
TK1
TRAIP
TEDC2
SKA3
UBE2S
NUDT1
NUF2
GINS2
RFC4
CENPW
TACC3
CDK1
NCAPG
EXO1
TPX2
KIF4A
NEK2
TLCD1
CDC45
STMN1
RRM2
GINS1
CDC25A
EZH2
CDC6
TCF19
PLK1
CKS2
KIF18B
DTL
C19orf48
MCM5
CDCA8
NRM
KIF20A
FEN1
CHAF1B
PRR11
MCM2
TTK
MELK
STEAP4
MCM7
RMI2
PKMYT1
OIP5
MCM6
KIF11
TOP2A
DLGAP5
ORC1
MKI67
GTSE1
CPED1
TYMS
BUB1
ASPM
PAFAH1B3
PBK
CENPF
TRIP13
C7
RACGAP1
PRC1
LMNB1
NUSAP1
MCM3
NCAPH
FOXM1
SPAG5
BUB1B
CFHR4
CEP55
AURKA
SLC1A1
SLCO2A1
CCNA2
CCNE1
DCN
HMGA1
DEPDC1B
NR4A1
ANLN
ABCA8
GYS2
FBLN2
CRISPLD2
ALG1L
DUSP9
GPC3
NAT2
FBLN5
C6
GHR
TAT
MDK
G6PD
INMT
HSPG2
COL14A1
GLYATL1
CDKN2A
PRELP
LUM
FOSB
CYP39A1
SULT1B1
FOS
HRCT1
IGF2BP1
C8A
EFEMP1
TTC36
PCK1
MFSD2A
THBS2
AASS
SLC46A3
SOCS3
AFP
F9
MFAP4
MT1X
UGT1A1
CYP2C8
ADH1B
ABCB4
IGFBP5
ANXA10
ANO1
AKR7A3
UGT1A4
ETNPPL
OGDHL
PDK4
CTH
GPD1
SLCO1B1
ELFN1
A1BG
ADH4
AEBP1
AOX1
CP
CXCL2
IGF2BP2
SFN
MT2A
CYP8B1
PEG10
ABCB11
HSD11B1
BEX2
SOAT2
SAA2
AVPR1A
HAMP
ACSM5
SLC10A1
UPK3A
C4BPA
HP
CYP4F2
SLC28A1
ADH1C
UGT2B10
G6PC
GAL3ST1
IGFBP1
GREM2
COL3A1
MBL2
VIL1
HSD17B13
CCL21
SAA1
CFHR3
SAA2-SAA4
SLC25A47
HSD17B6
GLYAT
NNMT
CYP3A4
CYP1A2
THRSP
AQP9
C9
SLC22A1
GCGR
HPGD
AP1M2
UGT2B15
CFHR5
CYP2A6
CHI3L1
MT1E
SDS
HAO2
PLA2G2A
HPD
CRP
CYP2E1
EEF1A2
MT1G
SEC24C
GTF2I
ZNF770
NT5C2
JMJD1C
HBP1
DYNC1LI2
HMG20A
ZRANB1
USP34
GOLGA4
TRUB1
FBXO11
TSTD2
TRAPPC8
RBL2
UTP14C
ITGB1
MFAP3
POM121
ARFGEF2
USF3
SIRT1
SMAD1
PTPN11
TNKS2
BOD1L1
DNAJC14
NRIP1
LTN1
SMARCC2
RASA1
NR2C2
NFAT5
OTUD4
ELF1
NEK4
STAG1
KIDINS220
ITPRID2
SEPTIN10
TXNDC5
EIF3A
PIK3C2A
TMF1
KRIT1
ERBIN
EP300
TBC1D14
PJA2
DENND4C
TRPM7
MLLT10
BTAF1
SBF2
MEF2A
SDAD1
AKAP11
HECTD1
FUBP3
WWC2
ZC3H13
SECISBP2L
KIAA1109
UBXN4
EPB41L5
FRRS1
CEPT1
APAF1
CCDC117
KBTBD4
BIRC6
HDHD2
FNDC3A
MORC3
ARHGEF12
ARL2BP
LRRC40
BBS10
RNF123
NCOA4
TOP1
ESF1
FAN1
KMT2E
PLEKHA7
MYO18A
RFFL
PATL1
VWA8
RAPGEF2
SEC23A
NUP153
TAF1
PRRC2B
VGLL4
RDX
SDE2
SERINC1
GOLIM4
DDX21
USO1
MED13L
ROCK1
SPTLC1
RECQL
DNAJC11
TTC37
AP1AR
PHF3
ATXN1L
ANKRD17
TAF2
CNOT1
MAPK6
TCF12
SMARCAD1
TEAD1
ZBED6
M6PR
MAPK1
HIPK1
CSNK1A1
EDC4
RP2
TGOLN2
ZNF384
MYSM1
VHL
OXR1
SMC3
PCMTD2
SPTBN1
KMT2D
TMEM184C
CTNND1
FBXL14
FAM107B
UFL1
PANK3
ZNF217
RCBTB1
CLINT1
ADAM17
GPATCH8
LMO7
LATS2
PHF2
C16orf58
KLF11
SPEN
PROX1
NEK7
ZBTB1
HNF1A
POLR2B
TASOR2
MTM1
TUT4
MFSD14A
ZSWIM8
ZBTB38
ACBD5
ARID1A
CPEB4
ATP7B
LPCAT3
MAN2A2
MIB1
SKI
NEDD4
CHAMP1
TGFBR2
ATP13A3
ANKIB1
RNF40
CREBZF
IDH3A
EPB41
DST
BCL9L
ANO6
PLPP3
IQGAP2
ASH1L
RNF31
SH3D19
SMG8
TNS3
BRPF3
MGAT2
BECN1
KLHL20
TOM1L1
BRD3
SOWAHB
YAP1
NOMO2
SLC35A3
MANEA
SPRED2
ERLIN2
SH3BP5
RB1
CPEB2
ARHGAP29
POLR2A
INTS3
AFDN
STK24
PCBP1
SPIN1
CD46
IL1R1
ASAP2
ATP11A
HEATR1
BCOR
EIF3L
SLC39A14
ATP11B
HACD2
RPS6KA3
ILK
MTUS1
MAP4K3
KAT2B
TBC1D8
ZMIZ1
SMC4
DOCK1
PLS1
MTR
HLTF
CARM1
DLG5
KANK1
PCSK6
PIP5K1A
NID2
RAVER1
RESF1
PLSCR4
NID1
SERINC5
TAF6
SEC24D
EPS8
LGR4
FNBP1L
COBLL1
PKP2
MPDZ
XAF1
AKAP9
OIT3
RHOBTB3
OPN3
SLC30A1
ACADM
MYLK
MAT2A
DSP
DDX39B
KLF10
CEMIP2
TNS1
ZNF710
ADD3
ELOVL5
HMGN4
SPRY1
OCLN
KDR
MYH10
S1PR1
FAT1
ITPRIPL2
PIK3R1
MAFK
TACC1
RAB11FIP1
ITGA6
PNPO
CYP51A1
DHTKD1
LRIG3
ONECUT1
PKD2
TBC1D4
ATP8B1
AHR
AMOTL2
HIF1A
ITPR2
SLC25A15
SLC30A10
BHLHE40
GLUD2
INHBC
IL1RAP
SCP2
ACADSB
SLC23A2
CRIM1
MERTK
ADAM9
TMEM150C
SELENOP
ADGRA2
PPP1R3B
TUBA1B
TNFAIP3
CAVIN2
F2R
HMGCS1
CAP2
COL4A1
THBS1
LTBP1
GATM
TTPA
TMSB10
SLC4A4
UGT2A3
MBOAT1
DMGDH
UGT1A6
SLC6A1
ABAT
AMACR
DPP4
C4A
PYCARD
ELOVL2
SEC14L4
NPNT
RHOBTB1
OAT
PAH
HLF
SGCE
UGT1A9
SPARCL1
IFI27
SLCO1B3
SLPI
IGF2
SPINK1
SCML2
SKP2
TRIM24
KIF15
SPDL1
HELLS
MSH2
RAD51AP1
SGO2
BRCA1
CKAP2L
MCM8
KNTC1
E2F8
NSD2
CBX1
TOPBP1
PSPH
PRIM1
NFYA
KIF14
KIF18A
CKAP2
KIF23
MDC1
NEMP1
TIMELESS
INCENP
EME1
NCAPG2
TMPO
SGO1
RFC3
TPR
FANCD2
CDK2
CENPQ
CCNF
MCM4
PRRC2A
CAD
CIP2A
MCM10
ARHGAP11A
ZBTB12
FLVCR1
ESPL1
NCAPD2
HMMR
DEPDC1
ZNF687
CDCA2
FAM83D
FANCI
CHKA
FAM111B
DEK
ECT2
BCL9
WASF1
DNMT1
WDR76
CDC7
UHRF1
KLHL23
FOXRED2
MAD2L1
NUP210
RAD54L
KPNA2
HMGB2
ZNF367
MAZ
ZBED6CL
ATAD2
ZNF28
NREP
CTSV
CENPU
SALL2
TTLL4
FAM222A
PHYHIPL
SERPINI1
NDRG1
ZSWIM5
SOX12
LAMC1
ZNF468
IQGAP3
COLCA2
BMF
RAMP3
NT5DC2
ARID3A
SRC
MEP1A
IGSF1
CDCA7
TRIM71
SQLE
LRRC1
LRCOL1
MBNL3
RNF43
SCARA3
FMO1
CLGN
ESM1
SLC29A4
LAPTM4B
PEG3
H2AFY2
LRG1
LARGE2
ALPL
FAM3B
DSG2
CTNND2
ORM1
BAMBI
DKK1
FOXQ1
PYCR1
SAA4
LBP
TIMP1
APOF
SLC27A5
APCS
PRR15L
MAB21L4
RDH16
HPR
PON1
CCL19
EPCAM
CYP2A7
HRG
PGC
LCN2
DEFB1
