# Supplementary material for: Identification of a senescence-related transcriptional signature to uncover molecular subtypes and key genes in hepatocellular carcinoma
Source: PLoS One. 2024 Oct 9;19(10):e0311696. doi: 10.1371/journal.pone.0311696 (PMC11463828; doi:10.1371/journal.pone.0311696)
Supplement: S1 File — (ZIP) [file pone.0311696.s001.zip › Rawdata of WB and R script for manuscript/files/GSE14520subtype.xlsx]

## Sheet: GSE14520subtype
gse14520.subtype.Cluster	Gender	Age	HBV.status	Stage	BCLC.Stage	event
clust2	M	>=60	CC	III	B	1
clust2	M	<60	AVR-CC	II	A	0
clust2	M	<60	CC	I	A	0
clust2	M	>=60	CC	I	A	0
clust2	M	<60	CC	I	A	0
clust3	M	<60	AVR-CC	III	B	1
clust2	M	<60	CC	II	A	1
clust2	M	<60	AVR-CC	I	A	1
clust2	M	<60	CC	II	A	0
clust2	M	<60	CC	I	A	0
clust2	M	<60	CC	II	A	0
clust2	M	<60	AVR-CC	I	A	0
clust1	M	<60	CC	I	0	0
clust2	M	<60	AVR-CC	I	A	1
clust2	M	<60	CC	I	0	0
clust1	M	<60	CC	I	A	0
clust2	M	<60	CC	I	A	0
clust2	M	>=60	AVR-CC	I	A	1
clust1	M	<60	CC	I	A	0
clust3	M	<60	CC	I	A	0
clust1	M	<60	CC	II	A	0
clust3	M	<60	AVR-CC	II	0	0
clust1	M	>=60	AVR-CC	II	A	0
clust1	F	<60	AVR-CC	I	0	0
clust1	F	<60	CC	I	A	0
clust3	M	<60	CC	I	A	0
clust2	M	<60	CC	II	A	0
clust1	F	<60	CC	II	B	0
clust3	M	<60	CC	II	A	0
clust2	M	<60	CC	I	A	0
clust3	M	<60	CC	II	B	1
clust1	M	>=60	CC	I	A	1
clust3	M	<60	CC	II	A	1
clust1	M	>=60	CC	I	A	0
clust1	M	<60	CC	I	A	0
clust1	M	<60	AVR-CC	III	B	0
clust3	M	<60	AVR-CC	III	B	1
clust1	M	<60	CC	I	A	0
clust3	M	<60	CC	III	A	1
clust1	M	<60	CC	II	A	0
clust3	M	<60	CC	III	A	0
clust3	M	>=60	AVR-CC	I	A	1
clust1	F	<60	CC	I	A	1
clust2	M	<60	CC	I	A	0
clust2	M	>=60	CC	II	A	1
clust3	M	<60	AVR-CC	I	A	0
clust1	M	<60	CC	II	A	1
clust1	M	<60	N	I	A	0
clust3	M	<60	AVR-CC	III	B	1
clust1	M	<60	AVR-CC	I	A	0
clust2	M	<60	AVR-CC	II	B	0
clust2	M	<60	CC	III	B	0
clust3	M	<60	CC	III	C	1
clust1	F	<60	CC	I	A	0
clust1	M	<60	CC	II	A	0
clust2	F	<60	CC	I	A	0
clust3	F	<60	AVR-CC	II	B	1
clust1	M	>=60	CC	II	A	1
clust3	M	<60	CC	III	C	1
clust1	M	<60	CC	III	C	1
clust3	M	<60	CC	I	A	0
clust2	M	<60	CC	II	A	1
clust2	M	<60	CC	II	A	0
clust1	F	<60	CC	III	C	1
clust2	M	<60	CC	III	C	1
clust3	M	<60	CC	I	0	0
clust1	M	<60	CC	III	A	1
clust3	M	<60	CC	III	C	1
clust3	M	<60	CC	III	C	1
clust2	M	<60	CC	III	C	1
clust1	M	>=60	CC	II	0	0
clust3	M	<60	AVR-CC	I	0	0
clust1	M	>=60	CC	I	A	0
clust3	M	<60	CC	III	B	1
clust3	M	<60	AVR-CC	II	A	0
clust2	M	<60	N	I	A	0
clust2	M	>=60	AVR-CC	II	0	0
clust1	M	<60	CC	III	B	1
clust3	M	<60	CC	III	C	1
clust3	M	<60	CC	I	A	0
clust1	M	<60	CC	II	A	1
clust1	M	<60	CC	I	A	1
clust3	M	<60	AVR-CC	II	A	0
clust3	M	<60	N	III	C	1
clust2	F	>=60	AVR-CC	I	A	1
clust1	M	<60	CC	II	A	0
clust3	M	<60	CC	II	A	0
clust1	M	>=60	CC	I	A	0
clust2	M	<60	CC	III	C	0
clust2	M	<60	AVR-CC	I	A	0
clust3	M	<60	AVR-CC	II	A	0
clust1	M	>=60	CC	I	A	0
clust1	M	<60	AVR-CC	II	A	1
clust2	M	>=60	CC	III	A	0
clust3	M	<60	CC	II	A	1
clust1	M	<60	AVR-CC	II	A	1
clust3	M	<60	CC	III	C	1
clust1	M	>=60	CC	II	A	0
clust2	M	<60	CC	II	B	1
clust2	F	<60	CC	II	0	1
clust1	M	>=60	N	I	A	0
clust3	M	<60	CC	I	A	1
clust3	M	<60	CC	III	C	0
clust3	M	<60	AVR-CC	II	B	1
clust2	M	>=60	CC	II	A	0
clust1	M	<60	CC	I	A	0
clust3	M	>=60	CC	II	A	1
clust3	F	>=60	CC	II	A	0
clust2	M	<60	CC	III	C	1
clust2	F	<60	CC	I	A	0
clust3	M	<60	CC	III	A	0
clust1	M	<60	CC	III	B	0
clust3	M	<60	AVR-CC	III	B	0
clust3	M	<60	CC	I	0	0
clust3	M	>=60	CC	II	A	1
clust2	M	<60	CC	II	A	0
clust1	F	>=60	CC	I	A	0
clust1	M	<60	CC	II	A	0
clust1	M	<60	CC	III	B	1
clust3	M	<60	CC	I	A	0
clust3	M	<60	AVR-CC	III	B	0
clust1	M	<60	AVR-CC	II	A	1
clust1	M	<60	AVR-CC	II	A	0
clust3	M	<60	AVR-CC	II	A	0
clust3	M	<60	CC	I	0	0
clust3	M	<60	AVR-CC	II	B	0
clust1	M	<60	CC	I	A	0
clust2	M	<60	AVR-CC	I	A	0
clust1	M	<60	CC	II	A	1
clust1	M	<60	CC	I	A	0
clust3	M	<60	CC	III	C	1
clust1	M	>=60	CC	I	0	0
clust1	M	<60	CC	I	A	1
clust1	F	<60	CC	I	A	0
clust3	M	>=60	CC	III	C	1
clust1	M	<60	N	II	C	0
clust3	M	<60	CC	I	0	0
clust3	M	<60	CC	III	C	0
clust3	M	<60	CC	III	A	1
clust1	M	<60	AVR-CC	III	B	0
clust3	M	<60	AVR-CC	I	A	0
clust3	M	>=60	CC	I	A	0
clust1	M	<60	AVR-CC	III	C	0
clust2	M	<60	CC	II	A	0
clust3	M	<60	AVR-CC	II	A	0
clust3	M	<60	CC	III	B	0
clust3	M	>=60	CC	I	A	0
clust2	M	<60	AVR-CC	II	A	1
clust1	M	<60	CC	I	A	0
clust2	M	>=60	CC	I	A	0
clust3	M	<60	CC	III	C	0
clust1	M	<60	CC	I	A	0
clust3	F	>=60	CC	II	A	0
clust3	M	<60	CC	III	C	1
clust3	M	<60	AVR-CC	III	C	1
clust1	M	<60	CC	III	B	1
clust3	M	<60	CC	II	A	0
clust2	M	<60	CC	III	C	1
clust2	M	<60	CC	II	A	1
clust3	M	<60	AVR-CC	I	A	0
clust2	M	<60	AVR-CC	I	A	1
clust3	M	<60	CC	II	B	1
clust3	M	<60	CC	III	C	0
clust1	M	>=60	CC	II	A	0
clust1	M	<60	CC	I	A	0
clust3	M	<60	CC	II	B	1
clust2	F	>=60	CC	III	A	0
clust1	M	<60	CC	I	A	0
clust2	M	<60	CC	I	A	0
clust3	F	>=60	CC	I	0	0
clust1	M	<60	CC	I	A	1
clust1	M	<60	CC	I	A	0
clust1	M	<60	CC	I	A	0
clust3	M	<60	AVR-CC	II	A	0
clust2	M	>=60	CC	I	C	0
clust3	F	<60	AVR-CC	II	A	1
clust3	M	<60	CC	I	A	0
clust3	M	<60	CC	II	0	1
clust3	M	<60	AVR-CC	II	A	1
clust2	M	>=60	CC	II	A	0
clust2	F	<60	CC	II	A	0
clust1	M	>=60	CC	II	A	0
clust3	F	<60	AVR-CC	II	A	0
clust1	M	<60	CC	II	A	0
clust3	F	<60	AVR-CC	I	A	0
clust3	M	<60	CC	I	0	0
clust3	M	<60	CC	I	A	1
clust1	M	<60	AVR-CC	I	A	0
clust2	M	>=60	AVR-CC	I	A	1
clust1	M	<60	AVR-CC	I	A	0
clust3	M	<60	CC	I	A	1
clust3	F	<60	AVR-CC	I	A	1
clust3	M	<60	AVR-CC	I	A	1
clust2	M	<60	CC	II	A	1
clust1	M	<60	CC	I	A	0
clust1	M	>=60	CC	I	A	1
clust3	F	<60	CC	I	A	0
clust3	F	<60	AVR-CC	II	0	0
clust3	M	<60	CC	II	A	0
clust2	F	<60	CC	I	A	0
clust1	F	<60	CC	II	A	0
clust1	M	<60	AVR-CC	III	A	1
clust3	M	<60	CC	I	A	0
clust3	M	<60	CC	I	A	0
clust1	M	<60	CC	II	A	1
clust3	M	>=60	N	I	A	1
clust1	M	<60	CC	II	A	1
clust3	F	<60	AVR-CC	II	A	1
clust1	M	<60	CC	II	A	0
clust3	M	>=60	CC	I	A	0
clust3	M	<60	CC	II	A	1
clust1	M	<60	CC	I	A	1
clust1	M	>=60	CC	I	A	0
clust1	F	>=60	CC	I	A	0
clust1	M	>=60	CC	I	0	0
clust2	M	<60	AVR-CC	I	A	1
clust3	M	<60	AVR-CC	II	A	1
clust3	M	>=60	CC	III	C	1
clust3	F	<60	CC	I	0	0
clust1	M	<60	CC	II	0	0
clust1	M	<60	AVR-CC	III	C	1
clust3	M	<60	CC	II	A	0
clust2	M	<60	CC	III	C	1
clust3	M	>=60	CC	III	C	1
