# Supplementary material for: Identification of a senescence-related transcriptional signature to uncover molecular subtypes and key genes in hepatocellular carcinoma
Source: PLoS One. 2024 Oct 9;19(10):e0311696. doi: 10.1371/journal.pone.0311696 (PMC11463828; doi:10.1371/journal.pone.0311696)
Supplement: S1 File — (ZIP) [file pone.0311696.s001.zip › Rawdata of WB and R script for manuscript/files/hccdb18.subtype.txt]

Samples	time	event	hccdb18.subtype.Cluster
HCCDB-18.S1	1.56164383561644	0	clust1
HCCDB-18.S2	1.56164383561644	0	clust2
HCCDB-18.S3	0.575342465753425	0	clust3
HCCDB-18.S4	0.575342465753425	0	clust2
HCCDB-18.S5	0.493150684931507	0	clust2
HCCDB-18.S6	0.493150684931507	0	clust2
HCCDB-18.S7	0.493150684931507	0	clust2
HCCDB-18.S8	1.97260273972603	0	clust1
HCCDB-18.S9	1.97260273972603	0	clust2
HCCDB-18.S10	0.821917808219178	0	clust1
HCCDB-18.S11	0.575342465753425	0	clust2
HCCDB-18.S12	0.904109589041096	0	clust3
HCCDB-18.S13	0.904109589041096	0	clust2
HCCDB-18.S14	0.904109589041096	0	clust2
HCCDB-18.S15	0.246575342465753	0	clust3
HCCDB-18.S16	0.246575342465753	0	clust2
HCCDB-18.S17	1.56164383561644	0	clust1
HCCDB-18.S18	1.3972602739726	0	clust2
HCCDB-18.S19	1.3972602739726	0	clust2
HCCDB-18.S20	1.06849315068493	0	clust3
HCCDB-18.S21	1.06849315068493	0	clust2
HCCDB-18.S22	1.06849315068493	0	clust2
HCCDB-18.S23	1.3972602739726	0	clust2
HCCDB-18.S24	1.3972602739726	0	clust2
HCCDB-18.S25	1.3972602739726	0	clust1
HCCDB-18.S26	1.23287671232877	0	clust3
HCCDB-18.S27	1.15068493150685	0	clust2
HCCDB-18.S28	1.15068493150685	0	clust2
HCCDB-18.S29	1.15068493150685	0	clust1
HCCDB-18.S30	1.15068493150685	0	clust1
HCCDB-18.S31	1.15068493150685	0	clust1
HCCDB-18.S32	0.410958904109589	0	clust1
HCCDB-18.S33	1.06849315068493	0	clust2
HCCDB-18.S34	1.06849315068493	0	clust2
HCCDB-18.S35	1.47945205479452	0	clust3
HCCDB-18.S36	1.47945205479452	0	clust2
HCCDB-18.S37	1.47945205479452	0	clust1
HCCDB-18.S38	1.47945205479452	0	clust2
HCCDB-18.S39	1.56164383561644	0	clust1
HCCDB-18.S40	1.56164383561644	0	clust2
HCCDB-18.S41	1.97260273972603	1	clust1
HCCDB-18.S42	1.97260273972603	1	clust2
HCCDB-18.S43	1.3972602739726	0	clust2
HCCDB-18.S44	1.3972602739726	0	clust2
HCCDB-18.S45	2.54794520547945	0	clust2
HCCDB-18.S46	2.54794520547945	0	clust2
HCCDB-18.S47	1.47945205479452	0	clust2
HCCDB-18.S48	1.47945205479452	0	clust2
HCCDB-18.S49	1.97260273972603	0	clust2
HCCDB-18.S50	1.97260273972603	0	clust2
HCCDB-18.S51	1.89041095890411	0	clust1
HCCDB-18.S52	1.89041095890411	0	clust2
HCCDB-18.S53	0.0821917808219178	1	clust3
HCCDB-18.S54	0.0821917808219178	1	clust2
HCCDB-18.S55	1.47945205479452	0	clust3
HCCDB-18.S56	1.47945205479452	0	clust2
HCCDB-18.S57	1.31506849315068	1	clust3
HCCDB-18.S58	1.31506849315068	1	clust2
HCCDB-18.S59	1.47945205479452	0	clust1
HCCDB-18.S60	1.47945205479452	0	clust1
HCCDB-18.S61	1.47945205479452	0	clust2
HCCDB-18.S62	1.31506849315068	0	clust2
HCCDB-18.S63	1.31506849315068	0	clust2
HCCDB-18.S64	1.56164383561644	0	clust1
HCCDB-18.S65	1.56164383561644	0	clust2
HCCDB-18.S66	1.31506849315068	0	clust3
HCCDB-18.S67	1.31506849315068	0	clust2
HCCDB-18.S68	0.246575342465753	1	clust1
HCCDB-18.S69	0.246575342465753	1	clust2
HCCDB-18.S70	1.89041095890411	0	clust1
HCCDB-18.S71	1.72602739726027	0	clust1
HCCDB-18.S72	1.72602739726027	0	clust2
HCCDB-18.S73	1.97260273972603	0	clust2
HCCDB-18.S74	1.97260273972603	0	clust2
HCCDB-18.S75	1.31506849315068	0	clust1
HCCDB-18.S76	1.31506849315068	0	clust1
HCCDB-18.S77	2.71232876712329	0	clust1
HCCDB-18.S78	2.05479452054795	0	clust1
HCCDB-18.S79	2.05479452054795	0	clust2
HCCDB-18.S80	2.79452054794521	0	clust1
HCCDB-18.S81	2.79452054794521	0	clust2
HCCDB-18.S82	1.56164383561644	1	clust3
HCCDB-18.S83	1.56164383561644	1	clust2
HCCDB-18.S84	2.71232876712329	0	clust2
HCCDB-18.S85	2.71232876712329	0	clust2
HCCDB-18.S86	2.21917808219178	0	clust1
HCCDB-18.S87	2.21917808219178	0	clust2
HCCDB-18.S88	0.904109589041096	0	clust3
HCCDB-18.S89	0.904109589041096	0	clust2
HCCDB-18.S90	2.38356164383562	0	clust3
HCCDB-18.S91	2.38356164383562	0	clust2
HCCDB-18.S92	1.97260273972603	0	clust2
HCCDB-18.S93	0.575342465753425	0	clust1
HCCDB-18.S94	0.575342465753425	0	clust2
HCCDB-18.S95	2.95890410958904	0	clust1
HCCDB-18.S96	2.38356164383562	0	clust3
HCCDB-18.S97	2.38356164383562	0	clust2
HCCDB-18.S98	2.46575342465753	0	clust3
HCCDB-18.S99	2.46575342465753	0	clust2
HCCDB-18.S100	2.46575342465753	0	clust3
HCCDB-18.S101	2.46575342465753	0	clust2
HCCDB-18.S102	2.79452054794521	0	clust3
HCCDB-18.S103	2.79452054794521	0	clust2
HCCDB-18.S104	2.79452054794521	0	clust3
HCCDB-18.S105	2.79452054794521	0	clust2
HCCDB-18.S106	1.06849315068493	1	clust1
HCCDB-18.S107	1.06849315068493	1	clust2
HCCDB-18.S108	2.79452054794521	0	clust1
HCCDB-18.S109	2.79452054794521	0	clust2
HCCDB-18.S110	0.73972602739726	1	clust1
HCCDB-18.S111	0.73972602739726	1	clust2
HCCDB-18.S112	2.95890410958904	0	clust1
HCCDB-18.S113	2.95890410958904	0	clust2
HCCDB-18.S114	3.28767123287671	0	clust1
HCCDB-18.S115	3.28767123287671	0	clust2
HCCDB-18.S116	3.20547945205479	0	clust2
HCCDB-18.S117	3.20547945205479	0	clust2
HCCDB-18.S118	0.657534246575342	0	clust3
HCCDB-18.S119	0.657534246575342	0	clust2
HCCDB-18.S120	2.87671232876712	0	clust3
HCCDB-18.S121	3.6986301369863	0	clust3
HCCDB-18.S122	3.6986301369863	0	clust2
HCCDB-18.S123	3.20547945205479	0	clust1
HCCDB-18.S124	3.20547945205479	0	clust2
HCCDB-18.S125	2.46575342465753	0	clust2
HCCDB-18.S126	3.6986301369863	0	clust1
HCCDB-18.S127	3.6986301369863	0	clust2
HCCDB-18.S128	1.89041095890411	0	clust1
HCCDB-18.S129	1.89041095890411	0	clust2
HCCDB-18.S130	3.94520547945205	1	clust2
HCCDB-18.S131	3.94520547945205	1	clust2
HCCDB-18.S132	1.47945205479452	1	clust3
HCCDB-18.S133	1.47945205479452	1	clust2
HCCDB-18.S134	2.63013698630137	0	clust3
HCCDB-18.S135	2.63013698630137	0	clust2
HCCDB-18.S136	1.64383561643836	0	clust2
HCCDB-18.S137	1.64383561643836	0	clust2
HCCDB-18.S138	4.02739726027397	0	clust2
HCCDB-18.S139	4.02739726027397	0	clust2
HCCDB-18.S140	5.91780821917808	0	clust1
HCCDB-18.S141	5.91780821917808	0	clust2
HCCDB-18.S142	5.42465753424658	0	clust1
HCCDB-18.S143	3.78082191780822	0	clust1
HCCDB-18.S144	3.78082191780822	0	clust2
HCCDB-18.S145	3.45205479452055	0	clust3
HCCDB-18.S146	3.45205479452055	0	clust2
HCCDB-18.S147	3.53424657534247	0	clust1
HCCDB-18.S148	3.53424657534247	0	clust2
HCCDB-18.S149	0.164383561643836	1	clust1
HCCDB-18.S150	0.164383561643836	1	clust2
HCCDB-18.S151	3.61643835616438	0	clust2
HCCDB-18.S152	3.61643835616438	0	clust2
HCCDB-18.S153	3.61643835616438	0	clust3
HCCDB-18.S154	3.61643835616438	0	clust1
HCCDB-18.S155	3.61643835616438	0	clust2
HCCDB-18.S156	3.61643835616438	0	clust2
HCCDB-18.S157	3.61643835616438	0	clust2
HCCDB-18.S158	3.61643835616438	0	clust1
HCCDB-18.S159	3.61643835616438	0	clust2
HCCDB-18.S160	3.61643835616438	0	clust1
HCCDB-18.S161	3.61643835616438	0	clust2
HCCDB-18.S162	1.80821917808219	1	clust2
HCCDB-18.S163	1.80821917808219	1	clust2
HCCDB-18.S164	3.86301369863014	0	clust1
HCCDB-18.S165	3.86301369863014	0	clust2
HCCDB-18.S166	0.986301369863014	1	clust3
HCCDB-18.S167	0.986301369863014	1	clust2
HCCDB-18.S168	4.02739726027397	0	clust2
HCCDB-18.S169	4.02739726027397	0	clust2
HCCDB-18.S170	4.6027397260274	0	clust2
HCCDB-18.S171	4.6027397260274	0	clust2
HCCDB-18.S172	1.15068493150685	1	clust1
HCCDB-18.S173	1.15068493150685	1	clust2
HCCDB-18.S174	4.19178082191781	0	clust2
HCCDB-18.S175	4.19178082191781	0	clust2
HCCDB-18.S176	1.56164383561644	1	clust1
HCCDB-18.S177	1.56164383561644	1	clust2
HCCDB-18.S178	1.3972602739726	1	clust3
HCCDB-18.S179	1.3972602739726	1	clust2
HCCDB-18.S180	2.3013698630137	0	clust3
HCCDB-18.S181	2.3013698630137	0	clust2
HCCDB-18.S182	3.04109589041096	1	clust3
HCCDB-18.S183	3.04109589041096	1	clust2
HCCDB-18.S184	4.35616438356164	0	clust2
HCCDB-18.S185	4.35616438356164	0	clust2
HCCDB-18.S186	4.27397260273973	0	clust3
HCCDB-18.S187	4.27397260273973	0	clust2
HCCDB-18.S188	4.68493150684932	0	clust2
HCCDB-18.S189	4.68493150684932	0	clust2
HCCDB-18.S190	4.35616438356164	0	clust2
HCCDB-18.S191	4.35616438356164	0	clust2
HCCDB-18.S192	1.23287671232877	0	clust1
HCCDB-18.S193	1.23287671232877	0	clust2
HCCDB-18.S194	4.6027397260274	0	clust1
HCCDB-18.S195	4.6027397260274	0	clust2
HCCDB-18.S196	4.6027397260274	0	clust2
HCCDB-18.S197	3.6986301369863	0	clust3
HCCDB-18.S198	3.6986301369863	0	clust2
HCCDB-18.S199	3.20547945205479	0	clust3
HCCDB-18.S200	3.20547945205479	0	clust2
HCCDB-18.S201	3.45205479452055	0	clust1
HCCDB-18.S202	3.45205479452055	0	clust2
HCCDB-18.S203	1.56164383561644	1	clust1
HCCDB-18.S204	1.56164383561644	1	clust2
HCCDB-18.S205	3.28767123287671	0	clust2
HCCDB-18.S206	3.28767123287671	0	clust2
HCCDB-18.S207	0.328767123287671	1	clust3
HCCDB-18.S208	0.328767123287671	1	clust2
HCCDB-18.S209	3.45205479452055	0	clust2
HCCDB-18.S210	3.45205479452055	0	clust2
HCCDB-18.S211	1.64383561643836	0	clust1
HCCDB-18.S212	1.64383561643836	0	clust2
HCCDB-18.S213	3.20547945205479	0	clust1
HCCDB-18.S214	3.20547945205479	0	clust2
HCCDB-18.S215	3.12328767123288	0	clust3
HCCDB-18.S216	3.12328767123288	0	clust2
HCCDB-18.S217	3.28767123287671	0	clust2
HCCDB-18.S218	3.28767123287671	0	clust1
HCCDB-18.S219	2.38356164383562	0	clust2
HCCDB-18.S220	2.38356164383562	0	clust2
HCCDB-18.S221	1.89041095890411	0	clust2
HCCDB-18.S222	1.97260273972603	0	clust1
HCCDB-18.S223	1.97260273972603	0	clust2
HCCDB-18.S224	1.31506849315068	0	clust3
HCCDB-18.S225	1.31506849315068	0	clust2
HCCDB-18.S226	1.31506849315068	1	clust3
HCCDB-18.S227	1.31506849315068	1	clust2
HCCDB-18.S228	1.47945205479452	0	clust1
HCCDB-18.S229	1.47945205479452	0	clust2
HCCDB-18.S230	1.56164383561644	0	clust2
HCCDB-18.S231	1.56164383561644	0	clust2
HCCDB-18.S232	0.657534246575342	0	clust3
HCCDB-18.S233	0.657534246575342	0	clust2
HCCDB-18.S234	1.56164383561644	0	clust1
HCCDB-18.S235	1.56164383561644	0	clust2
HCCDB-18.S236	1.64383561643836	0	clust2
HCCDB-18.S237	1.97260273972603	0	clust1
HCCDB-18.S238	1.97260273972603	0	clust2
HCCDB-18.S239	1.64383561643836	0	clust2
HCCDB-18.S240	1.64383561643836	0	clust2
HCCDB-18.S241	1.64383561643836	0	clust2
HCCDB-18.S242	1.64383561643836	0	clust2
HCCDB-18.S243	1.72602739726027	0	clust1
HCCDB-18.S244	1.72602739726027	0	clust2
HCCDB-18.S245	1.72602739726027	0	clust1
HCCDB-18.S246	1.72602739726027	0	clust2
HCCDB-18.S247	1.06849315068493	1	clust2
HCCDB-18.S248	1.06849315068493	1	clust2
HCCDB-18.S249	0.410958904109589	0	clust1
HCCDB-18.S250	0.410958904109589	0	clust2
HCCDB-18.S251	1.64383561643836	0	clust1
HCCDB-18.S252	1.64383561643836	0	clust2
HCCDB-18.S253	2.13698630136986	0	clust1
HCCDB-18.S254	2.13698630136986	0	clust2
HCCDB-18.S255	2.46575342465753	0	clust2
HCCDB-18.S256	2.46575342465753	0	clust2
HCCDB-18.S257	1.56164383561644	0	clust1
HCCDB-18.S258	1.56164383561644	0	clust2
HCCDB-18.S259	1.97260273972603	0	clust3
HCCDB-18.S260	1.97260273972603	0	clust2
HCCDB-18.S261	1.89041095890411	1	clust1
HCCDB-18.S262	1.89041095890411	1	clust2
HCCDB-18.S263	0.493150684931507	1	clust3
HCCDB-18.S264	0.493150684931507	1	clust2
HCCDB-18.S265	2.21917808219178	0	clust3
HCCDB-18.S266	2.21917808219178	0	clust2
HCCDB-18.S267	1.89041095890411	0	clust2
HCCDB-18.S268	1.89041095890411	0	clust2
HCCDB-18.S269	2.05479452054795	0	clust3
HCCDB-18.S270	2.05479452054795	0	clust2
HCCDB-18.S271	2.38356164383562	0	clust3
HCCDB-18.S272	2.38356164383562	0	clust2
HCCDB-18.S273	2.13698630136986	0	clust1
HCCDB-18.S274	2.13698630136986	0	clust2
HCCDB-18.S275	2.21917808219178	0	clust1
HCCDB-18.S276	2.21917808219178	0	clust2
HCCDB-18.S277	3.28767123287671	0	clust1
HCCDB-18.S278	3.28767123287671	0	clust2
HCCDB-18.S279	3.45205479452055	0	clust2
HCCDB-18.S280	3.45205479452055	0	clust2
HCCDB-18.S281	3.12328767123288	0	clust2
HCCDB-18.S282	3.12328767123288	0	clust2
HCCDB-18.S283	1.23287671232877	0	clust2
HCCDB-18.S284	1.23287671232877	0	clust2
HCCDB-18.S285	2.21917808219178	1	clust1
HCCDB-18.S286	2.21917808219178	1	clust2
HCCDB-18.S287	2.46575342465753	0	clust1
HCCDB-18.S288	1.97260273972603	0	clust2
HCCDB-18.S289	1.97260273972603	0	clust2
HCCDB-18.S290	0.328767123287671	1	clust1
HCCDB-18.S291	0.328767123287671	1	clust2
HCCDB-18.S292	2.46575342465753	0	clust3
HCCDB-18.S293	2.46575342465753	0	clust2
HCCDB-18.S294	4.35616438356164	0	clust1
HCCDB-18.S295	4.35616438356164	0	clust2
HCCDB-18.S296	4.43835616438356	0	clust1
HCCDB-18.S297	4.43835616438356	0	clust2
HCCDB-18.S298	3.53424657534247	1	clust3
HCCDB-18.S299	3.53424657534247	1	clust3
HCCDB-18.S300	3.53424657534247	1	clust2
HCCDB-18.S301	4.43835616438356	0	clust3
HCCDB-18.S302	4.43835616438356	0	clust2
HCCDB-18.S303	3.61643835616438	1	clust3
HCCDB-18.S304	3.61643835616438	1	clust2
HCCDB-18.S305	3.28767123287671	1	clust1
HCCDB-18.S306	3.28767123287671	1	clust2
HCCDB-18.S307	1.97260273972603	1	clust3
HCCDB-18.S308	1.97260273972603	1	clust2
HCCDB-18.S309	4.52054794520548	0	clust2
HCCDB-18.S310	4.52054794520548	0	clust2
HCCDB-18.S311	2.21917808219178	0	clust3
HCCDB-18.S312	2.21917808219178	0	clust2
HCCDB-18.S313	0.410958904109589	1	clust2
HCCDB-18.S314	0.410958904109589	1	clust1
HCCDB-18.S315	2.71232876712329	0	clust1
HCCDB-18.S316	2.71232876712329	0	clust2
HCCDB-18.S317	3.04109589041096	0	clust1
HCCDB-18.S318	1.23287671232877	0	clust2
HCCDB-18.S319	1.23287671232877	0	clust2
HCCDB-18.S320	2.46575342465753	1	clust3
HCCDB-18.S321	2.46575342465753	1	clust2
HCCDB-18.S322	2.54794520547945	0	clust2
HCCDB-18.S323	2.54794520547945	0	clust2
HCCDB-18.S324	2.63013698630137	0	clust1
HCCDB-18.S325	2.63013698630137	0	clust2
HCCDB-18.S326	2.3013698630137	0	clust2
HCCDB-18.S327	2.3013698630137	0	clust2
HCCDB-18.S328	2.46575342465753	0	clust3
HCCDB-18.S329	2.46575342465753	0	clust2
HCCDB-18.S330	2.63013698630137	0	clust2
HCCDB-18.S331	2.63013698630137	0	clust2
HCCDB-18.S332	2.46575342465753	0	clust2
HCCDB-18.S333	2.46575342465753	0	clust2
HCCDB-18.S334	0.493150684931507	1	clust2
HCCDB-18.S335	0.493150684931507	1	clust2
HCCDB-18.S336	2.71232876712329	0	clust1
HCCDB-18.S337	2.3013698630137	0	clust2
HCCDB-18.S338	2.3013698630137	0	clust2
HCCDB-18.S339	2.79452054794521	0	clust2
HCCDB-18.S340	2.87671232876712	0	clust1
HCCDB-18.S341	1.56164383561644	1	clust1
HCCDB-18.S342	1.56164383561644	1	clust2
HCCDB-18.S343	2.63013698630137	0	clust2
HCCDB-18.S344	2.79452054794521	0	clust1
HCCDB-18.S345	2.79452054794521	0	clust2
HCCDB-18.S346	2.63013698630137	0	clust2
HCCDB-18.S347	2.63013698630137	0	clust2
HCCDB-18.S348	2.54794520547945	0	clust2
HCCDB-18.S349	2.54794520547945	0	clust2
HCCDB-18.S350	2.05479452054795	0	clust1
HCCDB-18.S351	3.28767123287671	0	clust2
HCCDB-18.S352	3.28767123287671	0	clust2
HCCDB-18.S353	0.0821917808219178	1	clust3
HCCDB-18.S354	0.0821917808219178	1	clust2
HCCDB-18.S355	3.36986301369863	0	clust3
HCCDB-18.S356	3.36986301369863	0	clust2
HCCDB-18.S357	3.53424657534247	0	clust3
HCCDB-18.S358	3.53424657534247	0	clust2
HCCDB-18.S359	3.28767123287671	0	clust3
HCCDB-18.S360	3.28767123287671	0	clust2
HCCDB-18.S361	3.45205479452055	0	clust2
HCCDB-18.S362	3.45205479452055	0	clust2
HCCDB-18.S363	0.493150684931507	1	clust3
HCCDB-18.S364	0.493150684931507	1	clust2
HCCDB-18.S365	2.38356164383562	0	clust1
HCCDB-18.S366	2.38356164383562	0	clust2
HCCDB-18.S367	1.72602739726027	0	clust1
HCCDB-18.S368	1.72602739726027	0	clust2
HCCDB-18.S369	3.61643835616438	0	clust1
HCCDB-18.S370	3.61643835616438	0	clust2
HCCDB-18.S371	2.87671232876712	0	clust2
HCCDB-18.S372	2.87671232876712	0	clust2
HCCDB-18.S373	2.87671232876712	0	clust2
HCCDB-18.S374	2.87671232876712	0	clust2
HCCDB-18.S375	2.87671232876712	0	clust1
HCCDB-18.S376	2.87671232876712	0	clust2
HCCDB-18.S377	2.87671232876712	0	clust3
HCCDB-18.S378	2.87671232876712	0	clust2
HCCDB-18.S379	2.87671232876712	0	clust3
HCCDB-18.S380	2.87671232876712	0	clust2
HCCDB-18.S381	2.95890410958904	0	clust2
HCCDB-18.S382	2.95890410958904	0	clust2
HCCDB-18.S383	3.04109589041096	0	clust3
HCCDB-18.S384	2.54794520547945	0	clust2
HCCDB-18.S385	2.54794520547945	0	clust2
HCCDB-18.S386	2.13698630136986	1	clust3
HCCDB-18.S387	2.13698630136986	1	clust2
HCCDB-18.S388	1.06849315068493	0	clust3
HCCDB-18.S389	1.06849315068493	0	clust2
