# Supplementary material for: Identification of a senescence-related transcriptional signature to uncover molecular subtypes and key genes in hepatocellular carcinoma
Source: PLoS One. 2024 Oct 9;19(10):e0311696. doi: 10.1371/journal.pone.0311696 (PMC11463828; doi:10.1371/journal.pone.0311696)
Supplement: S1 File — (ZIP) [file pone.0311696.s001.zip › Rawdata of WB and R script for manuscript/files/HCCDB18subtype.xlsx]

## Sheet: HCCDB18subtype
hccdb18.subtype.Cluster	Gender	Virus	T.Stage	Stage	Smoking	Age1	event
clust1	Male	NBNC	T2	II	0	<=70	0
clust1	Male	HCV	T4	IV	1	>70	0
clust3	Male	HBV	T2	II	1	<=70	0
clust3	Female	HBV	T2	II	0	<=70	0
clust3	Female	HBV	T2	II	0	<=70	0
clust1	Female	HCV	T4	IV	0	>70	1
clust1	Male	HCV	T4	IV	1	<=70	0
clust2	Male	HCV	T3	III	1	>70	0
clust1	Female	HBV	T3	III	0	<=70	1
clust1	Male	HBVandHCV	T2	II	1	>70	0
clust1	Male	HBV	T1	I	1	<=70	0
clust2	Male	HBV	T2	II	0	<=70	0
clust3	Male	NBNC	T3	III	1	>70	0
clust3	Male	HCV	T2	II	0	<=70	0
clust3	Male	HBV	T1	I	1	<=70	0
clust3	Male	NBNC	T4	IV	1	<=70	0
clust1	Female	HBV	T2	II	0	>70	0
clust1	Male	HCV	T3	III	0	>70	0
clust1	Male	HCV	T2	II	0	>70	0
clust2	Male	HCV	T2	II	0	<=70	1
clust3	Male	HCV	T2	II	1	>70	1
clust3	Male	HCV	T2	II	1	>70	0
clust2	Male	HCV	T3	III	1	<=70	0
clust2	Male	HBV	T3	III	1	<=70	0
clust2	Female	HCV	T3	III	1	<=70	0
clust1	Male	HCV	T2	II	1	<=70	0
clust1	Male	HBV	T1	I	0	<=70	0
clust1	Female	HCV	T2	II	1	>70	0
clust3	Female	HCV	T2	II	0	<=70	0
clust1	Male	HCV	T3	III	1	<=70	0
clust1	Male	HCV	T3	III	1	>70	1
clust3	Male	NBNC	T3	III	1	>70	0
clust2	Male	HCV	T2	II	0	>70	0
clust3	Male	HCV	T2	II	0	>70	0
clust1	Male	HBV	T1	I	1	<=70	0
clust2	Male	NBNC	T2	II	1	<=70	0
clust1	Male	NBNC	T2	II	1	<=70	0
clust1	Male	NBNC	T2	II	1	<=70	0
clust2	Male	HCV	T3	III	1	<=70	1
clust1	Male	HBVandHCV	T1	I	1	>70	0
clust3	Male	HBVandHCV	T4	IV	1	<=70	1
clust2	Male	HCV	T3	III	1	<=70	0
clust1	Male	HBV	T3	III	1	>70	0
clust2	Male	HCV	T3	III	1	<=70	0
clust1	Male	HCV	T3	III	1	>70	1
clust2	Male	HBV	T3	III	1	<=70	0
clust1	Female	HCV	T1	I	0	>70	1
clust3	Male	HBV	T3	III	1	>70	1
clust2	Male	HBV	T2	II	1	<=70	0
clust3	Male	HCV	T2	II	0	>70	0
clust3	Female	HCV	T2	II	0	>70	1
clust2	Male	HCV	T2	II	0	>70	0
clust3	Male	HBV	T3	III	0	<=70	0
clust2	Female	HCV	T2	II	0	<=70	0
clust2	Male	NBNC	T2	II	0	<=70	0
clust1	Male	HBV	T3	III	1	<=70	0
clust1	Male	HCV	T1	I	1	<=70	0
clust3	Female	NBNC	T2	II	0	>70	0
clust3	Male	HBV	T2	II	0	<=70	0
clust3	Male	HBV	T2	II	1	<=70	0
clust1	Female	HBV	T1	I	0	<=70	0
clust1	Female	HCV	T2	II	0	>70	1
clust2	Female	HCV	T2	II	0	<=70	0
clust3	Female	HCV	T4	IV	0	<=70	1
clust2	Female	NBNC	T3	III	0	>70	0
clust1	Female	HCV	T2	II	0	>70	0
clust3	Male	HCV	T2	II	0	>70	0
clust2	Female	HCV	T2	II	0	>70	0
clust2	Male	NBNC	T2	II	0	<=70	0
clust2	Male	HCV	T2	II	1	>70	0
clust2	Female	HCV	T2	II	0	<=70	0
clust1	Male	NBNC	T3	III	0	>70	0
clust3	Female	HCV	T3	III	0	<=70	0
clust3	Male	HCV	T2	II	1	<=70	1
clust1	Male	HBV	T3	III	1	<=70	0
clust2	Male	HCV	T2	II	1	<=70	0
clust2	Male	HCV	T3	III	1	>70	0
clust3	Male	HBV	T3	III	1	<=70	0
clust1	Female	HCV	T2	II	0	<=70	0
clust2	Male	HCV	T2	II	1	>70	0
clust1	Male	HBV	T1	I	1	<=70	0
clust2	Male	HCV	T2	II	1	>70	0
clust2	Female	HCV	T1	I	0	>70	0
clust1	Female	HCV	T2	II	0	>70	0
clust1	Male	NBNC	T3	III	1	>70	0
clust2	Female	NBNC	T2	II	0	>70	1
clust1	Female	HCV	T2	II	1	>70	0
clust1	Female	HBV	T2	II	0	>70	0
clust1	Male	NBNC	T1	I	1	>70	0
clust1	Male	HCV	T1	I	0	<=70	0
clust2	Female	HCV	T1	I	0	<=70	0
clust1	Female	HCV	T2	II	0	<=70	0
clust3	Male	NBNC	T2	II	1	>70	0
clust3	Male	HCV	T1	I	1	<=70	0
clust1	Female	HBV	T2	II	0	<=70	1
clust3	Male	NBNC	T4	IV	1	<=70	1
clust3	Male	HBV	T2	II	1	<=70	0
clust2	Male	HCV	T2	II	1	>70	0
clust3	Female	HCV	T3	III	0	<=70	0
clust2	Male	HCV	T2	II	0	<=70	0
clust3	Male	HCV	T2	II	0	>70	0
clust1	Male	HCV	T2	II	1	>70	0
clust1	Female	NBNC	T2	II	0	>70	0
clust1	Male	HCV	T2	II	1	>70	0
clust2	Male	NBNC	T2	II	1	>70	0
clust2	Male	HCV	T3	III	1	<=70	0
clust2	Male	HCV	T2	II	1	>70	0
clust1	Female	HCV	T2	II	0	<=70	1
clust1	Male	HBV	T2	II	1	>70	0
clust2	Male	HCV	T2	II	1	>70	0
clust1	Male	HCV	T3	III	0	>70	0
clust1	Female	HCV	T3	III	0	>70	1
clust3	Male	HBV	T2	II	1	<=70	0
clust1	Male	HBV	T2	II	1	<=70	0
clust3	Male	HCV	T2	II	1	<=70	1
clust3	Male	HCV	T2	II	1	<=70	1
clust3	Male	NBNC	T2	II	0	>70	0
clust1	Male	HCV	T3	III	0	>70	0
clust3	Male	HCV	T3	III	1	<=70	0
clust3	Male	NBNC	T2	II	1	<=70	1
clust1	Male	HCV	T4	IV	1	<=70	1
clust3	Male	HCV	T2	II	0	>70	1
clust2	Male	HCV	T3	III	1	>70	0
clust1	Male	HCV	T3	III	0	>70	0
clust3	Female	HCV	T1	I	0	>70	0
clust2	Male	HCV	T3	III	1	>70	1
clust1	Male	HCV	T1	I	1	<=70	0
clust2	Male	HCV	T2	II	0	<=70	0
clust1	Male	HCV	T3	III	1	<=70	0
clust3	Male	HBV	T2	II	1	>70	1
clust2	Male	HCV	T2	II	1	<=70	0
clust1	Male	HCV	T1	I	1	<=70	0
clust2	Male	HCV	T2	II	1	<=70	0
clust3	Male	HBV	T2	II	1	<=70	0
clust2	Male	HCV	T2	II	1	<=70	0
clust2	Female	HCV	T1	I	0	>70	0
clust2	Female	HCV	T3	III	0	>70	0
clust2	Male	HBV	T4	IV	0	<=70	1
clust1	Male	HCV	T3	III	1	>70	0
clust2	Female	HCV	T1	I	0	>70	0
clust2	Male	HCV	T1	I	0	>70	0
clust1	Male	HCV	T2	II	1	<=70	1
clust2	Male	HCV	T2	II	1	<=70	0
clust1	Male	HCV	T2	II	1	<=70	0
clust2	Male	HCV	T3	III	1	<=70	0
clust2	Male	HCV	T2	II	0	<=70	0
clust3	Male	NBNC	T4	IV	1	<=70	0
clust1	Female	HCV	T1	I	1	>70	0
clust2	Male	HBV	T2	II	1	<=70	0
clust3	Male	HBV	T3	III	0	<=70	1
clust3	Male	HBV	T2	II	1	>70	0
clust3	Male	HCV	T2	II	0	<=70	0
clust3	Male	HCV	T3	III	1	>70	0
clust2	Male	HCV	T1	I	1	<=70	0
clust3	Female	HCV	T3	III	0	>70	1
clust1	Female	HCV	T2	II	0	>70	0
clust1	Male	HBV	T3	III	0	<=70	0
clust1	Male	HBV	T1	I	1	<=70	0
clust2	Male	HBV	T1	I	1	<=70	0
clust2	Male	HCV	T1	I	0	>70	0
clust1	Male	HBV	T3	III	1	<=70	0
clust3	Male	HCV	T4	IV	1	>70	0
clust3	Female	HCV	T2	II	0	>70	0
clust2	Male	HBV	T3	III	1	<=70	0
clust3	Male	HCV	T3	III	1	<=70	0
clust2	Male	HCV	T4	IV	0	>70	0
clust3	Male	HCV	T3	III	1	<=70	1
clust3	Female	HCV	T2	II	0	>70	0
clust1	Male	NBNC	T2	II	1	<=70	0
clust1	Male	HBV	T3	III	1	<=70	1
clust2	Male	HCV	T2	II	0	>70	0
clust2	Male	HCV	T2	II	1	<=70	0
clust2	Female	HCV	T1	I	0	<=70	0
clust2	Male	NBNC	T2	II	1	>70	0
clust2	Male	NBNC	T2	II	1	>70	0
clust1	Male	NBNC	T2	II	1	>70	0
clust3	Male	HCV	T3	III	1	>70	1
clust3	Female	HCV	T2	II	0	<=70	0
clust3	Female	HCV	T1	I	0	>70	1
clust1	Male	HCV	T4	IV	1	>70	0
clust2	Male	NBNC	T2	II	1	>70	0
clust1	Male	HCV	T4	IV	1	>70	0
clust2	Male	NBNC	T3	III	1	<=70	0
clust1	Female	HCV	T2	II	0	>70	0
clust3	Male	NBNC	T3	III	0	<=70	0
clust1	Male	HBV	T4	IV	0	<=70	1
clust1	Male	HBV	T1	I	1	>70	0
clust1	Male	HCV	T4	IV	1	<=70	0
clust2	Female	HCV	T2	II	0	<=70	0
clust1	Male	HCV	T2	II	1	<=70	0
clust1	Male	HCV	T2	II	1	<=70	0
clust1	Male	HCV	T1	I	1	>70	0
clust1	Male	HCV	T3	III	1	<=70	0
clust1	Male	NBNC	T3	III	0	>70	0
clust1	Male	HCV	T3	III	1	>70	0
clust3	Male	HBVandHCV	T3	III	0	>70	1
clust2	Male	NBNC	T3	III	1	>70	0
clust1	Male	HBV	T3	III	1	<=70	0
clust3	Male	HBV	T3	III	1	<=70	0
clust3	Male	HBV	T2	II	1	<=70	0
clust1	Female	HBV	T2	II	1	<=70	0
clust1	Male	HBV	T1	I	1	<=70	0
clust3	Male	HBV	T2	II	1	<=70	0
clust3	Female	HBV	T1	I	0	<=70	0
