# Supplementary material for: Identification of a senescence-related transcriptional signature to uncover molecular subtypes and key genes in hepatocellular carcinoma
Source: PLoS One. 2024 Oct 9;19(10):e0311696. doi: 10.1371/journal.pone.0311696 (PMC11463828; doi:10.1371/journal.pone.0311696)
Supplement: S1 File — (ZIP) [file pone.0311696.s001.zip › Rawdata of WB and R script for manuscript/files/scRNA_marker_gene.txt]

p_val	avg_logFC	pct.1	pct.2	p_val_adj	cluster	gene	pct.diff
0	2.18307609094273	0.613	0.226	0	T cell	CCL5	0.387
0	2.16637482112292	0.698	0.095	0	T cell	TRAC	0.603
0	1.97797806213768	0.432	0.172	0	T cell	NKG7	0.26
0	1.96541794110152	0.939	0.54	0	T cell	CXCR4	0.399
0	1.96528059341664	0.439	0.086	0	T cell	KLRB1	0.353
0	1.96414923720319	0.7	0.07	0	T cell	CD2	0.63
0	1.94830456436787	0.721	0.124	0	T cell	CD3D	0.597
0	1.93771312337757	0.534	0.078	0	T cell	IL7R	0.456
0	1.85290473383653	0.588	0.154	0	T cell	CD69	0.434
0	1.82398425438375	0.643	0.097	0	T cell	TRBC2	0.546
0	1.68483858680502	0.488	0.081	0	T cell	GZMA	0.407
0	1.66789053794171	0.441	0.108	0	T cell	LTB	0.333
0	1.65053948105932	0.818	0.507	0	T cell	CREM	0.311
0	1.6337062173035	0.435	0.065	0	T cell	TRBC1	0.37
0	1.62235738419876	0.595	0.127	0	T cell	CD7	0.468
0	1.57377450708965	0.884	0.655	0	T cell	TSC22D3	0.229
0	1.5702352240431	0.611	0.058	0	T cell	CD3E	0.553
0	1.56495879474684	0.743	0.546	0	T cell	ZFP36L2	0.197
0	1.5343850606869	0.544	0.108	0	T cell	CST7	0.436
0	1.52905568308255	0.873	0.476	0	T cell	S100A4	0.397
0	1.4998855399654	0.738	0.241	0	T cell	CRIP1	0.497
0	1.47368810622613	0.731	0.239	0	T cell	CORO1A	0.492
0	1.46886726400907	0.787	0.275	0	T cell	PTPRC	0.512
0	1.4633191999723	0.874	0.817	0	T cell	BTG1	0.0570000000000001
0	1.39038339307915	0.675	0.201	0	T cell	IL2RG	0.474
0	1.36578625703372	0.689	0.218	0	T cell	CYTIP	0.471
0	1.35473687243419	0.809	0.339	0	T cell	CD52	0.47
0	1.3011826685098	0.583	0.242	0	T cell	RP11-138A9.1	0.341
0	1.29672686170792	0.735	0.375	0	T cell	ISG20	0.36
0	1.29595948033342	0.621	0.472	0	T cell	ANXA1	0.149
0	1.27835948144921	0.786	0.473	0	T cell	RGS1	0.313
0	1.26351196397001	0.697	0.28	0	T cell	SAMSN1	0.417
0	1.26163320144356	0.36	0.068	0	T cell	BATF	0.292
0	1.23858286260108	0.909	0.771	0	T cell	IL32	0.138
0	1.21554802781238	0.472	0.072	0	T cell	CLEC2D	0.4
0	1.19490529820898	0.472	0.185	0	T cell	RP11-138A9.2	0.287
0	1.17808060475998	0.938	0.878	0	T cell	HSPA8	0.0599999999999999
0	1.16965909613219	0.375	0.099	0	T cell	DUSP4	0.276
0	1.16647368262221	0.649	0.474	0	T cell	YPEL5	0.175
0	1.15747447954165	0.893	0.53	0	T cell	ARHGDIB	0.363
0	1.15008266294963	0.517	0.155	0	T cell	ITM2A	0.362
0	1.13520073787487	0.675	0.483	0	T cell	HMGB2	0.192
0	1.11569852485731	0.455	0.043	0	T cell	LCK	0.412
0	1.1156902108803	0.593	0.316	0	T cell	DUSP2	0.277
0	1.09328403083652	0.488	0.096	0	T cell	RHOH	0.392
0	1.07114764465163	0.56	0.238	0	T cell	STK17B	0.322
0	1.0695851044361	0.566	0.192	0	T cell	RAC2	0.374
0	1.06745372479575	0.642	0.324	0	T cell	RGCC	0.318
0	1.06237374212839	0.412	0.042	0	T cell	CD3G	0.37
0	1.05012701688845	0.631	0.42	0	T cell	LEPROTL1	0.211
0	1.04854278542847	0.502	0.281	0	T cell	TUBA4A	0.221
0	1.03791481915475	0.661	0.383	0	T cell	ELF1	0.278
0	1.02751882139815	0.838	0.796	0	T cell	DNAJB1	0.0419999999999999
0	1.02600610490009	0.406	0.051	0	T cell	SYTL3	0.355
0	1.02573212555287	0.395	0.1	0	T cell	AC016831.7	0.295
0	1.02546201690921	0.424	0.118	0	T cell	RP11-347P5.1	0.306
0	1.01681616905187	0.566	0.289	0	T cell	STK4	0.277
0	1.01617211156462	0.381	0.052	0	T cell	SPOCK2	0.329
0	1.01342478499341	0.676	0.614	0	T cell	CACYBP	0.0620000000000001
0	1.012654320407	0.81	0.702	0	T cell	SARAF	0.108
0	1.00212130799068	0.722	0.557	0	T cell	SRSF7	0.165
0	0.995987053666623	0.555	0.371	0	T cell	PPP1R2	0.184
0	0.993677308765293	0.446	0.223	0	T cell	PMAIP1	0.223
0	0.986418458972066	0.509	0.227	0	T cell	EVL	0.282
0	0.980861614217945	0.624	0.407	0	T cell	EZR	0.217
0	0.962092727110617	0.85	0.777	0	T cell	DNAJA1	0.073
0	0.95960151998403	0.515	0.298	0	T cell	CCNH	0.217
0	0.958573921408981	0.418	0.196	0	T cell	DOK2	0.222
0	0.957009095113742	0.459	0.186	0	T cell	STK17A	0.273
0	0.940545570919761	0.422	0.065	0	T cell	ACAP1	0.357
0	0.921516833743084	0.455	0.262	0	T cell	ARID5B	0.193
0	0.919384219020935	0.509	0.301	0	T cell	PPP2R5C	0.208
0	0.900742114381614	0.414	0.212	0	T cell	RORA	0.202
0	0.874443777895516	0.607	0.287	0	T cell	LSP1	0.32
0	0.870973068233909	0.957	0.966	0	T cell	HSP90AA1	-0.00900000000000001
0	0.868187261345446	0.425	0.172	0	T cell	PIK3IP1	0.253
0	0.867813703817368	0.63	0.343	0	T cell	CD44	0.287
0	0.861738855643275	0.643	0.314	0	T cell	CD53	0.329
0	0.858976277631373	0.565	0.389	0	T cell	BIRC3	0.176
0	0.836041145745908	0.656	0.432	0	T cell	LDHB	0.224
0	0.83217630881899	0.998	0.993	0	T cell	RPS29	0.005
0	0.82470251162765	0.373	0.125	0	T cell	FYN	0.248
0	0.818904569791173	0.523	0.342	0	T cell	CDC42SE2	0.181
0	0.815841971940351	0.68	0.561	0	T cell	DDIT4	0.119
0	0.810634654359325	0.601	0.477	0	T cell	DDX24	0.124
0	0.794145303416141	0.484	0.182	0	T cell	ALOX5AP	0.302
0	0.793519730942472	0.802	0.738	0	T cell	ZFP36	0.0640000000000001
0	0.784391083709331	1	0.984	0	T cell	MALAT1	0.016
0	0.777289771965517	0.993	0.982	0	T cell	RPS3	0.011
0	0.771910760628085	0.492	0.29	0	T cell	ZNF331	0.202
0	0.767393764036944	0.638	0.452	0	T cell	TNFAIP3	0.186
0	0.766398846456446	1	0.998	0	T cell	B2M	0.002
0	0.761932247794902	0.351	0.108	0	T cell	GNG2	0.243
0	0.761257270741022	0.353	0.153	0	T cell	CNOT6L	0.2
0	0.757875873545801	0.686	0.474	0	T cell	FXYD5	0.212
0	0.749407948811717	0.392	0.196	0	T cell	ADGRE5	0.196
0	0.746302551773497	0.554	0.371	0	T cell	IFI16	0.183
0	0.743870180333954	1	0.998	0	T cell	RPS27	0.002
0	0.737815440469571	0.388	0.155	0	T cell	IFITM1	0.233
0	0.737123335343376	0.997	0.978	0	T cell	HLA-A	0.019
0	0.732490182477622	0.976	0.707	0	T cell	SRGN	0.269
0	0.72920193576731	0.417	0.239	0	T cell	ICAM3	0.178
0	0.723958852729234	0.446	0.184	0	T cell	CD48	0.262
0	0.722777849710123	0.445	0.225	0	T cell	WIPF1	0.22
0	0.718178373675111	0.389	0.178	0	T cell	SLA	0.211
0	0.716894628440306	0.494	0.297	0	T cell	UCP2	0.197
0	0.715996709532798	0.664	0.43	0	T cell	GMFG	0.234
0	0.708667618315689	0.531	0.253	0	T cell	CD37	0.278
0	0.708029544424145	0.993	0.984	0	T cell	H3F3B	0.00900000000000001
0	0.703496359030853	0.665	0.363	0	T cell	HCST	0.302
0	0.691167064097672	0.992	0.955	0	T cell	HLA-C	0.037
0	0.669294501356266	0.914	0.804	0	T cell	HLA-E	0.11
0	0.661009045773432	0.891	0.868	0	T cell	DDX5	0.023
0	0.657082747638013	0.502	0.29	0	T cell	GPSM3	0.212
0	0.640414603705571	0.456	0.259	0	T cell	TUBA1A	0.197
0	0.629818534900367	0.992	0.989	0	T cell	RPS15A	0.003
0	0.628771264475538	0.998	0.999	0	T cell	RPS19	-0.001
0	0.626466254761067	0.994	0.96	0	T cell	HLA-B	0.034
0	0.605996885429893	0.477	0.286	0	T cell	LCP1	0.191
0	0.595694597360047	0.909	0.925	0	T cell	RPSA	-0.016
0	0.591402508181744	0.849	0.906	0	T cell	PFN1	-0.0570000000000001
0	0.58896310427181	0.78	0.774	0	T cell	CALM1	0.00600000000000001
0	0.567927564371386	0.992	0.989	0	T cell	RPL28	0.003
0	0.563731554195055	0.905	0.904	0	T cell	HNRNPA1	0.001
0	0.558668994609677	0.982	0.986	0	T cell	RPS4X	-0.004
0	0.557895921670227	0.916	0.779	0	T cell	SH3BGRL3	0.137
0	0.553304471305808	1	0.994	0	T cell	TMSB4X	0.00600000000000001
0	0.547779277014085	0.883	0.906	0	T cell	RPL36AL	-0.023
0	0.545939582983849	0.986	0.979	0	T cell	RPL31	0.00700000000000001
0	0.541651941390483	0.994	0.996	0	T cell	EEF1A1	-0.002
0	0.538912740567096	0.998	0.996	0	T cell	RPL13A	0.002
0	0.532643636743477	0.971	0.973	0	T cell	UBC	-0.002
0	0.532002605912829	0.849	0.933	0	T cell	RPS2	-0.0840000000000001
0	0.528967587303542	0.995	0.993	0	T cell	RPS27A	0.002
0	0.519895754530485	0.998	0.997	0	T cell	RPL21	0.001
0	0.519299063287966	0.999	0.996	0	T cell	RPL34	0.003
0	0.51835892093366	0.981	0.982	0	T cell	RPS25	-0.001
0	0.517835458930829	0.991	0.993	0	T cell	RPLP2	-0.002
0	0.516909723633539	0.995	0.99	0	T cell	RPS6	0.005
0	0.515964196161927	0.886	0.945	0	T cell	RPL13	-0.0589999999999999
0	0.507220639904908	0.99	0.989	0	T cell	RPL23A	0.001
0	0.501301824142735	0.995	0.994	0	T cell	RPL3	0.001
0	0.500473843208127	0.968	0.966	0	T cell	RPL10A	0.002
1.32266135761564e-306	0.63842474823807	0.359	0.185	3.3700088730689e-302	T cell	CCND3	0.174
7.24017331219895e-306	0.535420334596555	0.958	0.975	1.84472375821517e-301	T cell	UBB	-0.017
1.96890934401594e-285	0.569592621022855	0.44	0.249	5.01658411761821e-281	T cell	FYB	0.191
5.24914750332811e-285	0.725248524299334	0.368	0.203	1.33743029237297e-280	T cell	IDS	0.165
7.66534355108302e-283	0.681804797683175	0.6	0.53	1.95305288338044e-278	T cell	GPBP1	0.07
5.06676628807037e-267	0.564671816994995	0.74	0.765	1.29096138253745e-262	T cell	SELK	-0.025
3.51713952773993e-251	0.703059135519686	0.676	0.645	8.96131980272857e-247	T cell	DNAJB6	0.031
4.74994104808628e-249	0.551002324764861	0.398	0.229	1.2102374796419e-244	T cell	CELF2	0.169
1.10467822559938e-243	0.666102743622045	0.389	0.237	2.81460965100465e-239	T cell	ZC3HAV1	0.152
2.16508788573067e-243	0.850383784568289	0.491	0.378	5.51642742405316e-239	T cell	TANK	0.113
5.81578049654386e-238	0.699091958842597	0.752	0.72	1.48180271271441e-233	T cell	JUNB	0.032
4.20047226628491e-237	0.609895553350207	0.444	0.296	1.07023832872673e-232	T cell	PLP2	0.148
2.77929324871085e-236	0.641851559255561	0.526	0.387	7.08136126839038e-232	T cell	REL	0.139
4.82683925734757e-236	0.726878505183727	0.541	0.419	1.22983037437959e-231	T cell	CLEC2B	0.122
1.64865380438393e-228	0.8490902976557	0.556	0.506	4.20060502818981e-224	T cell	FAM177A1	0.05
8.21360981523735e-223	0.673585666607168	0.406	0.272	2.09274564482432e-218	T cell	PDCD4	0.134
4.7862188548113e-219	0.606273253627716	0.351	0.207	1.21948070201737e-214	T cell	SMCHD1	0.144
1.86278802314955e-212	0.613825376173469	0.698	0.706	4.74619760418275e-208	T cell	MCL1	-0.00800000000000001
3.14073119817754e-208	0.705290181614289	0.385	0.256	8.00226901983657e-204	T cell	G3BP2	0.129
1.4135117454648e-205	0.702564123140442	0.405	0.271	3.60148657626976e-201	T cell	MYADM	0.134
1.66758207528782e-200	0.77702090085774	0.626	0.566	4.24883236962582e-196	T cell	HSPH1	0.0600000000000001
1.81963780924886e-200	0.589395280654986	0.596	0.571	4.63625517418516e-196	T cell	PSMB9	0.025
5.60079844380912e-194	0.609302853084029	0.432	0.32	1.42702743549813e-189	T cell	HLA-F	0.112
7.39088158973e-181	0.555505302411721	0.586	0.544	1.88312272024731e-176	T cell	ARL6IP5	0.0419999999999999
7.99999123806224e-180	0.581850384425638	0.549	0.514	2.03831776754588e-175	T cell	ARF6	0.035
5.44605329528148e-172	0.526993265199072	0.407	0.286	1.38759991910477e-167	T cell	FNBP1	0.121
4.62457333765482e-171	0.83706050173172	0.47	0.374	1.17829504070107e-166	T cell	CARD16	0.096
6.22063227839827e-171	0.588920232153991	0.504	0.438	1.5849548982131e-166	T cell	KMT2E	0.066
1.93073330324745e-159	0.6483122761956	0.487	0.416	4.91931538334419e-155	T cell	RARRES3	0.071
1.11639153645758e-158	0.610617591276191	0.351	0.232	2.84445399574028e-154	T cell	PTTG1	0.119
1.1760011390532e-156	0.578198721327974	0.437	0.354	2.99633330219365e-152	T cell	TERF2IP	0.083
1.12701168682604e-148	0.636101456403522	0.451	0.391	2.87151307686407e-144	T cell	BUB3	0.06
1.0359112516346e-133	0.524247393818605	0.704	0.796	2.63939827803981e-129	T cell	H2AFZ	-0.0920000000000001
1.22639219261164e-128	0.589005046280636	0.41	0.339	3.1247246675552e-124	T cell	ARID4B	0.071
7.16543880238849e-127	0.527915729888545	0.606	0.643	1.82568215246056e-122	T cell	SRSF5	-0.037
1.2847251127902e-111	0.574469720531867	0.482	0.446	3.27335111487815e-107	T cell	BCAS2	0.036
4.54444904043192e-106	0.506766021633367	0.374	0.305	1.15788017101165e-101	T cell	TAP1	0.069
2.92836789980414e-104	0.558172911753367	0.511	0.504	7.46118857191096e-100	T cell	CKLF	0.00700000000000001
9.25278044971914e-102	0.510600029166403	0.405	0.35	2.35751593078394e-97	T cell	ANXA6	0.055
2.06230682453941e-97	0.516166618749752	0.368	0.3	5.25455155824396e-93	T cell	FGFR1OP2	0.068
3.45011710852676e-96	0.518523738388095	0.446	0.408	8.79055338081534e-92	T cell	VAMP2	0.038
3.37482725398103e-92	0.512211425621878	0.432	0.388	8.59872236041827e-88	T cell	AKAP13	0.044
1.26906623964224e-91	0.526703963439507	0.511	0.499	3.23345387198447e-87	T cell	CLK1	0.012
3.28098392663822e-82	0.572696014794513	0.416	0.386	8.35961894668153e-78	T cell	ANKRD12	0.03
3.03406034746707e-75	0.628025623232765	0.376	0.334	7.73048235931134e-71	T cell	NOP58	0.042
7.74138346396072e-72	0.565136332395983	0.356	0.316	1.97242709278255e-67	T cell	EML4	0.04
1.78081952873748e-71	0.511059680443549	0.398	0.368	4.53735007727023e-67	T cell	SP100	0.03
1.54032318898993e-61	0.558063959294241	0.442	0.443	3.92458945322745e-57	T cell	SYAP1	-0.001
1.62679335585767e-57	0.572682483805028	0.825	0.902	4.14490679138976e-53	T cell	HSPE1	-0.0770000000000001
4.66136939874917e-56	0.600913532477939	0.734	0.828	1.1876703091073e-51	T cell	HSPD1	-0.094
5.11879299364282e-46	0.514840009079193	0.356	0.332	1.30421726685025e-41	T cell	GBP2	0.024
5.49721059719416e-28	0.591596587984388	0.782	0.893	1.4006342880591e-23	T cell	HSPA1A	-0.111
1.24843193007866e-27	0.56222211762532	0.394	0.425	3.18087971464743e-23	T cell	AHSA1	-0.031
2.47553275366038e-16	0.862918525777934	0.366	0.402	6.30740990305128e-12	T cell	HIST1H4C	-0.036
1.51638887644548e-07	0.871038136300265	0.336	0.39	0.00386360721829544	T cell	CMC1	-0.054
0	2.86977758252786	0.851	0.452	0	Macrophage	C1QB	0.399
0	2.83467732676799	0.881	0.49	0	Macrophage	C1QA	0.391
0	2.76197851617857	0.835	0.301	0	Macrophage	C1QC	0.534
0	2.62944618539445	0.994	0.777	0	Macrophage	HLA-DRA	0.217
0	2.59388871435618	0.847	0.421	0	Macrophage	CCL3	0.426
0	2.58865971663325	0.989	0.397	0	Macrophage	TYROBP	0.592
0	2.48957688501019	0.741	0.284	0	Macrophage	CCL3L3	0.457
0	2.38538968248847	0.955	0.584	0	Macrophage	HLA-DPB1	0.371
0	2.34916111223615	0.952	0.578	0	Macrophage	HLA-DPA1	0.374
0	2.34480668604196	0.97	0.246	0	Macrophage	AIF1	0.724
0	2.29532637437795	0.97	0.302	0	Macrophage	FCER1G	0.668
0	2.23216627765152	0.978	0.603	0	Macrophage	HLA-DRB1	0.375
0	2.19124055299401	0.994	0.881	0	Macrophage	CD74	0.113
0	2.17597516374478	0.682	0.278	0	Macrophage	CXCL8	0.404
0	2.1675407290809	0.584	0.136	0	Macrophage	IL1B	0.448
0	2.09350831242314	0.92	0.218	0	Macrophage	CD68	0.702
0	2.08813797906816	0.871	0.219	0	Macrophage	HLA-DQA1	0.652
0	2.02795220236359	0.812	0.095	0	Macrophage	MS4A7	0.717
0	1.95937446981084	0.735	0.308	0	Macrophage	CCL4L2	0.427
0	1.95803626276365	0.84	0.139	0	Macrophage	MS4A6A	0.701
0	1.91876048530385	0.613	0.231	0	Macrophage	RNASE1	0.382
0	1.91329298040672	0.949	0.612	0	Macrophage	CTSB	0.337
0	1.88300982020318	0.891	0.35	0	Macrophage	HLA-DQB1	0.541
0	1.86812702004345	0.519	0.218	0	Macrophage	CXCL3	0.301
0	1.8572312799808	0.82	0.361	0	Macrophage	LIPA	0.459
0	1.83943251127019	0.95	0.418	0	Macrophage	CTSS	0.532
0	1.82078267927974	0.729	0.152	0	Macrophage	GPNMB	0.577
0	1.81817375367441	0.768	0.318	0	Macrophage	LGMN	0.45
0	1.7781008044205	0.759	0.149	0	Macrophage	PLAUR	0.61
0	1.76306833539517	0.974	0.768	0	Macrophage	PSAP	0.206
0	1.71121437602416	0.748	0.094	0	Macrophage	MS4A4A	0.654
0	1.70272345168271	0.616	0.328	0	Macrophage	SLC40A1	0.288
0	1.69487128127677	0.639	0.353	0	Macrophage	CXCL2	0.286
0	1.68647921623269	0.997	0.856	0	Macrophage	SAT1	0.141
0	1.62664353601533	0.948	0.742	0	Macrophage	CST3	0.206
0	1.58878703328906	0.497	0.215	0	Macrophage	HLA-DRB5	0.282
0	1.58811081256305	0.88	0.348	0	Macrophage	HLA-DMA	0.532
0	1.57001574708157	0.505	0.352	0	Macrophage	G0S2	0.153
0	1.56800120522962	0.837	0.144	0	Macrophage	LST1	0.693
0	1.54659283605862	0.985	0.727	0	Macrophage	NPC2	0.258
0	1.53528576928506	0.604	0.092	0	Macrophage	FOLR2	0.512
0	1.52745838966279	0.979	0.75	0	Macrophage	GPX1	0.229
0	1.50533086697882	0.772	0.384	0	Macrophage	FABP5	0.388
0	1.49558202585838	0.916	0.612	0	Macrophage	SOD2	0.304
0	1.49362144187319	0.749	0.294	0	Macrophage	IER3	0.455
0	1.47607117667098	0.804	0.436	0	Macrophage	CCL4	0.368
0	1.47197197930827	0.573	0.109	0	Macrophage	BCL2A1	0.464
0	1.43730894479145	0.55	0.192	0	Macrophage	C15orf48	0.358
0	1.42220583231361	0.723	0.107	0	Macrophage	FGL2	0.616
0	1.40052230023746	0.749	0.382	0	Macrophage	PLD3	0.367
0	1.39009951727469	0.764	0.092	0	Macrophage	C1orf162	0.672
0	1.38508704029809	0.777	0.269	0	Macrophage	GPR183	0.508
0	1.38409309111471	0.926	0.731	0	Macrophage	CTSD	0.195
0	1.37479532752422	0.681	0.09	0	Macrophage	CD163	0.591
0	1.3642118062985	0.351	0.083	0	Macrophage	MMP9	0.268
0	1.36368973564978	0.685	0.094	0	Macrophage	FCGR3A	0.591
0	1.35632291227103	0.689	0.18	0	Macrophage	MAFB	0.509
0	1.35351208553503	0.725	0.139	0	Macrophage	HLA-DMB	0.586
0	1.34142634583577	0.923	0.754	0	Macrophage	NFKBIA	0.169
0	1.3401565749901	0.718	0.067	0	Macrophage	FCGR2A	0.651
0	1.33538924618367	0.626	0.05	0	Macrophage	IGSF6	0.576
0	1.32633567485444	0.871	0.421	0	Macrophage	ASAH1	0.45
0	1.31610484897824	0.79	0.379	0	Macrophage	CTSZ	0.411
0	1.30112731972476	0.819	0.25	0	Macrophage	LY96	0.569
0	1.28459427804907	0.687	0.097	0	Macrophage	RNASE6	0.59
0	1.27755968035342	0.682	0.262	0	Macrophage	CD14	0.42
0	1.26652209398068	0.605	0.074	0	Macrophage	FAM26F	0.531
0	1.24684353293856	0.63	0.051	0	Macrophage	MSR1	0.579
0	1.24263268846195	0.442	0.09	0	Macrophage	HLA-DQA2	0.352
0	1.24084129889567	0.714	0.176	0	Macrophage	CD83	0.538
0	1.23874744730855	0.54	0.121	0	Macrophage	CFD	0.419
0	1.21988729528405	0.609	0.04	0	Macrophage	C5AR1	0.569
0	1.21350677493064	0.809	0.385	0	Macrophage	RNASET2	0.424
0	1.20829971590503	0.595	0.151	0	Macrophage	HMOX1	0.444
0	1.19270071519051	0.761	0.462	0	Macrophage	CTSL	0.299
0	1.17867806046085	0.534	0.041	0	Macrophage	GPR34	0.493
0	1.17654965470385	0.968	0.626	0	Macrophage	S100A11	0.342
0	1.16605290631963	0.651	0.191	0	Macrophage	DAB2	0.46
0	1.16538726818336	0.599	0.205	0	Macrophage	CPVL	0.394
0	1.16219149860133	0.873	0.54	0	Macrophage	FCGRT	0.333
0	1.15457874707426	0.565	0.176	0	Macrophage	CAPG	0.389
0	1.1443065792458	0.921	0.76	0	Macrophage	CSTB	0.161
0	1.13220464066889	0.935	0.416	0	Macrophage	LAPTM5	0.519
0	1.10958213836237	0.767	0.328	0	Macrophage	LGALS3	0.439
0	1.10523501476836	0.609	0.082	0	Macrophage	PLEK	0.527
0	1.10162735164173	0.522	0.049	0	Macrophage	VSIG4	0.473
0	1.0792562678036	0.993	0.685	0	Macrophage	SRGN	0.308
0	1.06730464979283	0.892	0.605	0	Macrophage	GRN	0.287
0	1.05052805642353	1	0.996	0	Macrophage	FTL	0.004
0	1.03083166864839	0.702	0.225	0	Macrophage	MFSD1	0.477
0	1.02574960032868	0.582	0.043	0	Macrophage	CYBB	0.539
0	1.02185668588611	0.615	0.053	0	Macrophage	SPI1	0.562
0	1.01196533646971	0.826	0.516	0	Macrophage	NAMPT	0.31
0	1.00821229859429	0.78	0.53	0	Macrophage	ZFAND5	0.25
0	0.993149018803648	0.81	0.401	0	Macrophage	CTSC	0.409
0	0.981095747304569	0.647	0.239	0	Macrophage	NR4A2	0.408
0	0.981027468700027	0.666	0.286	0	Macrophage	SGK1	0.38
0	0.980817142483778	0.934	0.689	0	Macrophage	SDCBP	0.245
0	0.978050103872279	0.871	0.595	0	Macrophage	CYBA	0.276
0	0.976166212904604	0.74	0.464	0	Macrophage	TYMP	0.276
0	0.967264195736755	0.7	0.434	0	Macrophage	CEBPB	0.266
0	0.967063617752534	0.411	0.037	0	Macrophage	TREM2	0.374
0	0.963255281071106	0.933	0.618	0	Macrophage	GLUL	0.315
0	0.947753739377984	0.728	0.348	0	Macrophage	MARCKS	0.38
0	0.94751760593081	0.819	0.532	0	Macrophage	BLVRB	0.287
0	0.944629148330638	0.775	0.246	0	Macrophage	ITGB2	0.529
0	0.943983266289179	0.994	0.942	0	Macrophage	FTH1	0.052
0	0.933961572724742	0.695	0.347	0	Macrophage	CREG1	0.348
0	0.931175679408794	0.499	0.045	0	Macrophage	MRC1	0.454
0	0.925943791328558	0.588	0.189	0	Macrophage	SNX10	0.399
0	0.922298768294536	0.466	0.051	0	Macrophage	PHACTR1	0.415
0	0.921048155904121	0.933	0.748	0	Macrophage	LGALS1	0.185
0	0.920169066684185	0.809	0.48	0	Macrophage	LITAF	0.329
0	0.916169767724305	0.462	0.128	0	Macrophage	S100A9	0.334
0	0.911638554611049	0.637	0.157	0	Macrophage	CXCL16	0.48
0	0.908885831816201	0.538	0.033	0	Macrophage	CSF1R	0.505
0	0.908499508365845	0.699	0.166	0	Macrophage	RGS10	0.533
0	0.908099022355348	0.617	0.221	0	Macrophage	KLF4	0.396
0	0.906667012082921	0.539	0.171	0	Macrophage	ACP5	0.368
0	0.905775294607689	0.975	0.75	0	Macrophage	SH3BGRL3	0.225
0	0.903879222601947	0.704	0.371	0	Macrophage	NINJ1	0.333
0	0.903100434074307	0.543	0.192	0	Macrophage	CPM	0.351
0	0.901300382480233	0.575	0.189	0	Macrophage	ICAM1	0.386
0	0.891457177502742	0.808	0.506	0	Macrophage	GADD45B	0.302
0	0.88352459933274	0.553	0.037	0	Macrophage	CD86	0.516
0	0.880215408293276	0.459	0.16	0	Macrophage	IER5	0.299
0	0.87596705064022	0.895	0.635	0	Macrophage	VAMP8	0.26
0	0.873535412084243	0.545	0.057	0	Macrophage	TNFSF13B	0.488
0	0.871448111635791	0.724	0.351	0	Macrophage	RGS2	0.373
0	0.871227348095274	0.875	0.705	0	Macrophage	PLIN2	0.17
0	0.861527195390482	0.67	0.274	0	Macrophage	RNF130	0.396
0	0.857391074483882	0.462	0.096	0	Macrophage	IFI30	0.366
0	0.854708010448303	0.552	0.063	0	Macrophage	KCTD12	0.489
0	0.843044291001583	0.762	0.543	0	Macrophage	GABARAP	0.219
0	0.839916505363852	0.458	0.032	0	Macrophage	PLA2G7	0.426
0	0.835478161332438	0.775	0.306	0	Macrophage	HCST	0.469
0	0.833824248972228	0.529	0.104	0	Macrophage	C1orf54	0.425
0	0.832488003114392	0.652	0.204	0	Macrophage	AP1S2	0.448
0	0.831972895283232	0.901	0.387	0	Macrophage	LYZ	0.514
0	0.807245766103279	0.539	0.044	0	Macrophage	LY86	0.495
0	0.804652159253539	0.821	0.633	0	Macrophage	PNRC1	0.188
0	0.801363497731911	0.487	0.076	0	Macrophage	RNF144B	0.411
0	0.792336848691315	0.536	0.076	0	Macrophage	RAB31	0.46
0	0.786002126917469	0.487	0.048	0	Macrophage	C3AR1	0.439
0	0.778536441836725	0.671	0.313	0	Macrophage	PPT1	0.358
0	0.757273493439671	0.435	0.111	0	Macrophage	PLTP	0.324
0	0.755074818047761	0.449	0.026	0	Macrophage	MPEG1	0.423
0	0.751960021921197	0.722	0.294	0	Macrophage	COTL1	0.428
0	0.73979218048226	0.375	0.028	0	Macrophage	MNDA	0.347
0	0.739424984620141	0.453	0.082	0	Macrophage	TNFAIP2	0.371
0	0.73899297989179	0.554	0.169	0	Macrophage	ATP6V1B2	0.385
0	0.733675767015008	0.659	0.338	0	Macrophage	MGAT1	0.321
0	0.728590727292298	0.437	0.066	0	Macrophage	BASP1	0.371
0	0.72660872017415	0.623	0.364	0	Macrophage	CHMP1B	0.259
0	0.722249617263268	0.673	0.356	0	Macrophage	IFNGR1	0.317
0	0.722003361679918	0.452	0.113	0	Macrophage	SLCO2B1	0.339
0	0.720999788485191	0.461	0.021	0	Macrophage	PILRA	0.44
0	0.718001187534243	0.423	0.136	0	Macrophage	NFKB1	0.287
0	0.717688458980736	0.408	0.044	0	Macrophage	CCRL2	0.364
0	0.714624734678968	0.44	0.03	0	Macrophage	SLC1A3	0.41
0	0.714016642877156	0.424	0.033	0	Macrophage	IL18	0.391
0	0.711657541508611	0.669	0.323	0	Macrophage	PYCARD	0.346
0	0.708527393196555	0.479	0.138	0	Macrophage	NPL	0.341
0	0.708078029405774	0.604	0.181	0	Macrophage	HCLS1	0.423
0	0.707823703134396	0.426	0.027	0	Macrophage	LILRB4	0.399
0	0.693266287489546	0.82	0.606	0	Macrophage	ATP6V1F	0.214
0	0.691861597429472	0.563	0.187	0	Macrophage	TGFBI	0.376
0	0.691163318083247	0.613	0.271	0	Macrophage	LIMS1	0.342
0	0.69022331449369	0.836	0.509	0	Macrophage	ANXA5	0.327
0	0.689311833746424	0.679	0.419	0	Macrophage	ATP1B3	0.26
0	0.681553870827865	0.542	0.135	0	Macrophage	LGALS9	0.407
0	0.68001098709987	0.533	0.14	0	Macrophage	ARL4C	0.393
0	0.679253205567955	0.425	0.13	0	Macrophage	RASGEF1B	0.295
0	0.674547499367798	0.664	0.335	0	Macrophage	TPP1	0.329
0	0.674216086228761	0.431	0.03	0	Macrophage	CLEC7A	0.401
0	0.672690845428907	0.525	0.195	0	Macrophage	AKR1B1	0.33
0	0.667496564012412	0.468	0.08	0	Macrophage	CECR1	0.388
0	0.662091590666488	1	0.994	0	Macrophage	TMSB4X	0.00600000000000001
0	0.659177297115106	0.659	0.412	0	Macrophage	CTSH	0.247
0	0.658765176379482	0.73	0.463	0	Macrophage	H2AFY	0.267
0	0.655412666695494	0.386	0.164	0	Macrophage	KLF2	0.222
0	0.655401519824263	0.506	0.087	0	Macrophage	CD4	0.419
0	0.651464276281624	1	0.989	0	Macrophage	TMSB10	0.011
0	0.651274671023964	0.646	0.34	0	Macrophage	BNIP3L	0.306
0	0.651001414105928	0.847	0.438	0	Macrophage	GSTP1	0.409
0	0.647850254366271	0.44	0.042	0	Macrophage	LAIR1	0.398
0	0.646955362775856	0.618	0.34	0	Macrophage	RNF13	0.278
0	0.640134857955452	0.929	0.808	0	Macrophage	ITM2B	0.121
0	0.639537691570541	0.625	0.172	0	Macrophage	FYB	0.453
0	0.637054487708628	0.685	0.424	0	Macrophage	TNFAIP3	0.261
0	0.632075294624474	0.559	0.269	0	Macrophage	PABPC4	0.29
0	0.630745386265748	0.919	0.768	0	Macrophage	DUSP1	0.151
0	0.630291572729126	0.5	0.171	0	Macrophage	IFNGR2	0.329
0	0.629317721063065	0.606	0.319	0	Macrophage	DRAM2	0.287
0	0.622603657518987	0.383	0.018	0	Macrophage	FPR3	0.365
0	0.621309405987915	0.574	0.218	0	Macrophage	C10orf54	0.356
0	0.621234778625521	0.466	0.089	0	Macrophage	LCP2	0.377
0	0.621059657320284	0.694	0.489	0	Macrophage	FOSB	0.205
0	0.620519939006473	0.427	0.038	0	Macrophage	CD300A	0.389
0	0.616168015704426	0.676	0.406	0	Macrophage	EMP3	0.27
0	0.614137223762225	0.488	0.179	0	Macrophage	FNIP2	0.309
0	0.610756939544784	0.596	0.419	0	Macrophage	EIF4A3	0.177
0	0.606100697060221	0.471	0.168	0	Macrophage	RAB20	0.303
0	0.605867876283469	0.409	0.113	0	Macrophage	MCOLN1	0.296
0	0.60513990311924	0.401	0.041	0	Macrophage	SLC7A7	0.36
0	0.603701466702443	0.464	0.09	0	Macrophage	THEMIS2	0.374
0	0.603287472029063	0.484	0.145	0	Macrophage	PFKFB3	0.339
0	0.602620347168676	0.431	0.092	0	Macrophage	IRF8	0.339
0	0.601860350810969	0.681	0.324	0	Macrophage	REL	0.357
0	0.600566925906952	0.461	0.117	0	Macrophage	STX11	0.344
0	0.594373889601282	0.434	0.089	0	Macrophage	SLC31A2	0.345
0	0.588305968472362	0.496	0.275	0	Macrophage	NFKBIZ	0.221
0	0.587848273269802	0.491	0.176	0	Macrophage	MAF	0.315
0	0.585688922387699	0.45	0.164	0	Macrophage	KDM6B	0.286
0	0.585558650310471	0.987	0.926	0	Macrophage	OAZ1	0.0609999999999999
0	0.585438341829479	0.429	0.099	0	Macrophage	MPP1	0.33
0	0.583148013025325	0.749	0.406	0	Macrophage	SH3BGRL	0.343
0	0.5793101142386	0.828	0.694	0	Macrophage	HSPA1B	0.134
0	0.577558829801826	0.395	0.026	0	Macrophage	HCK	0.369
0	0.576709341691543	0.537	0.188	0	Macrophage	ARRB2	0.349
0	0.571555125375091	0.422	0.107	0	Macrophage	RB1	0.315
0	0.569115896308724	0.375	0.025	0	Macrophage	NCF2	0.35
0	0.567944374442598	0.579	0.31	0	Macrophage	GYPC	0.269
0	0.566506876221511	0.621	0.368	0	Macrophage	HNMT	0.253
0	0.566003600869937	0.445	0.115	0	Macrophage	TIMP2	0.33
0	0.563893217668123	0.994	0.977	0	Macrophage	TPT1	0.017
0	0.561818107591536	0.406	0.139	0	Macrophage	ABCA1	0.267
0	0.559230775499808	0.411	0.054	0	Macrophage	CD84	0.357
0	0.55722903974497	0.937	0.562	0	Macrophage	VIM	0.375
0	0.553862478493836	0.898	0.744	0	Macrophage	RHOA	0.154
0	0.551028192167289	0.933	0.813	0	Macrophage	ARPC3	0.12
0	0.550558354710834	0.36	0.069	0	Macrophage	AXL	0.291
0	0.548520673300899	0.523	0.2	0	Macrophage	PRNP	0.323
0	0.548341617760463	0.492	0.12	0	Macrophage	ZEB2	0.372
0	0.548028862953247	0.464	0.19	0	Macrophage	NAGK	0.274
0	0.544297993820943	0.559	0.167	0	Macrophage	EVI2B	0.392
0	0.543871029700818	0.503	0.235	0	Macrophage	PLSCR1	0.268
0	0.540796006535732	0.37	0.045	0	Macrophage	ADAP2	0.325
0	0.539375354999128	0.632	0.22	0	Macrophage	LCP1	0.412
0	0.537671618727911	0.373	0.047	0	Macrophage	TBXAS1	0.326
0	0.532351046477781	0.463	0.154	0	Macrophage	SH3BP5	0.309
0	0.531311641915038	0.63	0.438	0	Macrophage	CEBPD	0.192
0	0.529254397993094	0.36	0.032	0	Macrophage	CD72	0.328
0	0.529043382732021	0.486	0.22	0	Macrophage	BLVRA	0.266
0	0.528076117142685	0.464	0.205	0	Macrophage	FOSL2	0.259
0	0.527822286980804	0.75	0.563	0	Macrophage	PPP1R15A	0.187
0	0.526811156244556	0.379	0.144	0	Macrophage	AVPI1	0.235
0	0.526203341086949	0.389	0.199	0	Macrophage	ADM	0.19
0	0.517206972553506	0.45	0.209	0	Macrophage	CSTA	0.241
0	0.515724109327013	0.929	0.848	0	Macrophage	HSPA1A	0.0810000000000001
0	0.515497869877216	0.641	0.348	0	Macrophage	FAM49B	0.293
0	0.511474040023984	0.514	0.206	0	Macrophage	RILPL2	0.308
0	0.510515170411027	0.529	0.281	0	Macrophage	NR4A1	0.248
0	0.509476670915478	0.384	0.08	0	Macrophage	FAM49A	0.304
0	0.509122747145638	0.516	0.306	0	Macrophage	TSPAN4	0.21
0	0.508774746642167	0.936	0.843	0	Macrophage	YBX1	0.0930000000000001
0	0.507242238235298	0.43	0.15	0	Macrophage	GNA13	0.28
0	0.506394235764824	0.602	0.289	0	Macrophage	RHOG	0.313
0	0.505292105019032	0.563	0.358	0	Macrophage	CD9	0.205
0	0.504382179644761	0.527	0.321	0	Macrophage	BRI3	0.206
0	0.503961142018435	0.44	0.13	0	Macrophage	ARHGAP18	0.31
0	0.503671884454863	0.389	0.089	0	Macrophage	PTPRE	0.3
0	0.502616216613845	0.562	0.357	0	Macrophage	NCOA4	0.205
0	0.501517382662932	0.85	0.672	0	Macrophage	ARPC5	0.178
4.75651412102777e-300	0.924938913839198	0.421	0.248	1.21191223289667e-295	Macrophage	BAG3	0.173
6.12479144727583e-299	0.548031832168776	0.569	0.381	1.56053561285141e-294	Macrophage	ATF3	0.188
2.55836822271926e-296	0.534368195358035	0.692	0.539	6.51846639466639e-292	Macrophage	HSPH1	0.153
2.99981754134941e-280	0.639972220609105	0.872	0.771	7.64323511360416e-276	Macrophage	MT2A	0.101
6.20617511222961e-245	2.71664548881369	0.494	0.381	1.58127135684498e-240	Macrophage	SPP1	0.113
3.68803494492892e-182	0.651232516962126	0.544	0.407	9.39674423618439e-178	Macrophage	PDK4	0.137
5.39590819172446e-134	0.504320925217073	0.537	0.418	1.37482344816948e-129	Macrophage	EGR1	0.119
1.04759382806442e-127	0.596475540449262	0.765	0.729	2.66916431452533e-123	Macrophage	SEPP1	0.036
0	2.69351060664439	0.395	0.042	0	endothelial cell	FCN3	0.353
0	2.57416215796051	0.809	0.127	0	endothelial cell	RBP7	0.682
0	2.54594493760797	0.813	0.058	0	endothelial cell	CLDN5	0.755
0	2.48560594472877	0.977	0.132	0	endothelial cell	GNG11	0.845
0	2.42296674681285	0.771	0.081	0	endothelial cell	PLVAP	0.69
0	2.36064235859596	0.664	0.157	0	endothelial cell	FABP4	0.507
0	2.31773680418087	0.61	0.087	0	endothelial cell	DNASE1L3	0.523
0	2.28302573678337	0.983	0.353	0	endothelial cell	IGFBP7	0.63
0	2.28149774442523	0.906	0.213	0	endothelial cell	PLPP1	0.693
0	2.24975105430185	0.891	0.131	0	endothelial cell	SLC9A3R2	0.76
0	2.20315159592253	0.889	0.06	0	endothelial cell	SDPR	0.829
0	2.17803243988773	0.503	0.126	0	endothelial cell	IGFBP3	0.377
0	2.14348758171151	0.923	0.084	0	endothelial cell	RAMP2	0.839
0	2.090940398703	0.933	0.23	0	endothelial cell	SPARC	0.703
0	2.07065544848916	0.816	0.088	0	endothelial cell	SPRY1	0.728
0	2.0499200218365	0.898	0.374	0	endothelial cell	GSN	0.524
0	2.04041811779518	0.922	0.299	0	endothelial cell	TM4SF1	0.623
0	2.03051333883468	0.907	0.19	0	endothelial cell	TIMP3	0.717
0	1.96601413742681	0.985	0.375	0	endothelial cell	IFI27	0.61
0	1.88648173036569	0.892	0.071	0	endothelial cell	HSPG2	0.821
0	1.86459008320042	0.844	0.026	0	endothelial cell	CLEC14A	0.818
0	1.84100230579612	0.92	0.167	0	endothelial cell	HYAL2	0.753
0	1.82988838524748	0.584	0.026	0	endothelial cell	STC1	0.558
0	1.81562647458588	0.766	0.096	0	endothelial cell	ID1	0.67
0	1.78940843888035	0.901	0.202	0	endothelial cell	CAV1	0.699
0	1.78522718307821	0.902	0.146	0	endothelial cell	CRIP2	0.756
0	1.77973026622017	0.782	0.149	0	endothelial cell	SPARCL1	0.633
0	1.7247340299721	0.875	0.127	0	endothelial cell	PECAM1	0.748
0	1.70168111341463	0.795	0.231	0	endothelial cell	INSR	0.564
0	1.69550079634467	0.836	0.099	0	endothelial cell	ENG	0.737
0	1.678675854541	0.759	0.093	0	endothelial cell	COL4A1	0.666
0	1.67352451120286	0.686	0.034	0	endothelial cell	RAMP3	0.652
0	1.65257747203577	0.921	0.437	0	endothelial cell	TSC22D1	0.484
0	1.63779562229482	0.888	0.142	0	endothelial cell	EGFL7	0.746
0	1.62668052141811	0.885	0.187	0	endothelial cell	EPAS1	0.698
0	1.6198043058535	0.363	0.021	0	endothelial cell	ESM1	0.342
0	1.60696348487369	0.948	0.32	0	endothelial cell	APP	0.628
0	1.59404525842776	0.627	0.036	0	endothelial cell	VWF	0.591
0	1.55159553327188	0.855	0.15	0	endothelial cell	TCF4	0.705
0	1.54234387480703	0.844	0.061	0	endothelial cell	ESAM	0.783
0	1.50889457059303	0.774	0.021	0	endothelial cell	EMCN	0.753
0	1.50728538785841	0.82	0.025	0	endothelial cell	ECSCR.1	0.795
0	1.50640570679257	0.872	0.203	0	endothelial cell	ID3	0.669
0	1.50420294558483	0.785	0.046	0	endothelial cell	FLT1	0.739
0	1.50233312771715	0.616	0.076	0	endothelial cell	EDNRB	0.54
0	1.49643217860584	0.858	0.423	0	endothelial cell	HES1	0.435
0	1.478653310917	0.81	0.02	0	endothelial cell	ADGRL4	0.79
0	1.4622540697241	0.789	0.036	0	endothelial cell	CALCRL	0.753
0	1.45947020984825	0.704	0.271	0	endothelial cell	SOCS3	0.433
0	1.45238834516282	0.833	0.092	0	endothelial cell	PTRF	0.741
0	1.45164268195276	0.774	0.033	0	endothelial cell	NOTCH4	0.741
0	1.45124603297543	0.925	0.449	0	endothelial cell	A2M	0.476
0	1.43839226336507	0.831	0.061	0	endothelial cell	NPDC1	0.77
0	1.43214860432676	0.935	0.647	0	endothelial cell	VIM	0.288
0	1.42526779016356	0.98	0.693	0	endothelial cell	FKBP1A	0.287
0	1.406775820392	0.803	0.029	0	endothelial cell	PCAT19	0.774
0	1.40136399008746	0.824	0.12	0	endothelial cell	ARHGAP29	0.704
0	1.39877995951748	0.755	0.118	0	endothelial cell	MTUS1	0.637
0	1.39402088072612	0.739	0.028	0	endothelial cell	CD34	0.711
0	1.39215873133474	0.76	0.087	0	endothelial cell	EMP1	0.673
0	1.35237148488159	0.717	0.106	0	endothelial cell	COL4A2	0.611
0	1.33647163956108	0.536	0.098	0	endothelial cell	AKAP12	0.438
0	1.33593770399304	0.667	0.132	0	endothelial cell	PLPP3	0.535
0	1.3291629469119	0.612	0.041	0	endothelial cell	AQP1	0.571
0	1.32909575439777	0.646	0.042	0	endothelial cell	TMEM88	0.604
0	1.29149001261923	0.808	0.171	0	endothelial cell	TGFBR2	0.637
0	1.28245524144622	0.687	0.05	0	endothelial cell	PALMD	0.637
0	1.27596880232155	0.758	0.027	0	endothelial cell	LDB2	0.731
0	1.27550830923573	0.783	0.235	0	endothelial cell	BCAM	0.548
0	1.2676747776247	0.947	0.604	0	endothelial cell	CD59	0.343
0	1.26455180780547	0.627	0.015	0	endothelial cell	TM4SF18	0.612
0	1.26328842640067	0.709	0.017	0	endothelial cell	MMRN2	0.692
0	1.26245868177704	0.663	0.053	0	endothelial cell	TMEM204	0.61
0	1.26162410936367	0.828	0.305	0	endothelial cell	TACC1	0.523
0	1.25974501140159	0.721	0.073	0	endothelial cell	APOLD1	0.648
0	1.25668939775138	0.866	0.39	0	endothelial cell	CD9	0.476
0	1.24702361392152	0.679	0.029	0	endothelial cell	PODXL	0.65
0	1.24560507532984	0.657	0.131	0	endothelial cell	MGP	0.526
0	1.24549931059996	0.782	0.171	0	endothelial cell	NFIB	0.611
0	1.24049268063906	0.786	0.171	0	endothelial cell	ICAM2	0.615
0	1.23424237439766	0.82	0.284	0	endothelial cell	IGFBP4	0.536
0	1.2156077351661	0.766	0.131	0	endothelial cell	GIMAP7	0.635
0	1.20847565159273	0.556	0.021	0	endothelial cell	BTNL9	0.535
0	1.20263560845443	0.735	0.02	0	endothelial cell	CDH5	0.715
0	1.19879165652816	0.846	0.367	0	endothelial cell	RDX	0.479
0	1.18767762217051	0.69	0.017	0	endothelial cell	PTPRB	0.673
0	1.16608489809827	0.829	0.314	0	endothelial cell	CCDC85B	0.515
0	1.15546384009813	0.543	0.019	0	endothelial cell	FAM167B	0.524
0	1.13062488679612	0.73	0.305	0	endothelial cell	KLF4	0.425
0	1.1136077780611	0.79	0.364	0	endothelial cell	MARCKSL1	0.426
0	1.10249580050568	0.648	0.165	0	endothelial cell	C8orf4	0.483
0	1.09184344211898	0.913	0.573	0	endothelial cell	VAMP5	0.34
0	1.0895783041813	0.822	0.235	0	endothelial cell	SEC14L1	0.587
0	1.08446107504996	0.562	0.016	0	endothelial cell	EFNB2	0.546
0	1.06605101412466	0.668	0.096	0	endothelial cell	CD93	0.572
0	1.06578219224783	0.687	0.033	0	endothelial cell	ADGRF5	0.654
0	1.05862003538593	0.835	0.414	0	endothelial cell	STOM	0.421
0	1.0519173481401	0.823	0.288	0	endothelial cell	SPTBN1	0.535
0	1.0515967370663	0.536	0.07	0	endothelial cell	VWA1	0.466
0	1.05006219676421	0.65	0.11	0	endothelial cell	PRSS23	0.54
0	1.0494922495046	0.672	0.069	0	endothelial cell	TINAGL1	0.603
0	1.04027767666266	0.654	0.031	0	endothelial cell	S1PR1	0.623
0	1.03880595629473	0.641	0.124	0	endothelial cell	ADAM15	0.517
0	1.03701775961358	0.631	0.09	0	endothelial cell	PLK2	0.541
0	1.03280873221809	0.929	0.573	0	endothelial cell	RHOC	0.356
0	1.03161953119103	0.765	0.269	0	endothelial cell	YBX3	0.496
0	1.03146856596121	0.427	0.039	0	endothelial cell	ANGPT2	0.388
0	1.02690845537601	0.434	0.013	0	endothelial cell	CCL14	0.421
0	1.02652704327298	0.967	0.645	0	endothelial cell	IFITM2	0.322
0	1.02067672790542	0.54	0.047	0	endothelial cell	TSPAN7	0.493
0	1.00679247155638	0.799	0.365	0	endothelial cell	ARGLU1	0.434
0	1.0053999565589	0.646	0.014	0	endothelial cell	CYYR1	0.632
0	0.979126526088881	0.641	0.016	0	endothelial cell	TIE1	0.625
0	0.968523928180163	0.681	0.202	0	endothelial cell	DUSP6	0.479
0	0.962475275495763	0.595	0.097	0	endothelial cell	ITGA6	0.498
0	0.957242015226641	0.584	0.045	0	endothelial cell	FILIP1	0.539
0	0.953955601371625	0.438	0.048	0	endothelial cell	HEY1	0.39
0	0.952043267636171	0.981	0.82	0	endothelial cell	HLA-E	0.161
0	0.944149380832522	0.592	0.054	0	endothelial cell	SOCS2	0.538
0	0.935579067190973	0.414	0.055	0	endothelial cell	GJA4	0.359
0	0.934920039750385	0.839	0.404	0	endothelial cell	CNN3	0.435
0	0.928893766105615	0.527	0.011	0	endothelial cell	KDR	0.516
0	0.923171186035283	0.776	0.209	0	endothelial cell	MEF2C	0.567
0	0.921492678270944	0.459	0.021	0	endothelial cell	COL15A1	0.438
0	0.919165994044344	0.751	0.322	0	endothelial cell	IL6ST	0.429
0	0.908742177676404	0.389	0.051	0	endothelial cell	ADAMTS1	0.338
0	0.902336880916952	0.836	0.38	0	endothelial cell	S100A16	0.456
0	0.900215167909818	0.995	0.832	0	endothelial cell	IFITM3	0.163
0	0.897049977273728	0.616	0.119	0	endothelial cell	PRKCDBP	0.497
0	0.896870408837317	0.733	0.197	0	endothelial cell	KLF2	0.536
0	0.889677654925945	0.668	0.065	0	endothelial cell	COX7A1	0.603
0	0.886671731776393	0.462	0.011	0	endothelial cell	SOX17	0.451
0	0.878004556542173	0.764	0.187	0	endothelial cell	GIMAP4	0.577
0	0.874476775163484	0.592	0.009	0	endothelial cell	MYCT1	0.583
0	0.871787336204678	0.802	0.361	0	endothelial cell	GNAI2	0.441
0	0.871564987395868	0.532	0.019	0	endothelial cell	NOSTRIN	0.513
0	0.870905223101569	0.486	0.01	0	endothelial cell	JAM2	0.476
0	0.864963630086129	0.514	0.012	0	endothelial cell	FAM107A	0.502
0	0.8562503969968	0.825	0.432	0	endothelial cell	CDC37	0.393
0	0.853594584150454	0.568	0.105	0	endothelial cell	TGM2	0.463
0	0.846455899068441	0.562	0.062	0	endothelial cell	WWTR1	0.5
0	0.832831734772144	0.52	0.137	0	endothelial cell	CYR61	0.383
0	0.832808863809882	0.958	0.767	0	endothelial cell	CALM1	0.191
0	0.831479254357998	0.552	0.037	0	endothelial cell	LIMCH1	0.515
0	0.822060308206112	0.407	0.049	0	endothelial cell	JAG1	0.358
0	0.816432911112023	0.543	0.088	0	endothelial cell	SMTN	0.455
0	0.815878694347216	0.855	0.549	0	endothelial cell	GNAS	0.306
0	0.81479319489502	0.584	0.07	0	endothelial cell	SNCG	0.514
0	0.806476756189471	0.52	0.012	0	endothelial cell	ROBO4	0.508
0	0.806132319161379	0.573	0.04	0	endothelial cell	DOCK9	0.533
0	0.798892220611522	0.592	0.114	0	endothelial cell	UACA	0.478
0	0.796055617621786	0.606	0.058	0	endothelial cell	ELK3	0.548
0	0.785372927859483	0.584	0.07	0	endothelial cell	F2R	0.514
0	0.77898652976986	0.961	0.755	0	endothelial cell	ANXA2	0.206
0	0.776495654963528	0.452	0.013	0	endothelial cell	DLL4	0.439
0	0.774478374022604	0.926	0.598	0	endothelial cell	ITGB1	0.328
0	0.772610672070056	0.683	0.287	0	endothelial cell	SNHG7	0.396
0	0.767993151212526	0.541	0.061	0	endothelial cell	CRIM1	0.48
0	0.766465233067555	0.942	0.708	0	endothelial cell	RAC1	0.234
0	0.765911591066991	0.492	0.011	0	endothelial cell	CXorf36	0.481
0	0.763906789980561	0.864	0.476	0	endothelial cell	MGST2	0.388
0	0.762030022186496	0.582	0.172	0	endothelial cell	UTRN	0.41
0	0.761599983142934	0.416	0.011	0	endothelial cell	GJA1	0.405
0	0.761425342541651	0.512	0.082	0	endothelial cell	THBD	0.43
0	0.761080534371711	0.491	0.051	0	endothelial cell	LAMA4	0.44
0	0.757352093845331	0.58	0.101	0	endothelial cell	PLXND1	0.479
0	0.755927813284094	0.7	0.246	0	endothelial cell	NEDD9	0.454
0	0.752676358106888	0.413	0.017	0	endothelial cell	PDGFD	0.396
0	0.752013841162411	0.434	0.016	0	endothelial cell	CLEC3B	0.418
0	0.744428664418399	0.603	0.156	0	endothelial cell	SWAP70	0.447
0	0.744017894638057	0.749	0.326	0	endothelial cell	CD81	0.423
0	0.741429168031327	0.404	0.018	0	endothelial cell	LIFR	0.386
0	0.736686728189461	0.705	0.253	0	endothelial cell	ARL2	0.452
0	0.734846090206801	0.522	0.06	0	endothelial cell	FAM198B	0.462
0	0.734527806128693	0.588	0.117	0	endothelial cell	CDC42EP3	0.471
0	0.733342758778991	0.497	0.026	0	endothelial cell	IL3RA	0.471
0	0.732794935111083	0.573	0.091	0	endothelial cell	PPP1R14A	0.482
0	0.729939455989545	0.563	0.181	0	endothelial cell	CD320	0.382
0	0.729479447132941	0.484	0.024	0	endothelial cell	CDH13	0.46
0	0.725603241049263	0.535	0.075	0	endothelial cell	PPFIBP1	0.46
0	0.714420315499212	0.479	0.042	0	endothelial cell	HEG1	0.437
0	0.712662945547337	0.502	0.073	0	endothelial cell	GRB10	0.429
0	0.71228763035066	0.454	0.043	0	endothelial cell	ARL15	0.411
0	0.71063152858607	0.51	0.081	0	endothelial cell	FXYD6	0.429
0	0.709872951319681	0.465	0.073	0	endothelial cell	RGS3	0.392
0	0.709011437916097	0.446	0.039	0	endothelial cell	MALL	0.407
0	0.708955791288334	0.652	0.192	0	endothelial cell	TAX1BP3	0.46
0	0.708654604147351	0.614	0.178	0	endothelial cell	ZBTB16	0.436
0	0.707874273243094	0.51	0.091	0	endothelial cell	FSCN1	0.419
0	0.70665117875385	0.447	0.093	0	endothelial cell	MAST4	0.354
0	0.699371624867553	0.589	0.189	0	endothelial cell	SYNE2	0.4
0	0.696989595093441	0.509	0.034	0	endothelial cell	IPO11	0.475
0	0.695601110110697	0.39	0.028	0	endothelial cell	THSD7A	0.362
0	0.693992031383904	0.489	0.083	0	endothelial cell	THY1	0.406
0	0.687420141164053	0.462	0.013	0	endothelial cell	ADCY4	0.449
0	0.682899737410061	0.447	0.037	0	endothelial cell	PIK3R3	0.41
0	0.682344353421822	0.53	0.092	0	endothelial cell	KIAA0355	0.438
0	0.681100262368831	0.469	0.026	0	endothelial cell	PTPRM	0.443
0	0.677246176694976	0.484	0.056	0	endothelial cell	PTPRG	0.428
0	0.673771137891657	0.622	0.185	0	endothelial cell	IFITM1	0.437
0	0.670270368894201	0.97	0.833	0	endothelial cell	MYL12B	0.137
0	0.666111164268609	0.592	0.195	0	endothelial cell	CLIC4	0.397
0	0.664624542242056	0.479	0.058	0	endothelial cell	ITPRIP	0.421
0	0.659438428559996	0.469	0.014	0	endothelial cell	RASIP1	0.455
0	0.657088844482831	0.454	0.041	0	endothelial cell	TP53I11	0.413
0	0.655693882524487	0.478	0.04	0	endothelial cell	LIMS2	0.438
0	0.651088269487749	0.459	0.03	0	endothelial cell	LMO2	0.429
0	0.648116274676188	0.663	0.242	0	endothelial cell	CAV2	0.421
0	0.647384109298807	0.593	0.188	0	endothelial cell	NRP1	0.405
0	0.646989683766512	0.452	0.105	0	endothelial cell	C4orf32	0.347
0	0.646844290053191	0.551	0.137	0	endothelial cell	TJP1	0.414
0	0.646108038395809	0.478	0.024	0	endothelial cell	TMEM255B	0.454
0	0.642323352588259	0.409	0.008	0	endothelial cell	SOX18	0.401
0	0.63202029615213	0.478	0.09	0	endothelial cell	GAS6	0.388
0	0.630450537722814	0.482	0.037	0	endothelial cell	ACVRL1	0.445
0	0.629702635711188	0.459	0.032	0	endothelial cell	DOCK6	0.427
0	0.626929925323476	0.474	0.083	0	endothelial cell	CTTNBP2NL	0.391
0	0.626564924437018	0.439	0.035	0	endothelial cell	RAPGEF5	0.404
0	0.623722272315145	0.468	0.109	0	endothelial cell	HTRA1	0.359
0	0.623025624691915	0.362	0.025	0	endothelial cell	MMP2	0.337
0	0.621240341343505	0.55	0.137	0	endothelial cell	LPAR6	0.413
0	0.611486619028566	0.408	0.013	0	endothelial cell	AIF1L	0.395
0	0.610038719559289	0.413	0.04	0	endothelial cell	NUAK1	0.373
0	0.60751670045885	0.481	0.076	0	endothelial cell	SLC44A2	0.405
0	0.599958604688779	0.451	0.052	0	endothelial cell	TNS2	0.399
0	0.599794557554815	0.518	0.135	0	endothelial cell	LIMA1	0.383
0	0.599267530213394	0.496	0.071	0	endothelial cell	GIMAP1	0.425
0	0.598325627118166	0.394	0.01	0	endothelial cell	HECW2	0.384
0	0.596504291845254	0.436	0.055	0	endothelial cell	DLC1	0.381
0	0.590943925847406	0.468	0.045	0	endothelial cell	CPNE2	0.423
0	0.590592945437196	0.449	0.099	0	endothelial cell	XAF1	0.35
0	0.588651120687978	0.519	0.132	0	endothelial cell	ITGA5	0.387
0	0.588233074910844	0.425	0.083	0	endothelial cell	LMCD1	0.342
0	0.587184844621472	0.462	0.081	0	endothelial cell	GFOD1	0.381
0	0.582906531100901	0.443	0.053	0	endothelial cell	MAGI1	0.39
0	0.581640493941273	0.556	0.115	0	endothelial cell	ETS1	0.441
0	0.579838137848656	0.481	0.097	0	endothelial cell	ZEB1	0.384
0	0.579112352772208	0.372	0.079	0	endothelial cell	ABCG2	0.293
0	0.577761607849819	0.4	0.01	0	endothelial cell	NRN1	0.39
0	0.570735323879728	0.394	0.044	0	endothelial cell	MCAM	0.35
0	0.56664958603449	0.518	0.142	0	endothelial cell	ASAP1	0.376
0	0.557264722719121	0.459	0.085	0	endothelial cell	LRRC8A	0.374
0	0.555095777954622	0.465	0.086	0	endothelial cell	ECE1	0.379
0	0.553835312614104	0.389	0.046	0	endothelial cell	SYNPO	0.343
0	0.551536030145775	0.405	0.019	0	endothelial cell	AFAP1L1	0.386
0	0.551240512747661	0.416	0.008	0	endothelial cell	ERG	0.408
0	0.548223134992684	0.375	0.034	0	endothelial cell	PCDH17	0.341
0	0.547583718080582	0.378	0.015	0	endothelial cell	PDE2A	0.363
0	0.546537599470182	0.415	0.024	0	endothelial cell	FZD4	0.391
0	0.545836966656728	0.358	0.009	0	endothelial cell	PCDH12	0.349
0	0.545162137445937	0.465	0.107	0	endothelial cell	PIK3C2A	0.358
0	0.544572638578556	0.443	0.06	0	endothelial cell	HDAC7	0.383
0	0.542120567701695	0.371	0.044	0	endothelial cell	EFNB1	0.327
0	0.538560999196407	0.413	0.08	0	endothelial cell	EVA1B	0.333
0	0.537214766148671	0.395	0.088	0	endothelial cell	ARHGEF7	0.307
0	0.531732082318907	0.394	0.012	0	endothelial cell	KANK3	0.382
0	0.53147276432295	0.364	0.034	0	endothelial cell	NES	0.33
0	0.52897127789302	0.558	0.151	0	endothelial cell	TSPAN14	0.407
0	0.528782372427449	0.442	0.044	0	endothelial cell	GIMAP6	0.398
0	0.527568877875163	0.357	0.025	0	endothelial cell	DYSF	0.332
0	0.52307767144447	0.554	0.157	0	endothelial cell	ODF2L	0.397
0	0.523053289600769	0.386	0.053	0	endothelial cell	TMEM47	0.333
0	0.521785213931099	0.501	0.128	0	endothelial cell	MXD4	0.373
0	0.516767082961681	0.41	0.062	0	endothelial cell	SEPN1	0.348
0	0.516082536920318	0.418	0.085	0	endothelial cell	SULF2	0.333
0	0.514556314165012	0.383	0.047	0	endothelial cell	FAM43A	0.336
0	0.510588226228347	0.496	0.138	0	endothelial cell	LUZP1	0.358
0	0.50625752312592	0.351	0.007	0	endothelial cell	NPR1	0.344
0	0.503980560156984	0.416	0.085	0	endothelial cell	BMPR2	0.331
0	0.502472003694297	0.391	0.062	0	endothelial cell	RASAL2	0.329
6.46067131527726e-308	0.921322522954564	0.958	0.8	1.64611444441949e-303	endothelial cell	DUSP1	0.158
4.90664242979706e-305	0.572360201110379	0.592	0.196	1.25016342468799e-300	endothelial cell	DPYSL2	0.396
4.09108206493667e-301	0.876384047345483	0.803	0.391	1.04236679932522e-296	endothelial cell	SEPW1	0.412
1.37670324020332e-300	0.97279471203686	0.561	0.181	3.50770218571403e-296	endothelial cell	CD36	0.38
1.49765458429195e-296	0.689599713860484	0.606	0.231	3.81587411531746e-292	endothelial cell	KLF9	0.375
2.03179705289974e-296	0.589338809718717	0.66	0.246	5.17681571108324e-292	endothelial cell	SERPINH1	0.414
3.08086115299582e-296	0.715177579978978	0.803	0.417	7.84972613171805e-292	endothelial cell	CD151	0.386
2.50177051419313e-295	0.609415982160541	0.6	0.218	6.37426109311269e-291	endothelial cell	HPCAL1	0.382
1.42412908037846e-293	0.662340916470149	0.41	0.095	3.62853848389627e-289	endothelial cell	STAB1	0.315
1.81691465596234e-293	0.541255461321356	0.52	0.161	4.62931685192644e-289	endothelial cell	PTPN12	0.359
9.91858739810365e-292	0.723095275040609	0.757	0.383	2.52715688316283e-287	endothelial cell	SERPINB6	0.374
2.82406763260917e-291	0.607188149757059	0.605	0.226	7.1954419211249e-287	endothelial cell	PEA15	0.379
1.26218480422678e-290	0.517611337163794	0.401	0.094	3.21592066268942e-286	endothelial cell	NRP2	0.307
6.65931189735177e-290	0.615532802341474	0.616	0.216	1.69672607832626e-285	endothelial cell	SH3BP5	0.4
9.39616100555691e-289	1.37808707735648	0.754	0.375	2.39404786260585e-284	endothelial cell	RGCC	0.379
4.53438484377687e-288	0.833712245517918	0.933	0.644	1.15531591434591e-283	endothelial cell	RHOB	0.289
1.1592953608051e-281	0.659070054886043	0.999	0.992	2.95376864979532e-277	endothelial cell	TMSB10	0.00700000000000001
2.07196011830694e-279	0.703287438001009	0.718	0.328	5.27914718543425e-275	endothelial cell	MYH9	0.39
1.92261480278234e-275	0.631259874451745	0.971	0.866	4.89863025600913e-271	endothelial cell	MYL12A	0.105
5.79225679468708e-275	0.645375825880711	0.888	0.608	1.47580910871832e-270	endothelial cell	EID1	0.28
5.38901595862877e-273	0.961057322899635	0.66	0.3	1.37306737609902e-268	endothelial cell	PRCP	0.36
9.16984460556896e-273	0.699172153081309	0.679	0.289	2.33638470705292e-268	endothelial cell	EFNA1	0.39
4.17832433650177e-272	0.658378960656491	0.798	0.389	1.06459525769729e-267	endothelial cell	TPM4	0.409
2.03447425185869e-271	0.675356648232778	0.739	0.378	5.18363694631076e-267	endothelial cell	LEPROT	0.361
1.44785815793106e-270	0.570029026019932	0.502	0.158	3.68899780059255e-266	endothelial cell	WARS	0.344
2.51865409216927e-270	0.547634870194249	0.489	0.159	6.41727876143808e-266	endothelial cell	PINK1	0.33
7.71366810350088e-270	0.510477977191232	0.503	0.157	1.96536549609099e-265	endothelial cell	RALB	0.346
2.09560729467575e-269	0.727574300398615	0.677	0.308	5.33939782610435e-265	endothelial cell	PDLIM1	0.369
6.50332583580354e-267	0.712027757436399	0.814	0.499	1.65698238970438e-262	endothelial cell	NAA38	0.315
2.11513447757365e-266	0.644236497549135	0.602	0.244	5.3891511354099e-262	endothelial cell	EMP2	0.358
2.83175909722085e-266	0.513109877209491	0.525	0.171	7.215039003809e-262	endothelial cell	PHACTR2	0.354
2.57929387396683e-264	0.509235565793412	0.562	0.184	6.5717828614801e-260	endothelial cell	TIMP2	0.378
7.90653597398314e-257	0.762404169362474	0.99	0.941	2.01450630081117e-252	endothelial cell	SRP14	0.049
1.65053531365151e-256	0.853308594853283	0.8	0.446	4.20539892565269e-252	endothelial cell	CTNNB1	0.354
8.3420688682583e-253	0.551483364223079	0.518	0.182	2.12547572694353e-248	endothelial cell	ADD1	0.336
3.50171730931539e-247	0.620467368598144	0.697	0.336	8.92202553240468e-243	endothelial cell	ACTN4	0.361
9.7263877069793e-247	0.583953066340458	0.636	0.261	2.47818632386126e-242	endothelial cell	COL18A1	0.375
2.53348111159484e-246	0.548992858524224	0.497	0.173	6.4550565242325e-242	endothelial cell	EHD4	0.324
8.2065641990565e-245	0.540096259635949	0.995	0.962	2.09095049227761e-240	endothelial cell	HLA-C	0.033
1.15612022161287e-244	0.711147889770188	0.551	0.188	2.94567871264744e-240	endothelial cell	ADIRF	0.363
6.08145114624073e-241	0.602753835416273	0.711	0.347	1.54949293755068e-236	endothelial cell	WASF2	0.364
1.77374324767381e-240	0.510631222155933	0.484	0.158	4.51932042074811e-236	endothelial cell	TCN2	0.326
2.10103822219464e-238	0.617114481751801	0.977	0.833	5.35323528632973e-234	endothelial cell	ITM2B	0.144
7.99468369864971e-238	0.919680040883476	0.858	0.574	2.03696545957896e-233	endothelial cell	DDIT4	0.284
8.1370469902666e-238	0.578449945499627	0.924	0.732	2.07323820265003e-233	endothelial cell	GUK1	0.192
1.3723197454432e-237	0.769920530876263	0.869	0.611	3.49653347941473e-233	endothelial cell	LMNA	0.258
1.60693840761731e-235	0.940493246955693	0.931	0.717	4.09431836876814e-231	endothelial cell	JUNB	0.214
2.46084497198199e-235	0.538784344647884	0.998	0.966	6.26998690411291e-231	endothelial cell	HLA-B	0.032
9.96947236838435e-235	0.568385170382838	0.753	0.35	2.54012186474065e-230	endothelial cell	WBP5	0.403
1.32658300494506e-234	0.56636120144939	0.649	0.287	3.38000083829952e-230	endothelial cell	AES	0.362
5.6699985965846e-234	0.60803635656881	0.722	0.356	1.44465894242379e-229	endothelial cell	S100A13	0.366
7.27447430126077e-234	0.714095552798715	0.798	0.472	1.85346330721823e-229	endothelial cell	YWHAH	0.326
1.9210525509922e-229	0.692265396768196	0.765	0.467	4.89464979467303e-225	endothelial cell	RAB13	0.298
4.48959994442023e-228	0.600128704435639	0.656	0.299	1.14390516983883e-223	endothelial cell	JMJD1C	0.357
2.35957008572857e-227	0.59665836557138	0.524	0.202	6.01194862142782e-223	endothelial cell	MAP4	0.322
2.68948560153942e-226	0.533461870841293	0.513	0.189	6.85254036416228e-222	endothelial cell	PKIG	0.324
9.04191331804748e-226	0.571998703843518	0.718	0.345	2.30378909430532e-221	endothelial cell	MSN	0.373
5.07971962741075e-225	0.528264646786341	0.546	0.211	1.29426176386799e-220	endothelial cell	CAPN2	0.335
1.09209211699637e-223	0.501281861968576	0.527	0.198	2.78254150489506e-219	endothelial cell	TMEM109	0.329
1.16768427532304e-221	0.504659483930779	0.977	0.868	2.97514276509557e-217	endothelial cell	DDX5	0.109
1.57276298957624e-219	0.793916922917174	0.614	0.26	4.00724282114129e-215	endothelial cell	SLC2A3	0.354
3.52607322443531e-219	0.612178329427722	0.714	0.384	8.98408196853873e-215	endothelial cell	CYB5R3	0.33
4.09882589326202e-215	0.563875786529694	0.663	0.329	1.04433984934423e-210	endothelial cell	CHMP3	0.334
5.10798055308485e-215	0.667332043505396	0.887	0.682	1.30146236512049e-210	endothelial cell	CD99	0.205
8.6285464643208e-214	0.547453296934287	0.847	0.453	2.1984673536443e-209	endothelial cell	NGFRAP1	0.394
3.72643586849941e-213	0.585048342232297	0.554	0.221	9.49458594934965e-209	endothelial cell	MIDN	0.333
6.16401390338095e-212	1.02796218217996	0.552	0.234	1.57052910244243e-207	endothelial cell	ADM	0.318
1.59307848481642e-211	0.601925591554215	0.489	0.187	4.05900467146375e-207	endothelial cell	TSPAN13	0.302
1.22910272488161e-208	0.567622748104966	0.916	0.727	3.13163083272584e-204	endothelial cell	SNX3	0.189
8.92677010047037e-207	0.511096790294954	0.47	0.171	2.27445175389885e-202	endothelial cell	EFCAB14	0.299
6.2239438055706e-201	0.842315508807487	0.688	0.397	1.58579864222133e-196	endothelial cell	OAZ2	0.291
4.34026287041569e-200	0.535786787589764	0.89	0.662	1.10585557675321e-195	endothelial cell	YWHAE	0.228
5.10229222231819e-200	0.517228308441668	0.548	0.238	1.30001303532445e-195	endothelial cell	RCN1	0.31
8.84713973439913e-197	0.544741188982635	0.988	0.886	2.25416273292755e-192	endothelial cell	NEAT1	0.102
1.37914552725006e-196	0.507995736394978	0.625	0.301	3.51392488888042e-192	endothelial cell	PVRL2	0.324
3.9918211558084e-194	0.561348177538278	0.63	0.317	1.01707611228842e-189	endothelial cell	PTTG1IP	0.313
1.25963680523635e-193	0.563201397036936	0.726	0.425	3.20942861606169e-189	endothelial cell	CSNK1A1	0.301
1.26289717440663e-191	0.665777951278637	0.517	0.227	3.21773571067065e-187	endothelial cell	MGLL	0.29
9.123121057316e-191	0.554642402380004	0.548	0.243	2.32448001419354e-186	endothelial cell	RNF115	0.305
4.8119540435513e-189	0.554522320865912	0.488	0.177	1.22603777075644e-184	endothelial cell	HES4	0.311
7.48355475291047e-189	0.809690782273223	0.446	0.169	1.90673491549406e-184	endothelial cell	CA2	0.277
1.2808640283226e-188	0.540794398722972	0.392	0.123	3.26351345776316e-184	endothelial cell	NNMT	0.269
6.50386398171108e-188	0.567588120869019	0.817	0.542	1.65711950390017e-183	endothelial cell	KTN1	0.275
3.71835420149153e-187	0.517067694473087	0.554	0.244	9.47399466998027e-183	endothelial cell	NFIA	0.31
1.00756164640131e-185	0.523398720220191	0.562	0.254	2.56716631886589e-181	endothelial cell	FEZ2	0.308
2.1360311460798e-184	0.779595846380272	0.876	0.659	5.44239375709673e-180	endothelial cell	BST2	0.217
2.48703437505897e-183	0.524041945303819	0.817	0.554	6.33671488421274e-179	endothelial cell	GABARAPL2	0.263
1.25211146121651e-181	0.504443850477914	1	0.987	3.19025479203355e-177	endothelial cell	MALAT1	0.013
4.59411092685949e-174	0.527778210180744	0.771	0.427	1.17053352305453e-169	endothelial cell	PDK4	0.344
2.64528737044074e-172	0.532358296911922	0.603	0.31	6.73992769114596e-168	endothelial cell	MAGED2	0.293
9.04230090325108e-171	0.727573048610651	0.933	0.788	2.30388784713934e-166	endothelial cell	FOS	0.145
1.9312010275251e-164	0.513378755398014	0.88	0.614	4.9205070980312e-160	endothelial cell	FCGRT	0.266
3.83294501733177e-164	0.542549013609094	0.749	0.492	9.76596060965961e-160	endothelial cell	RAB11A	0.257
3.73919144027489e-163	0.616649791781986	0.532	0.238	9.5270858706764e-159	endothelial cell	CCND1	0.294
1.13535839534997e-158	1.33007400548768	0.535	0.271	2.8927796555122e-154	endothelial cell	C10orf10	0.264
9.20631023301693e-158	0.588946228787189	0.729	0.43	2.34567578427038e-153	endothelial cell	IFI6	0.299
2.53845914942918e-152	0.513543525055624	0.869	0.62	6.4677400668306e-148	endothelial cell	TXNIP	0.249
8.88991937717189e-148	0.742138035516952	0.897	0.745	2.26506255810963e-143	endothelial cell	ZFP36	0.152
5.9273859506911e-143	0.648870796896123	0.901	0.778	1.51023866637659e-138	endothelial cell	JUN	0.123
2.32292953482639e-140	0.562403879047353	0.684	0.4	5.91859216178417e-136	endothelial cell	CDKN1A	0.284
1.8357913954148e-137	0.638349094032709	0.56	0.295	4.67741289637738e-133	endothelial cell	MIR4435-2HG	0.265
1.17522545242462e-133	0.508588744749633	0.661	0.366	2.9943569302327e-129	endothelial cell	GYPC	0.295
5.36357573395292e-132	0.593289179906806	0.77	0.532	1.36658546125386e-127	endothelial cell	FOSB	0.238
7.46678811242078e-98	0.514588827916852	0.746	0.529	1.90246294316369e-93	endothelial cell	IER2	0.217
2.19229234872966e-94	0.524838899736392	0.852	0.623	5.5857416753283e-90	endothelial cell	S100A6	0.229
6.48975957185105e-87	0.500578366427809	0.659	0.455	1.65352584131193e-82	endothelial cell	ATP1A1	0.204
4.88877994510499e-10	0.600841043284621	0.625	0.535	1.2456122422133e-05	endothelial cell	CTSL	0.09
0	2.75232934226383	0.878	0.82	0	Hepatocellular carcinoma	ALB	0.0580000000000001
0	2.62834523440308	0.962	0.888	0	Hepatocellular carcinoma	APOA2	0.074
0	2.50266850069884	0.889	0.389	0	Hepatocellular carcinoma	ORM1	0.5
0	2.37837316725975	0.956	0.58	0	Hepatocellular carcinoma	VTN	0.376
0	2.3740498361623	0.876	0.649	0	Hepatocellular carcinoma	APOC3	0.227
0	2.35775552029864	0.991	0.841	0	Hepatocellular carcinoma	SERPINA1	0.15
0	2.31528015151357	0.832	0.347	0	Hepatocellular carcinoma	GC	0.485
0	2.28599849199408	0.744	0.418	0	Hepatocellular carcinoma	AHSG	0.326
0	2.24778480386901	0.977	0.649	0	Hepatocellular carcinoma	AMBP	0.328
0	2.22412052092231	0.967	0.491	0	Hepatocellular carcinoma	CLU	0.476
0	2.18206300103218	0.903	0.374	0	Hepatocellular carcinoma	FGG	0.529
0	2.18182764829605	0.921	0.595	0	Hepatocellular carcinoma	RBP4	0.326
0	2.14879280521731	0.904	0.534	0	Hepatocellular carcinoma	APOH	0.37
0	2.14634604295125	0.895	0.588	0	Hepatocellular carcinoma	TTR	0.307
0	2.14481760667986	0.805	0.301	0	Hepatocellular carcinoma	FABP1	0.504
0	2.13337360422762	0.633	0.186	0	Hepatocellular carcinoma	SPINK1	0.447
0	2.12154189908734	0.957	0.508	0	Hepatocellular carcinoma	RARRES2	0.449
0	2.05217737836515	0.907	0.404	0	Hepatocellular carcinoma	TF	0.503
0	2.03215069046333	0.852	0.322	0	Hepatocellular carcinoma	FGB	0.53
0	1.98195148542375	0.797	0.191	0	Hepatocellular carcinoma	FGL1	0.606
0	1.97834568186938	0.889	0.675	0	Hepatocellular carcinoma	APOA1	0.214
0	1.97264878817257	0.933	0.34	0	Hepatocellular carcinoma	AGT	0.593
0	1.95957394367136	0.812	0.338	0	Hepatocellular carcinoma	GSTA1	0.474
0	1.94413481277512	0.934	0.346	0	Hepatocellular carcinoma	MGST1	0.588
0	1.90591502598464	0.809	0.141	0	Hepatocellular carcinoma	APOC2	0.668
0	1.87816183847503	0.773	0.224	0	Hepatocellular carcinoma	CFHR1	0.549
0	1.8516670111392	0.876	0.423	0	Hepatocellular carcinoma	EPHX1	0.453
0	1.82849017296379	0.812	0.192	0	Hepatocellular carcinoma	AKR1C3	0.62
0	1.82197073122369	0.642	0.125	0	Hepatocellular carcinoma	CYP2D6	0.517
0	1.80356377531347	0.688	0.224	0	Hepatocellular carcinoma	AGXT	0.464
0	1.78346839196648	0.824	0.196	0	Hepatocellular carcinoma	ORM2	0.628
0	1.78097439664563	0.839	0.293	0	Hepatocellular carcinoma	FGA	0.546
0	1.77960695724455	0.762	0.137	0	Hepatocellular carcinoma	AKR1C2	0.625
0	1.68617629113452	0.743	0.277	0	Hepatocellular carcinoma	KNG1	0.466
0	1.66245595671497	0.628	0.13	0	Hepatocellular carcinoma	AKR1B10	0.498
0	1.65643840215332	0.733	0.202	0	Hepatocellular carcinoma	APOM	0.531
0	1.65002258079927	0.903	0.332	0	Hepatocellular carcinoma	CES1	0.571
0	1.64776645443862	0.776	0.146	0	Hepatocellular carcinoma	AKR1C1	0.63
0	1.6303211338498	0.869	0.86	0	Hepatocellular carcinoma	APOE	0.00900000000000001
0	1.6274002280876	0.93	0.241	0	Hepatocellular carcinoma	KRT18	0.689
0	1.61549098247951	0.982	0.844	0	Hepatocellular carcinoma	APOC1	0.138
0	1.59161920752154	0.362	0.146	0	Hepatocellular carcinoma	CYP2E1	0.216
0	1.58924837395368	0.88	0.452	0	Hepatocellular carcinoma	PRAP1	0.428
0	1.58205026523894	0.828	0.15	0	Hepatocellular carcinoma	TM4SF4	0.678
0	1.57744614987956	0.668	0.101	0	Hepatocellular carcinoma	CP	0.567
0	1.54761885188764	0.921	0.383	0	Hepatocellular carcinoma	TMEM176A	0.538
0	1.52078298187251	0.899	0.472	0	Hepatocellular carcinoma	CYB5A	0.427
0	1.51100279449164	0.886	0.235	0	Hepatocellular carcinoma	KRT8	0.651
0	1.49668531164872	0.685	0.165	0	Hepatocellular carcinoma	ALDOB	0.52
0	1.48715615693226	0.817	0.171	0	Hepatocellular carcinoma	LGALS4	0.646
0	1.46805080279605	0.783	0.148	0	Hepatocellular carcinoma	CFB	0.635
0	1.43422372506323	0.753	0.112	0	Hepatocellular carcinoma	HMGCS2	0.641
0	1.43162623406596	0.755	0.198	0	Hepatocellular carcinoma	APOB	0.557
0	1.40932297509198	0.722	0.244	0	Hepatocellular carcinoma	CFH	0.478
0	1.39941092780778	0.61	0.326	0	Hepatocellular carcinoma	A1BG	0.284
0	1.38617857757855	0.59	0.117	0	Hepatocellular carcinoma	HULC	0.473
0	1.38411833893799	0.654	0.263	0	Hepatocellular carcinoma	SERPINC1	0.391
0	1.38337551590315	0.805	0.173	0	Hepatocellular carcinoma	ASGR1	0.632
0	1.3774509264918	0.771	0.218	0	Hepatocellular carcinoma	GGH	0.553
0	1.37059292290688	0.944	0.631	0	Hepatocellular carcinoma	PEBP1	0.313
0	1.37048775502891	0.695	0.173	0	Hepatocellular carcinoma	AZGP1	0.522
0	1.35982492979523	0.928	0.491	0	Hepatocellular carcinoma	MPC2	0.437
0	1.35037231264767	0.923	0.464	0	Hepatocellular carcinoma	TMEM176B	0.459
0	1.33589226306739	0.586	0.093	0	Hepatocellular carcinoma	TDO2	0.493
0	1.33462124807946	0.58	0.126	0	Hepatocellular carcinoma	IGFBP1	0.454
0	1.33039992090218	0.788	0.213	0	Hepatocellular carcinoma	F2	0.575
0	1.3187088869362	0.846	0.411	0	Hepatocellular carcinoma	NUPR1	0.435
0	1.31327651821567	0.685	0.117	0	Hepatocellular carcinoma	UGT2B4	0.568
0	1.30867492214252	0.728	0.112	0	Hepatocellular carcinoma	ITIH2	0.616
0	1.30497401487974	0.795	0.242	0	Hepatocellular carcinoma	ANG	0.553
0	1.28391917229573	0.544	0.157	0	Hepatocellular carcinoma	ADH1B	0.387
0	1.27929457249509	0.631	0.127	0	Hepatocellular carcinoma	HSD17B6	0.504
0	1.27513135942662	0.601	0.075	0	Hepatocellular carcinoma	CFHR2	0.526
0	1.26781207915686	0.596	0.124	0	Hepatocellular carcinoma	PCK1	0.472
0	1.26583751994853	0.804	0.433	0	Hepatocellular carcinoma	DCXR	0.371
0	1.26205945981097	0.755	0.236	0	Hepatocellular carcinoma	MDK	0.519
0	1.25677005572772	0.677	0.112	0	Hepatocellular carcinoma	ANGPTL3	0.565
0	1.25126360275691	0.762	0.279	0	Hepatocellular carcinoma	ALDH1A1	0.483
0	1.23312744261213	0.697	0.23	0	Hepatocellular carcinoma	TFPI	0.467
0	1.23299332144273	0.67	0.08	0	Hepatocellular carcinoma	CPB2	0.59
0	1.223913968909	0.744	0.118	0	Hepatocellular carcinoma	SERPIND1	0.626
0	1.20977965325514	0.583	0.128	0	Hepatocellular carcinoma	APCS	0.455
0	1.18301187929592	0.386	0.075	0	Hepatocellular carcinoma	ADH1C	0.311
0	1.18159437455999	0.767	0.278	0	Hepatocellular carcinoma	GATM	0.489
0	1.17967943359982	0.62	0.134	0	Hepatocellular carcinoma	CTTN	0.486
0	1.16712802047892	0.753	0.255	0	Hepatocellular carcinoma	C3	0.498
0	1.14071759346788	0.954	0.727	0	Hepatocellular carcinoma	DBI	0.227
0	1.12097658624738	0.767	0.148	0	Hepatocellular carcinoma	UGDH	0.619
0	1.12049665646534	0.624	0.083	0	Hepatocellular carcinoma	SLC2A2	0.541
0	1.11734872262296	0.624	0.115	0	Hepatocellular carcinoma	SULT2A1	0.509
0	1.1145482547198	0.7	0.151	0	Hepatocellular carcinoma	ITIH1	0.549
0	1.11035389109783	0.838	0.431	0	Hepatocellular carcinoma	ADI1	0.407
0	1.11032041340517	0.648	0.115	0	Hepatocellular carcinoma	BAAT	0.533
0	1.10105097265534	0.71	0.162	0	Hepatocellular carcinoma	PTGR1	0.548
0	1.09657371200676	0.621	0.112	0	Hepatocellular carcinoma	ITIH3	0.509
0	1.07483696851641	0.643	0.14	0	Hepatocellular carcinoma	LEAP2	0.503
0	1.07360926328491	0.53	0.073	0	Hepatocellular carcinoma	SLPI	0.457
0	1.0717623620575	0.565	0.126	0	Hepatocellular carcinoma	GPX2	0.439
0	1.06796101200572	0.908	0.541	0	Hepatocellular carcinoma	DDT	0.367
0	1.06603472007619	0.667	0.141	0	Hepatocellular carcinoma	KHK	0.526
0	1.06054311112537	0.612	0.201	0	Hepatocellular carcinoma	HPX	0.411
0	1.05592453873585	0.965	0.767	0	Hepatocellular carcinoma	UQCRQ	0.198
0	1.05509629840627	0.693	0.133	0	Hepatocellular carcinoma	PLG	0.56
0	1.05019799996109	0.483	0.087	0	Hepatocellular carcinoma	DEFB1	0.396
0	1.04670341089137	0.641	0.077	0	Hepatocellular carcinoma	CD24	0.564
0	1.04666589001059	0.573	0.048	0	Hepatocellular carcinoma	UGT2B15	0.525
0	1.04003531072798	0.581	0.091	0	Hepatocellular carcinoma	ARG1	0.49
0	1.03445983993673	0.621	0.079	0	Hepatocellular carcinoma	PON1	0.542
0	1.03100894546676	0.623	0.209	0	Hepatocellular carcinoma	HRG	0.414
0	1.02862303888402	0.602	0.072	0	Hepatocellular carcinoma	AADAC	0.53
0	1.0259954671407	0.561	0.142	0	Hepatocellular carcinoma	GPC3	0.419
0	1.02031869392014	0.761	0.297	0	Hepatocellular carcinoma	CBR1	0.464
0	1.01597213013442	0.775	0.247	0	Hepatocellular carcinoma	SERPINF1	0.528
0	1.01500680810174	0.95	0.783	0	Hepatocellular carcinoma	SOD1	0.167
0	1.01209116426227	0.83	0.321	0	Hepatocellular carcinoma	PCBD1	0.509
0	1.00711021478165	0.866	0.401	0	Hepatocellular carcinoma	ECHS1	0.465
0	1.00641171386231	0.805	0.296	0	Hepatocellular carcinoma	BNIP3	0.509
0	1.00547443904118	0.757	0.226	0	Hepatocellular carcinoma	PHYH	0.531
0	0.996855548561123	0.692	0.104	0	Hepatocellular carcinoma	C8G	0.588
0	0.993396044937851	0.632	0.096	0	Hepatocellular carcinoma	CYP3A5	0.536
0	0.99004836827487	0.73	0.141	0	Hepatocellular carcinoma	PPP1R16A	0.589
0	0.984721163294651	0.699	0.133	0	Hepatocellular carcinoma	SERPINA6	0.566
0	0.980162715621341	0.628	0.131	0	Hepatocellular carcinoma	PXMP2	0.497
0	0.976599492419204	0.735	0.236	0	Hepatocellular carcinoma	PGRMC1	0.499
0	0.975759297242828	0.771	0.262	0	Hepatocellular carcinoma	EBP	0.509
0	0.970061383690062	0.562	0.083	0	Hepatocellular carcinoma	AKR1C4	0.479
0	0.967576963811603	0.769	0.491	0	Hepatocellular carcinoma	CHCHD10	0.278
0	0.937208549211578	0.485	0.112	0	Hepatocellular carcinoma	GSTA2	0.373
0	0.923353491878404	0.57	0.054	0	Hepatocellular carcinoma	BCHE	0.516
0	0.906247336169906	0.885	0.552	0	Hepatocellular carcinoma	P4HB	0.333
0	0.901047388574524	0.658	0.145	0	Hepatocellular carcinoma	RAMP1	0.513
0	0.900931927051844	0.565	0.1	0	Hepatocellular carcinoma	UBD	0.465
0	0.894830144699637	0.667	0.153	0	Hepatocellular carcinoma	ERRFI1	0.514
0	0.889227625075558	0.434	0.038	0	Hepatocellular carcinoma	SERPINA7	0.396
0	0.887264558109679	0.668	0.199	0	Hepatocellular carcinoma	SCD	0.469
0	0.886094349012501	0.668	0.254	0	Hepatocellular carcinoma	ALDH2	0.414
0	0.885721468902928	0.486	0.053	0	Hepatocellular carcinoma	ELF3	0.433
0	0.884501826598508	0.889	0.453	0	Hepatocellular carcinoma	ETFB	0.436
0	0.88160735735298	0.64	0.082	0	Hepatocellular carcinoma	C4BPB	0.558
0	0.879138019864286	0.762	0.243	0	Hepatocellular carcinoma	MPST	0.519
0	0.875578837249058	0.685	0.23	0	Hepatocellular carcinoma	GAMT	0.455
0	0.873414698466867	0.462	0.074	0	Hepatocellular carcinoma	CPS1	0.388
0	0.868389656978613	0.562	0.063	0	Hepatocellular carcinoma	MAT1A	0.499
0	0.860998162859202	0.728	0.26	0	Hepatocellular carcinoma	SDC2	0.468
0	0.859719988440205	0.662	0.074	0	Hepatocellular carcinoma	ASGR2	0.588
0	0.858735126268857	0.601	0.145	0	Hepatocellular carcinoma	CYP27A1	0.456
0	0.858706106548476	0.62	0.071	0	Hepatocellular carcinoma	FMO5	0.549
0	0.850904575915383	0.888	0.454	0	Hepatocellular carcinoma	ATP5G1	0.434
0	0.847215772095086	0.976	0.848	0	Hepatocellular carcinoma	HINT1	0.128
0	0.845862843723845	0.977	0.829	0	Hepatocellular carcinoma	COX6C	0.148
0	0.840092166757692	0.729	0.204	0	Hepatocellular carcinoma	SCCPDH	0.525
0	0.838834576747323	0.793	0.226	0	Hepatocellular carcinoma	TMEM14A	0.567
0	0.838774617119037	0.528	0.051	0	Hepatocellular carcinoma	CCL16	0.477
0	0.823615722483205	0.762	0.258	0	Hepatocellular carcinoma	ACAA2	0.504
0	0.821926839044952	0.474	0.063	0	Hepatocellular carcinoma	CYP17A1	0.411
0	0.821117367228942	0.663	0.085	0	Hepatocellular carcinoma	TMEM97	0.578
0	0.820479182706235	0.931	0.7	0	Hepatocellular carcinoma	PPIB	0.231
0	0.814047962991689	0.566	0.057	0	Hepatocellular carcinoma	UGT2B7	0.509
0	0.80990918677395	0.482	0.053	0	Hepatocellular carcinoma	TSPAN8	0.429
0	0.808184949103458	0.607	0.1	0	Hepatocellular carcinoma	SERPINF2	0.507
0	0.80511608641002	0.898	0.578	0	Hepatocellular carcinoma	PRDX6	0.32
0	0.804639936224724	0.782	0.284	0	Hepatocellular carcinoma	CISD3	0.498
0	0.802260337060066	0.615	0.113	0	Hepatocellular carcinoma	CES2	0.502
0	0.799270723372143	0.89	0.556	0	Hepatocellular carcinoma	NDUFB9	0.334
0	0.799135783201804	0.69	0.155	0	Hepatocellular carcinoma	HRSP12	0.535
0	0.796843068671859	0.941	0.673	0	Hepatocellular carcinoma	ATP5J	0.268
0	0.793222853004357	0.55	0.103	0	Hepatocellular carcinoma	F12	0.447
0	0.787368117219644	0.757	0.258	0	Hepatocellular carcinoma	C2	0.499
0	0.781175298776853	0.966	0.755	0	Hepatocellular carcinoma	TXN	0.211
0	0.781034631315843	0.785	0.357	0	Hepatocellular carcinoma	FDPS	0.428
0	0.778863874427548	0.741	0.195	0	Hepatocellular carcinoma	S100A16	0.546
0	0.770569539903901	0.792	0.271	0	Hepatocellular carcinoma	IDH1	0.521
0	0.764715300310016	0.543	0.072	0	Hepatocellular carcinoma	C4BPA	0.471
0	0.762972156490874	0.601	0.093	0	Hepatocellular carcinoma	FGGY	0.508
0	0.759894314718458	0.79	0.312	0	Hepatocellular carcinoma	FN1	0.478
0	0.759555616062396	0.628	0.065	0	Hepatocellular carcinoma	TFR2	0.563
0	0.757848122038771	0.813	0.393	0	Hepatocellular carcinoma	PDIA4	0.42
0	0.75646808981971	0.608	0.054	0	Hepatocellular carcinoma	TM4SF5	0.554
0	0.756057155465032	0.718	0.204	0	Hepatocellular carcinoma	ECI2	0.514
0	0.755727996108408	0.803	0.418	0	Hepatocellular carcinoma	SERPING1	0.385
0	0.755226514487764	0.843	0.618	0	Hepatocellular carcinoma	SQSTM1	0.225
0	0.754244635207204	0.89	0.509	0	Hepatocellular carcinoma	ECH1	0.381
0	0.751669915596503	0.405	0.098	0	Hepatocellular carcinoma	APOA5	0.307
0	0.748755961763085	0.655	0.11	0	Hepatocellular carcinoma	DHCR24	0.545
0	0.7438682859708	0.596	0.166	0	Hepatocellular carcinoma	HMGCS1	0.43
0	0.743861123823729	0.668	0.13	0	Hepatocellular carcinoma	PERP	0.538
0	0.740548004376652	0.527	0.063	0	Hepatocellular carcinoma	LBP	0.464
0	0.740226577902616	0.9	0.562	0	Hepatocellular carcinoma	NDUFC2	0.338
0	0.739438394643513	0.824	0.324	0	Hepatocellular carcinoma	COA3	0.5
0	0.738686302816804	0.663	0.249	0	Hepatocellular carcinoma	ANXA4	0.414
0	0.735337470871862	0.701	0.2	0	Hepatocellular carcinoma	GALK1	0.501
0	0.734678153056502	0.977	0.82	0	Hepatocellular carcinoma	NDUFA4	0.157
0	0.734553887117196	0.647	0.267	0	Hepatocellular carcinoma	ATP1B1	0.38
0	0.734458036317399	0.522	0.066	0	Hepatocellular carcinoma	ACSM2B	0.456
0	0.732525263842594	0.713	0.201	0	Hepatocellular carcinoma	C1S	0.512
0	0.727679435313013	0.61	0.081	0	Hepatocellular carcinoma	F10	0.529
0	0.722899893409068	0.565	0.079	0	Hepatocellular carcinoma	PAH	0.486
0	0.71500663492062	0.44	0.091	0	Hepatocellular carcinoma	SAA4	0.349
0	0.710347972756655	0.88	0.531	0	Hepatocellular carcinoma	NDUFS6	0.349
0	0.707124214970397	0.437	0.036	0	Hepatocellular carcinoma	ACOX2	0.401
0	0.705950288586985	0.612	0.118	0	Hepatocellular carcinoma	SORD	0.494
0	0.702857950834315	0.548	0.102	0	Hepatocellular carcinoma	APOC4-APOC2	0.446
0	0.702253920386938	0.748	0.408	0	Hepatocellular carcinoma	CYC1	0.34
0	0.696353119369907	0.635	0.079	0	Hepatocellular carcinoma	HGD	0.556
0	0.695114408191456	0.568	0.067	0	Hepatocellular carcinoma	CMBL	0.501
0	0.692704574992882	0.607	0.066	0	Hepatocellular carcinoma	GJB1	0.541
0	0.689886435935499	0.958	0.726	0	Hepatocellular carcinoma	ATP5J2	0.232
0	0.687483556510835	0.519	0.055	0	Hepatocellular carcinoma	DIO1	0.464
0	0.684314018094396	0.409	0.084	0	Hepatocellular carcinoma	ADH1A	0.325
0	0.680870822502706	0.378	0.052	0	Hepatocellular carcinoma	BHMT	0.326
0	0.680852472287732	0.582	0.048	0	Hepatocellular carcinoma	CCL15	0.534
0	0.680502622818582	0.709	0.176	0	Hepatocellular carcinoma	PON2	0.533
0	0.680387291640656	0.916	0.629	0	Hepatocellular carcinoma	CUTA	0.287
0	0.675998151824398	0.427	0.099	0	Hepatocellular carcinoma	TM7SF2	0.328
0	0.674645849490686	0.771	0.334	0	Hepatocellular carcinoma	FAM162A	0.437
0	0.672551660297118	0.382	0.07	0	Hepatocellular carcinoma	TAT	0.312
0	0.668694894517128	0.484	0.046	0	Hepatocellular carcinoma	LINC01485	0.438
0	0.666903516264318	0.75	0.305	0	Hepatocellular carcinoma	TMEM205	0.445
0	0.666427382585169	0.727	0.223	0	Hepatocellular carcinoma	AIG1	0.504
0	0.666071571950092	0.863	0.539	0	Hepatocellular carcinoma	SCP2	0.324
0	0.664500641761834	0.893	0.565	0	Hepatocellular carcinoma	ANAPC11	0.328
0	0.663997724984476	0.722	0.283	0	Hepatocellular carcinoma	STRA13	0.439
0	0.663122381366607	0.959	0.788	0	Hepatocellular carcinoma	COX6A1	0.171
0	0.662568811733891	0.419	0.03	0	Hepatocellular carcinoma	NR0B2	0.389
0	0.662000777266393	0.546	0.05	0	Hepatocellular carcinoma	SERPINA5	0.496
0	0.661561195574482	0.763	0.335	0	Hepatocellular carcinoma	NME1	0.428
0	0.659465895456788	0.587	0.125	0	Hepatocellular carcinoma	MSMO1	0.462
0	0.657000023838541	0.515	0.035	0	Hepatocellular carcinoma	PON3	0.48
0	0.65499209632582	0.516	0.062	0	Hepatocellular carcinoma	RNASE4	0.454
0	0.653803423191187	0.571	0.139	0	Hepatocellular carcinoma	SQLE	0.432
0	0.6518520004736	0.465	0.076	0	Hepatocellular carcinoma	MASP2	0.389
0	0.651749635696838	0.473	0.146	0	Hepatocellular carcinoma	FXYD1	0.327
0	0.650039597384395	0.529	0.11	0	Hepatocellular carcinoma	SLC27A5	0.419
0	0.641203810442704	0.662	0.167	0	Hepatocellular carcinoma	QPRT	0.495
0	0.637646778133825	0.807	0.42	0	Hepatocellular carcinoma	SDHC	0.387
0	0.632454613088338	0.981	0.754	0	Hepatocellular carcinoma	IFITM3	0.227
0	0.630955125749334	0.492	0.043	0	Hepatocellular carcinoma	C8B	0.449
0	0.63008635960688	0.646	0.163	0	Hepatocellular carcinoma	ASL	0.483
0	0.62924209590357	0.747	0.433	0	Hepatocellular carcinoma	TKT	0.314
0	0.62866542540384	0.554	0.08	0	Hepatocellular carcinoma	TST	0.474
0	0.627821250118231	0.386	0.048	0	Hepatocellular carcinoma	SPP2	0.338
0	0.623006272511567	0.499	0.075	0	Hepatocellular carcinoma	CFI	0.424
0	0.62207179915919	0.551	0.077	0	Hepatocellular carcinoma	PROC	0.474
0	0.621432500433937	0.549	0.05	0	Hepatocellular carcinoma	HPN	0.499
0	0.620744490113973	0.906	0.636	0	Hepatocellular carcinoma	SEPP1	0.27
0	0.619780359083106	0.964	0.742	0	Hepatocellular carcinoma	PRDX1	0.222
0	0.614145544226179	0.608	0.104	0	Hepatocellular carcinoma	ASS1	0.504
0	0.612942933445695	0.927	0.677	0	Hepatocellular carcinoma	ATP5G3	0.25
0	0.611837677329039	0.39	0.107	0	Hepatocellular carcinoma	CKB	0.283
0	0.609272576655008	0.646	0.152	0	Hepatocellular carcinoma	MIR4458HG	0.494
0	0.608894357354562	0.564	0.069	0	Hepatocellular carcinoma	REEP6	0.495
0	0.608259945945663	0.708	0.203	0	Hepatocellular carcinoma	GCHFR	0.505
0	0.60820014372215	0.592	0.091	0	Hepatocellular carcinoma	SDC1	0.501
0	0.607233706289685	0.879	0.577	0	Hepatocellular carcinoma	PDIA6	0.302
0	0.606219100453373	0.676	0.345	0	Hepatocellular carcinoma	SDF2L1	0.331
0	0.600871820476286	0.674	0.308	0	Hepatocellular carcinoma	GRHPR	0.366
0	0.600777927443027	0.561	0.038	0	Hepatocellular carcinoma	A1CF	0.523
0	0.600016249753423	0.485	0.176	0	Hepatocellular carcinoma	SOX4	0.309
0	0.599445346904109	0.541	0.06	0	Hepatocellular carcinoma	SERINC2	0.481
0	0.598831682265141	0.673	0.19	0	Hepatocellular carcinoma	S100A13	0.483
0	0.59835636068779	0.68	0.196	0	Hepatocellular carcinoma	SLC9A3R1	0.484
0	0.593053462376961	0.912	0.609	0	Hepatocellular carcinoma	ATOX1	0.303
0	0.592816188121974	0.582	0.14	0	Hepatocellular carcinoma	EFNA1	0.442
0	0.592756331232438	0.862	0.517	0	Hepatocellular carcinoma	SNRPE	0.345
0	0.590534762639524	0.417	0.068	0	Hepatocellular carcinoma	ALDH1L1	0.349
0	0.590098758109111	0.627	0.138	0	Hepatocellular carcinoma	MTHFS	0.489
0	0.589747507705345	0.77	0.263	0	Hepatocellular carcinoma	OCIAD2	0.507
0	0.586054756323411	0.939	0.697	0	Hepatocellular carcinoma	UQCR10	0.242
0	0.581037104092934	0.611	0.127	0	Hepatocellular carcinoma	FAH	0.484
0	0.57990354354727	0.674	0.276	0	Hepatocellular carcinoma	DUSP23	0.398
0	0.576997967114448	0.687	0.249	0	Hepatocellular carcinoma	MRPL12	0.438
0	0.575539965790308	0.479	0.054	0	Hepatocellular carcinoma	SERPINA4	0.425
0	0.575412409245427	0.683	0.222	0	Hepatocellular carcinoma	FAM213A	0.461
0	0.573520568506856	0.654	0.261	0	Hepatocellular carcinoma	TMEM141	0.393
0	0.572202181654416	0.967	0.843	0	Hepatocellular carcinoma	COX7A2	0.124
0	0.569487523105317	0.766	0.375	0	Hepatocellular carcinoma	CYSTM1	0.391
0	0.566167790714447	0.497	0.07	0	Hepatocellular carcinoma	PHGDH	0.427
0	0.565233237653717	0.892	0.552	0	Hepatocellular carcinoma	ROMO1	0.34
0	0.563417617312012	0.544	0.057	0	Hepatocellular carcinoma	TCEA3	0.487
0	0.562276925919272	0.494	0.064	0	Hepatocellular carcinoma	RBP5	0.43
0	0.5615794427201	0.958	0.791	0	Hepatocellular carcinoma	ATP5I	0.167
0	0.561409721295783	0.966	0.818	0	Hepatocellular carcinoma	COX6B1	0.148
0	0.561390135999968	0.487	0.085	0	Hepatocellular carcinoma	OSGIN1	0.402
0	0.561368643072369	0.448	0.073	0	Hepatocellular carcinoma	FTCD	0.375
0	0.560557437510459	0.849	0.493	0	Hepatocellular carcinoma	SRP9	0.356
0	0.560344450666103	0.923	0.628	0	Hepatocellular carcinoma	SHFM1	0.295
0	0.559526349361629	0.816	0.407	0	Hepatocellular carcinoma	EIF6	0.409
0	0.557008954801586	0.798	0.427	0	Hepatocellular carcinoma	HSD17B11	0.371
0	0.555400393631877	0.692	0.277	0	Hepatocellular carcinoma	FUOM	0.415
0	0.55356342230485	0.979	0.914	0	Hepatocellular carcinoma	COX7C	0.0649999999999999
0	0.553283354274622	0.715	0.411	0	Hepatocellular carcinoma	MRPL41	0.304
0	0.551503758362709	0.904	0.585	0	Hepatocellular carcinoma	ATPIF1	0.319
0	0.550107233383577	0.404	0.046	0	Hepatocellular carcinoma	ACSM2A	0.358
0	0.549866674822385	0.499	0.037	0	Hepatocellular carcinoma	C5	0.462
0	0.549573227309841	0.615	0.242	0	Hepatocellular carcinoma	ACAA1	0.373
0	0.548344940347151	0.537	0.037	0	Hepatocellular carcinoma	CXADR	0.5
0	0.544854240241377	0.816	0.41	0	Hepatocellular carcinoma	TMEM14B	0.406
0	0.54318676122555	0.825	0.406	0	Hepatocellular carcinoma	POLR2F	0.419
0	0.542944028574572	0.518	0.083	0	Hepatocellular carcinoma	GLYCTK	0.435
0	0.540107054591711	0.777	0.389	0	Hepatocellular carcinoma	PHB	0.388
0	0.539994578204574	0.646	0.241	0	Hepatocellular carcinoma	CKS1B	0.405
0	0.53901748306677	0.94	0.744	0	Hepatocellular carcinoma	NDUFA1	0.196
0	0.537433411146847	0.809	0.398	0	Hepatocellular carcinoma	PSMB5	0.411
0	0.536547124961062	0.511	0.261	0	Hepatocellular carcinoma	SNHG25	0.25
0	0.535728994159845	0.554	0.095	0	Hepatocellular carcinoma	ECHDC2	0.459
0	0.533481277218712	0.759	0.389	0	Hepatocellular carcinoma	DNPH1	0.37
0	0.533310160883498	0.879	0.547	0	Hepatocellular carcinoma	KRTCAP2	0.332
0	0.532029444424548	0.883	0.584	0	Hepatocellular carcinoma	TMED2	0.299
0	0.531657497046246	0.512	0.084	0	Hepatocellular carcinoma	ALDH6A1	0.428
0	0.531624958199153	0.853	0.498	0	Hepatocellular carcinoma	VDAC1	0.355
0	0.52979208885314	0.631	0.182	0	Hepatocellular carcinoma	HACD3	0.449
0	0.526369845536782	0.663	0.217	0	Hepatocellular carcinoma	ISOC2	0.446
0	0.524551031120381	0.525	0.039	0	Hepatocellular carcinoma	GOLT1A	0.486
0	0.524016723789717	0.552	0.117	0	Hepatocellular carcinoma	MMAB	0.435
0	0.523958868686757	0.877	0.528	0	Hepatocellular carcinoma	SLIRP	0.349
0	0.523729681038912	0.706	0.374	0	Hepatocellular carcinoma	C20orf24	0.332
0	0.521169412350303	0.858	0.534	0	Hepatocellular carcinoma	LMAN2	0.324
0	0.520409578613256	0.43	0.053	0	Hepatocellular carcinoma	CDO1	0.377
0	0.518246671990569	0.693	0.271	0	Hepatocellular carcinoma	MTCH2	0.422
0	0.51736852575363	0.491	0.077	0	Hepatocellular carcinoma	SELENBP1	0.414
0	0.517326075541038	0.823	0.449	0	Hepatocellular carcinoma	PRDX2	0.374
0	0.514970208133489	0.611	0.177	0	Hepatocellular carcinoma	NQO2	0.434
0	0.512458871795303	0.735	0.319	0	Hepatocellular carcinoma	MRPL55	0.416
0	0.511433884011221	0.497	0.037	0	Hepatocellular carcinoma	BHMT2	0.46
0	0.511029579131772	0.743	0.33	0	Hepatocellular carcinoma	MRPL14	0.413
0	0.509268334051881	0.913	0.917	0	Hepatocellular carcinoma	MT-ND1	-0.004
0	0.508420753611023	0.443	0.047	0	Hepatocellular carcinoma	LRG1	0.396
0	0.508297303844873	0.758	0.36	0	Hepatocellular carcinoma	LSM4	0.398
0	0.508075875495897	0.736	0.343	0	Hepatocellular carcinoma	NDUFS2	0.393
0	0.50755929982305	0.452	0.038	0	Hepatocellular carcinoma	HNF4A	0.414
0	0.507503640445247	0.655	0.202	0	Hepatocellular carcinoma	POR	0.453
0	0.506762745357581	0.885	0.598	0	Hepatocellular carcinoma	ATP5C1	0.287
0	0.504979777422683	0.867	0.556	0	Hepatocellular carcinoma	ATP5H	0.311
0	0.50456384886922	0.648	0.261	0	Hepatocellular carcinoma	ACAT1	0.387
0	0.504073244719665	0.581	0.113	0	Hepatocellular carcinoma	PGM1	0.468
0	0.502343331233517	0.933	0.718	0	Hepatocellular carcinoma	NDUFB2	0.215
0	0.50201978759595	0.585	0.157	0	Hepatocellular carcinoma	ACAT2	0.428
0	0.501882221949089	0.704	0.289	0	Hepatocellular carcinoma	SLC25A39	0.415
0	0.500206171558771	0.72	0.343	0	Hepatocellular carcinoma	GLO1	0.377
2.43626731481819e-181	1.65438283661363	0.459	0.374	6.20736549142527e-177	Hepatocellular carcinoma	HP	0.085
1.56207928029886e-125	0.629992746026203	0.376	0.252	3.98002179827347e-121	Hepatocellular carcinoma	MT1E	0.124
2.27202454220153e-88	0.658689720827874	0.578	0.458	5.78889133107527e-84	Hepatocellular carcinoma	MT1X	0.12
0	3.87861196234811	0.925	0.168	0	Fibroblast	ACTA2	0.757
0	3.56703801116607	0.845	0.115	0	Fibroblast	RGS5	0.73
0	3.47172867605294	0.908	0.102	0	Fibroblast	TAGLN	0.806
0	2.86091045488788	0.97	0.349	0	Fibroblast	IGFBP7	0.621
0	2.82420653228671	0.951	0.147	0	Fibroblast	MYL9	0.804
0	2.74920771826417	0.88	0.116	0	Fibroblast	MGP	0.764
0	2.69324349836702	0.438	0.042	0	Fibroblast	LUM	0.396
0	2.66370787000746	0.668	0.039	0	Fibroblast	COL1A1	0.629
0	2.65600204124922	0.86	0.038	0	Fibroblast	COL1A2	0.822
0	2.61814168432746	0.723	0.148	0	Fibroblast	SPARCL1	0.575
0	2.59886964662444	0.943	0.07	0	Fibroblast	BGN	0.873
0	2.57519849446406	0.97	0.567	0	Fibroblast	TIMP1	0.403
0	2.55505194366974	0.923	0.12	0	Fibroblast	TPM2	0.803
0	2.47266115023708	0.757	0.034	0	Fibroblast	COL3A1	0.723
0	2.46659081196292	0.979	0.223	0	Fibroblast	SPARC	0.756
0	2.44512630478442	0.99	0.441	0	Fibroblast	CALD1	0.549
0	2.39558276816518	0.745	0.028	0	Fibroblast	DCN	0.717
0	2.38523492984856	0.622	0.182	0	Fibroblast	ADIRF	0.44
0	2.16940152032809	0.851	0.169	0	Fibroblast	NDUFA4L2	0.682
0	2.06093495533805	0.618	0.012	0	Fibroblast	ASPN	0.606
0	2.03737876896299	0.697	0.069	0	Fibroblast	THY1	0.628
0	1.98574094263245	0.805	0.072	0	Fibroblast	COL6A2	0.733
0	1.98521538386864	0.842	0.05	0	Fibroblast	MAP1B	0.792
0	1.98124406584316	0.667	0.037	0	Fibroblast	IGFBP5	0.63
0	1.95769399654694	0.82	0.075	0	Fibroblast	PPP1R14A	0.745
0	1.92109520804002	0.657	0.035	0	Fibroblast	SOD3	0.622
0	1.91196685117761	0.916	0.406	0	Fibroblast	TPM1	0.51
0	1.79164155645923	0.511	0.114	0	Fibroblast	CTGF	0.397
0	1.76163981288042	0.817	0.082	0	Fibroblast	MFGE8	0.735
0	1.73768427634583	0.66	0.105	0	Fibroblast	CPE	0.555
0	1.72600987907417	0.828	0.043	0	Fibroblast	LHFP	0.785
0	1.68340552525061	0.741	0.037	0	Fibroblast	PLAC9	0.704
0	1.67796559295795	0.963	0.626	0	Fibroblast	DSTN	0.337
0	1.64699562634947	0.729	0.016	0	Fibroblast	FRZB	0.713
0	1.60340418439426	0.808	0.202	0	Fibroblast	ID3	0.606
0	1.6015256495214	0.664	0.077	0	Fibroblast	COLEC11	0.587
0	1.57021595726321	0.823	0.097	0	Fibroblast	COL4A2	0.726
0	1.56382440956412	0.565	0.02	0	Fibroblast	HIGD1B	0.545
0	1.50402107210006	0.371	0.011	0	Fibroblast	MYH11	0.36
0	1.50038616643098	0.783	0.088	0	Fibroblast	COL4A1	0.695
0	1.49866762452017	0.69	0.112	0	Fibroblast	MYLK	0.578
0	1.49052931748533	0.704	0.076	0	Fibroblast	COL6A1	0.628
0	1.47329536313634	0.52	0.135	0	Fibroblast	CYR61	0.385
0	1.46710675151474	0.719	0.072	0	Fibroblast	PDLIM3	0.647
0	1.46356726249815	0.824	0.201	0	Fibroblast	CAV1	0.623
0	1.43767470380518	0.626	0.029	0	Fibroblast	TPPP3	0.597
0	1.40213311986242	0.614	0.042	0	Fibroblast	GJA4	0.572
0	1.37486988217657	0.782	0.478	0	Fibroblast	GPX3	0.304
0	1.37458827791155	0.548	0.015	0	Fibroblast	COL6A3	0.533
0	1.36479788865876	0.53	0.161	0	Fibroblast	FABP4	0.369
0	1.30252727774087	0.779	0.251	0	Fibroblast	COL18A1	0.528
0	1.28194878131403	0.677	0.014	0	Fibroblast	NOTCH3	0.663
0	1.2780397793295	0.756	0.057	0	Fibroblast	COX7A1	0.699
0	1.27772585755251	0.666	0.016	0	Fibroblast	PDGFRB	0.65
0	1.27300563332809	0.582	0.046	0	Fibroblast	CRYAB	0.536
0	1.27147378219776	0.603	0.069	0	Fibroblast	TINAGL1	0.534
0	1.26690820455421	0.869	0.383	0	Fibroblast	TPM4	0.486
0	1.26628476298451	0.93	0.596	0	Fibroblast	ITGB1	0.334
0	1.24324878163558	0.943	0.587	0	Fibroblast	SEPT7	0.356
0	1.24171786547856	0.896	0.398	0	Fibroblast	CNN3	0.498
0	1.22299662875511	0.521	0.025	0	Fibroblast	AEBP1	0.496
0	1.2192160640789	0.405	0.024	0	Fibroblast	CCDC80	0.381
0	1.21529847576239	0.636	0.076	0	Fibroblast	SEPT4	0.56
0	1.20430252613557	0.815	0.342	0	Fibroblast	PHLDA1	0.473
0	1.18913992028555	0.446	0.023	0	Fibroblast	COX4I2	0.423
0	1.18262253811295	0.541	0.041	0	Fibroblast	ADAMTS1	0.5
0	1.17569917942669	0.646	0.208	0	Fibroblast	CSRP1	0.438
0	1.17474473285879	0.559	0.017	0	Fibroblast	CRISPLD2	0.542
0	1.16380693355437	0.603	0.126	0	Fibroblast	GEM	0.477
0	1.15047967114947	0.661	0.112	0	Fibroblast	FILIP1L	0.549
0	1.14761966079053	0.546	0.041	0	Fibroblast	PGF	0.505
0	1.14552274509918	0.623	0.089	0	Fibroblast	FHL1	0.534
0	1.13878572378337	0.713	0.237	0	Fibroblast	ACTN1	0.476
0	1.13730757292313	0.666	0.198	0	Fibroblast	TIMP3	0.468
0	1.1235680938687	0.532	0.04	0	Fibroblast	C11orf96	0.492
0	1.12166740825772	0.492	0.031	0	Fibroblast	MAP3K7CL	0.461
0	1.11733952808335	0.968	0.643	0	Fibroblast	VIM	0.325
0	1.11385709692357	0.655	0.035	0	Fibroblast	TGFB1I1	0.62
0	1.11153878605793	0.785	0.275	0	Fibroblast	TUBA1A	0.51
0	1.10573428676519	0.586	0.173	0	Fibroblast	CSRP2	0.413
0	1.09480922174566	0.608	0.092	0	Fibroblast	PALLD	0.516
0	1.08673798967647	0.522	0.07	0	Fibroblast	PCOLCE	0.452
0	1.08486284061849	0.983	0.788	0	Fibroblast	MT2A	0.195
0	1.07913560725453	0.883	0.445	0	Fibroblast	SELM	0.438
0	1.07673983667183	0.685	0.242	0	Fibroblast	SERPINH1	0.443
0	1.07528470945165	0.512	0.027	0	Fibroblast	ADAMTS4	0.485
0	1.06927401943273	0.582	0.036	0	Fibroblast	FSTL1	0.546
0	1.06767586441635	0.691	0.095	0	Fibroblast	PTRF	0.596
0	1.06615334885588	0.583	0.016	0	Fibroblast	NEXN	0.567
0	1.06316234973167	0.572	0.058	0	Fibroblast	CLEC11A	0.514
0	1.06144407474863	0.637	0.114	0	Fibroblast	PRKCDBP	0.523
0	1.06103852201587	0.99	0.786	0	Fibroblast	LGALS1	0.204
0	1.05622619679825	0.791	0.326	0	Fibroblast	LGALS3BP	0.465
0	1.04774686795154	0.545	0.077	0	Fibroblast	FXYD6	0.468
0	1.03996629235715	0.469	0.052	0	Fibroblast	MEG3	0.417
0	1.03452751633204	0.467	0.056	0	Fibroblast	PTP4A3	0.411
0	1.03015273697738	0.877	0.372	0	Fibroblast	GSN	0.505
0	1.02981072152245	0.54	0.017	0	Fibroblast	CCDC102B	0.523
0	1.02579072405343	0.641	0.099	0	Fibroblast	ITGA1	0.542
0	1.02248104261606	0.684	0.153	0	Fibroblast	EPS8	0.531
0	1.02185001010326	0.755	0.15	0	Fibroblast	CRIP2	0.605
0	1.02110748543986	0.695	0.209	0	Fibroblast	MEF2C	0.486
0	1.00298694992132	0.767	0.301	0	Fibroblast	PDLIM1	0.466
0	1.00195794376651	0.631	0.108	0	Fibroblast	UACA	0.523
0	1.00178403667796	0.568	0.066	0	Fibroblast	ISYNA1	0.502
0	0.997494319368605	0.849	0.438	0	Fibroblast	TSC22D1	0.411
0	0.989917697250918	0.586	0.11	0	Fibroblast	PRSS23	0.476
0	0.988626873187428	0.403	0.005	0	Fibroblast	COL14A1	0.398
0	0.980403948309243	0.52	0.114	0	Fibroblast	NNMT	0.406
0	0.962887582467484	0.447	0.025	0	Fibroblast	PLAT	0.422
0	0.956467478397564	0.469	0.009	0	Fibroblast	PLA2G5	0.46
0	0.937997621864921	0.696	0.287	0	Fibroblast	IGFBP4	0.409
0	0.93089285090149	0.657	0.214	0	Fibroblast	SEPT11	0.443
0	0.926970932892751	0.474	0.037	0	Fibroblast	MCAM	0.437
0	0.919659446496125	0.588	0.155	0	Fibroblast	FLNA	0.433
0	0.918444162008615	0.412	0.024	0	Fibroblast	GGT5	0.388
0	0.904108252390004	0.599	0.04	0	Fibroblast	EHD2	0.559
0	0.898114295773673	0.421	0.067	0	Fibroblast	RGS16	0.354
0	0.889020533052298	0.46	0.014	0	Fibroblast	MXRA8	0.446
0	0.888751327409334	0.656	0.166	0	Fibroblast	HES4	0.49
0	0.881604352733549	0.601	0.079	0	Fibroblast	RBPMS	0.522
0	0.875073979953697	0.519	0.046	0	Fibroblast	FILIP1	0.473
0	0.87151362360635	0.919	0.603	0	Fibroblast	CD59	0.316
0	0.868277516042174	0.562	0.105	0	Fibroblast	PDLIM7	0.457
0	0.862097076819152	0.575	0.088	0	Fibroblast	NR2F2	0.487
0	0.861379389541623	0.538	0.028	0	Fibroblast	GUCY1A3	0.51
0	0.849822853508309	0.506	0.03	0	Fibroblast	DKK3	0.476
0	0.848036183910915	0.899	0.606	0	Fibroblast	EID1	0.293
0	0.847594533709898	0.632	0.269	0	Fibroblast	LPP	0.363
0	0.843052059736366	0.468	0.073	0	Fibroblast	F2R	0.395
0	0.842589061041709	0.554	0.122	0	Fibroblast	AXL	0.432
0	0.841704171262237	0.461	0.028	0	Fibroblast	COL5A2	0.433
0	0.84105051797646	0.691	0.303	0	Fibroblast	MAGED2	0.388
0	0.839657490295882	0.651	0.213	0	Fibroblast	PLS3	0.438
0	0.833596835216635	0.662	0.224	0	Fibroblast	MTHFD2	0.438
0	0.833124438830441	0.468	0.007	0	Fibroblast	HEYL	0.461
0	0.832695831865913	0.639	0.209	0	Fibroblast	ITM2C	0.43
0	0.831313368103839	0.399	0.067	0	Fibroblast	KCNJ8	0.332
0	0.826754869462886	0.484	0.09	0	Fibroblast	RBP1	0.394
0	0.825022529016276	0.522	0.02	0	Fibroblast	GUCY1B3	0.502
0	0.81917352841013	0.529	0.143	0	Fibroblast	AC013461.1	0.386
0	0.818389920553133	0.411	0.013	0	Fibroblast	EMILIN1	0.398
0	0.817339066645674	0.444	0.059	0	Fibroblast	KLHL23	0.385
0	0.814604478439622	0.601	0.184	0	Fibroblast	IFITM1	0.417
0	0.810636724624266	0.682	0.239	0	Fibroblast	CAV2	0.443
0	0.809415238050986	0.504	0.036	0	Fibroblast	MSRB3	0.468
0	0.808472170456521	0.4	0.007	0	Fibroblast	FAM162B	0.393
0	0.80375449544021	0.574	0.096	0	Fibroblast	SMIM3	0.478
0	0.803658239772241	0.469	0.046	0	Fibroblast	ENPEP	0.423
0	0.802257882372424	1	0.987	0	Fibroblast	MALAT1	0.013
0	0.79792993817542	0.368	0.073	0	Fibroblast	MT1M	0.295
0	0.793116419283473	0.613	0.181	0	Fibroblast	PKIG	0.432
0	0.792618606099498	0.595	0.238	0	Fibroblast	NDRG2	0.357
0	0.78651331240294	0.868	0.475	0	Fibroblast	SH3BGRL	0.393
0	0.784357058630488	0.47	0.046	0	Fibroblast	FHL2	0.424
0	0.781770015377985	0.369	0.02	0	Fibroblast	LTBP1	0.349
0	0.779110399637713	0.401	0.017	0	Fibroblast	RCAN2	0.384
0	0.776820371845771	0.428	0.009	0	Fibroblast	KCNE4	0.419
0	0.772973860005098	0.575	0.122	0	Fibroblast	PMP22	0.453
0	0.76255695235982	0.77	0.346	0	Fibroblast	WBP5	0.424
0	0.751581183967906	0.531	0.18	0	Fibroblast	ZBTB16	0.351
0	0.740994310322208	0.677	0.312	0	Fibroblast	ILK	0.365
0	0.737394438943074	0.814	0.388	0	Fibroblast	SEPW1	0.426
0	0.735976036856594	0.416	0.011	0	Fibroblast	CCDC3	0.405
0	0.735116810440546	0.412	0.024	0	Fibroblast	PLXDC1	0.388
0	0.729048572490577	0.378	0.006	0	Fibroblast	SYNPO2	0.372
0	0.727061579622447	0.994	0.975	0	Fibroblast	MYL6	0.019
0	0.720877545979823	0.707	0.329	0	Fibroblast	APP	0.378
0	0.717777116822596	0.591	0.198	0	Fibroblast	EPAS1	0.393
0	0.711161544526678	0.438	0.022	0	Fibroblast	EBF1	0.416
0	0.709000129514454	0.359	0.005	0	Fibroblast	LMOD1	0.354
0	0.705636692863531	0.478	0.059	0	Fibroblast	FKBP10	0.419
0	0.693551990920428	0.507	0.087	0	Fibroblast	SMTN	0.42
0	0.692910733714747	0.442	0.048	0	Fibroblast	TMEM47	0.394
0	0.692254029529366	0.37	0.005	0	Fibroblast	FOXS1	0.365
0	0.691556456626087	0.441	0.036	0	Fibroblast	EFEMP2	0.405
0	0.690380167553606	0.399	0.022	0	Fibroblast	EFHD1	0.377
0	0.688652435479759	0.43	0.1	0	Fibroblast	EMP1	0.33
0	0.685022319296938	0.369	0.012	0	Fibroblast	C1QTNF1	0.357
0	0.68448079214161	0.394	0.012	0	Fibroblast	CDH6	0.382
0	0.683891938288282	0.992	0.831	0	Fibroblast	IFITM3	0.161
0	0.683218570955967	0.484	0.061	0	Fibroblast	NDN	0.423
0	0.680438911232095	0.481	0.131	0	Fibroblast	PTK2	0.35
0	0.677563340059625	0.615	0.191	0	Fibroblast	TAX1BP3	0.424
0	0.658910811104334	0.465	0.067	0	Fibroblast	VCL	0.398
0	0.648883294878787	0.522	0.174	0	Fibroblast	PDLIM2	0.348
0	0.643735762269235	0.435	0.011	0	Fibroblast	RERG	0.424
0	0.638151022161336	0.421	0.109	0	Fibroblast	RND3	0.312
0	0.637999780081731	0.682	0.143	0	Fibroblast	GNG11	0.539
0	0.626932197912358	0.477	0.113	0	Fibroblast	FERMT2	0.364
0	0.621880916448626	0.399	0.055	0	Fibroblast	KANK2	0.344
0	0.62053619418191	0.419	0.036	0	Fibroblast	GRK5	0.383
0	0.615049640086366	0.372	0.05	0	Fibroblast	PPP1R12B	0.322
0	0.613842282592432	0.358	0.033	0	Fibroblast	OLFML2B	0.325
0	0.612861415720094	0.432	0.064	0	Fibroblast	INAFM1	0.368
0	0.612765210035238	0.356	0.05	0	Fibroblast	FBLN1	0.306
0	0.611608210604906	0.426	0.082	0	Fibroblast	EDNRB	0.344
0	0.610135845234739	0.476	0.134	0	Fibroblast	ARHGAP29	0.342
0	0.609210591423152	0.476	0.076	0	Fibroblast	ESAM	0.4
0	0.608902158746157	0.387	0.066	0	Fibroblast	CRIM1	0.321
0	0.6072224149624	0.569	0.161	0	Fibroblast	TCF4	0.408
0	0.60494528296964	0.374	0.039	0	Fibroblast	ANGPT2	0.335
0	0.602665630745253	0.443	0.065	0	Fibroblast	FBLIM1	0.378
0	0.592501495997168	0.426	0.083	0	Fibroblast	TNS1	0.343
0	0.592021641143461	0.453	0.06	0	Fibroblast	TMEM204	0.393
0	0.590469661496016	0.473	0.141	0	Fibroblast	SGCE	0.332
0	0.584604983040878	0.412	0.047	0	Fibroblast	JAG1	0.365
0	0.583167760448304	0.525	0.165	0	Fibroblast	MAP1LC3A	0.36
0	0.582687990158068	0.468	0.133	0	Fibroblast	NID1	0.335
0	0.580060799034737	0.423	0.053	0	Fibroblast	DLC1	0.37
0	0.578288389730762	0.494	0.137	0	Fibroblast	ARHGAP15	0.357
0	0.569575853661203	0.421	0.091	0	Fibroblast	GAS6	0.33
0	0.56466802983953	0.351	0.012	0	Fibroblast	GJC1	0.339
0	0.560752063752481	0.416	0.052	0	Fibroblast	LAMA4	0.364
0	0.559958076003687	0.356	0.009	0	Fibroblast	S1PR3	0.347
0	0.547996649232764	0.474	0.112	0	Fibroblast	LBH	0.362
1.00794686825536e-307	1.20405122145338	0.647	0.287	2.56814782562784e-303	Fibroblast	C1R	0.36
1.35306486815237e-306	0.774023787494633	0.759	0.416	3.44747397756542e-302	Fibroblast	CD151	0.343
1.53354002748841e-306	0.780668616545661	0.639	0.269	3.90730663603771e-302	Fibroblast	PPP1R12A	0.37
1.31046064136629e-302	0.548812900042013	0.605	0.224	3.33892266813717e-298	Fibroblast	PLPP1	0.381
1.56307247766873e-302	0.626776842421156	0.558	0.202	3.98255236585215e-298	Fibroblast	CHD9	0.356
2.33448684663012e-300	0.883888933133661	0.725	0.393	5.94803903652889e-296	Fibroblast	OAZ2	0.332
4.2488522243869e-295	0.716161108780676	0.693	0.327	1.08256505825154e-290	Fibroblast	MYH9	0.366
1.80668181770595e-291	1.21400348934345	0.843	0.473	4.60324460333298e-287	Fibroblast	FN1	0.37
2.4369050867729e-291	0.580753654682084	0.988	0.915	6.20899047058868e-287	Fibroblast	CALM2	0.073
8.5736042944043e-284	0.672998665359203	0.674	0.279	2.18446863817127e-279	Fibroblast	MYADM	0.395
4.82203614714211e-282	0.606319105421514	0.677	0.283	1.22860658993034e-277	Fibroblast	ARID5B	0.394
2.61279124951507e-280	0.671939810622478	0.722	0.382	6.65713082463945e-276	Fibroblast	CYB5R3	0.34
4.68619134360201e-274	0.65984394653954	0.619	0.266	1.19399469243636e-269	Fibroblast	TMEM165	0.353
1.33729931182396e-267	0.64254081325131	0.939	0.839	3.40730491659626e-263	Fibroblast	EEF2	0.1
3.86831842505185e-263	0.710989482271875	0.81	0.526	9.85608851518961e-259	Fibroblast	EIF4A1	0.284
9.01057750708629e-259	0.726697921470909	0.657	0.334	2.29580504303052e-254	Fibroblast	CALU	0.323
2.37875250025742e-258	0.640451782116962	0.709	0.377	6.06082349540587e-254	Fibroblast	LEPROT	0.332
1.40552867971603e-257	0.550827173686638	0.354	0.089	3.58114652304847e-253	Fibroblast	APOLD1	0.265
7.4910696326902e-255	0.791020880104008	0.626	0.29	1.90864963171314e-250	Fibroblast	MIR4435-2HG	0.336
8.38173664569094e-254	0.72961510037942	0.707	0.374	2.13558267995559e-249	Fibroblast	TCEAL4	0.333
9.67608183345847e-253	0.791209544410747	0.745	0.393	2.46536889034688e-248	Fibroblast	CD9	0.352
2.16677563092557e-250	0.515325942513304	0.502	0.185	5.52072763003527e-246	Fibroblast	FAM127A	0.317
1.01454305851558e-249	0.6152293322861	0.794	0.489	2.58495425879184e-245	Fibroblast	C12orf57	0.305
4.38837980644515e-249	0.659932134378869	0.655	0.28	1.11811529088416e-244	Fibroblast	MT1E	0.375
1.5615497952973e-244	0.55386589669938	0.911	0.646	3.978672723438e-240	Fibroblast	IFITM2	0.265
5.68639512601565e-243	0.690959230104007	0.667	0.346	1.44883661415753e-238	Fibroblast	ANXA6	0.321
8.20875014414341e-243	0.671051977886354	0.861	0.608	2.0915074492263e-238	Fibroblast	MGST3	0.253
5.22833311146496e-240	0.599795759824719	0.941	0.848	1.33212699347016e-235	Fibroblast	SLC25A6	0.093
2.32150467612541e-239	0.556343707033233	0.493	0.182	5.91496176429992e-235	Fibroblast	NFIB	0.311
6.7606533782094e-236	0.785404899205908	0.355	0.094	1.72254687423397e-231	Fibroblast	CCL2	0.261
4.54018110260718e-231	0.5816669386058	0.637	0.307	1.15679274313328e-226	Fibroblast	RSU1	0.33
3.6915399682829e-230	0.624328364788546	0.938	0.725	9.40567468518801e-226	Fibroblast	LAPTM4A	0.213
1.20736385524983e-229	0.552642268423467	0.823	0.461	3.07624236679105e-225	Fibroblast	LDHB	0.362
7.01089512868662e-228	1.42940702060836	0.464	0.184	1.78630596983806e-223	Fibroblast	CD36	0.28
1.79809689463314e-226	0.643722550053046	0.568	0.258	4.58137107783577e-222	Fibroblast	HCFC1R1	0.31
3.44969147039088e-225	0.665145483969808	0.86	0.61	8.78946889740893e-221	Fibroblast	LMNA	0.25
1.77913831664311e-224	0.593886969390654	0.952	0.867	4.53306651697497e-220	Fibroblast	MYL12A	0.085
2.5350567175215e-222	0.605752218361436	0.61	0.274	6.45907101057302e-218	Fibroblast	YBX3	0.336
6.20927831355214e-217	0.620862462013577	0.534	0.239	1.58206202150995e-212	Fibroblast	UBA2	0.295
1.65862636321496e-216	0.550943097058792	0.458	0.176	4.2260141108354e-212	Fibroblast	PACSIN2	0.282
7.91607141759219e-214	0.629714091541467	0.567	0.264	2.01693583648832e-209	Fibroblast	NUDT4	0.303
1.86283054038826e-208	0.546358912499227	0.872	0.579	4.74630593385525e-204	Fibroblast	ANXA5	0.293
3.15517252810511e-208	0.651834523453861	0.635	0.337	8.03906408435901e-204	Fibroblast	ACTN4	0.298
3.68504765108388e-206	0.570693946865178	0.683	0.387	9.38913291019662e-202	Fibroblast	SEPT2	0.296
1.91504767163995e-199	0.569517198325535	0.525	0.233	4.87934996257144e-195	Fibroblast	KLF9	0.292
6.22741121826841e-195	0.544836249996466	0.765	0.454	1.58668210430261e-190	Fibroblast	A2M	0.311
6.94737020335908e-194	0.596515171377873	0.754	0.486	1.77012045411386e-189	Fibroblast	SBDS	0.268
2.17441820441788e-192	0.65095743944954	0.577	0.292	5.54020014303633e-188	Fibroblast	PPIC	0.285
6.45557056183681e-189	0.530226238319426	0.809	0.589	1.6448148234504e-184	Fibroblast	AP2M1	0.22
3.35399920028559e-188	0.751211578788109	0.721	0.465	8.54565456240764e-184	Fibroblast	LINC00152	0.256
3.74528414917606e-188	0.616347726344499	0.779	0.54	9.54260948368567e-184	Fibroblast	PTMS	0.239
6.82489961614925e-187	0.528451520537429	0.889	0.698	1.73891617319867e-182	Fibroblast	CIRBP	0.191
2.34539780442523e-183	0.50839052753832	0.698	0.416	5.97583906589504e-179	Fibroblast	DYNC1I2	0.282
7.4244292263239e-181	0.522130612530672	0.56	0.272	1.89167032257507e-176	Fibroblast	TLN1	0.288
9.83103912545363e-176	0.551366405662149	0.687	0.419	2.50485045877433e-171	Fibroblast	STOM	0.268
3.10924423890054e-175	0.531660378137149	0.445	0.173	7.92204339629469e-171	Fibroblast	C8orf4	0.272
8.97283434263436e-173	0.524844046350946	0.602	0.314	2.28618846215981e-168	Fibroblast	TACC1	0.288
2.20783959096748e-172	0.589948788061498	0.949	0.857	5.62535449382605e-168	Fibroblast	HSPB1	0.092
2.24994653130229e-170	1.0736591935221	0.9	0.789	5.7326387671051e-166	Fibroblast	FOS	0.111
7.23625642998998e-170	0.511998070404686	0.794	0.578	1.84372577579715e-165	Fibroblast	RHOC	0.216
2.32890334609112e-167	0.596907864066608	0.812	0.631	5.93381283550556e-163	Fibroblast	CCNI	0.181
8.06394436974395e-164	0.593923602127994	0.553	0.269	2.05461238596706e-159	Fibroblast	DNAJB4	0.284
2.50937406296573e-160	0.629819138871279	0.677	0.399	6.39363417503037e-156	Fibroblast	CDKN1A	0.278
1.31815752825437e-159	0.857071766510512	0.548	0.277	3.35853356623931e-155	Fibroblast	SOCS3	0.271
2.93620052582843e-159	0.912071863196921	0.652	0.38	7.48114531975825e-155	Fibroblast	C1S	0.272
6.77082238837132e-158	0.830665445905618	0.477	0.222	1.72513783633313e-153	Fibroblast	MYC	0.255
1.15469779135249e-156	0.83931826269246	0.873	0.719	2.942054502587e-152	Fibroblast	JUNB	0.154
2.03274669598109e-151	0.5148034581809	0.432	0.196	5.17923530669022e-147	Fibroblast	PDLIM5	0.236
5.91811953933034e-148	0.563846272348449	0.815	0.549	1.50787767742598e-143	Fibroblast	SERPING1	0.266
8.17578327053056e-146	0.916570388194258	0.866	0.779	2.08310781949848e-141	Fibroblast	JUN	0.087
1.24911399032736e-145	0.688625933743033	0.628	0.333	3.18261753595508e-141	Fibroblast	CRIP1	0.295
7.75282060890396e-143	0.657853174511572	0.709	0.476	1.97534116294264e-138	Fibroblast	CEBPD	0.233
8.36936557039469e-136	0.659073755227359	0.697	0.429	2.13243065368086e-131	Fibroblast	HES1	0.268
1.32370039334432e-134	0.981223368546225	0.506	0.271	3.372656232202e-130	Fibroblast	C10orf10	0.235
6.31517548314457e-133	0.785595855607348	0.792	0.573	1.6090435613504e-128	Fibroblast	GADD45B	0.219
1.3775986073389e-130	0.696355339105074	0.758	0.531	3.50998349163877e-126	Fibroblast	FOSB	0.227
4.09306621172381e-127	0.613941305584525	0.48	0.239	1.04287234008511e-122	Fibroblast	CCND1	0.241
3.63923186766704e-115	0.503952692585501	0.586	0.332	9.27239887562884e-111	Fibroblast	NR4A1	0.254
4.61723635486619e-110	0.713750087445099	0.65	0.438	1.17642565085636e-105	Fibroblast	EGR1	0.212
4.44762339456561e-107	0.534823578404412	0.385	0.176	1.13320996470137e-102	Fibroblast	PHLDA2	0.209
8.12629547019457e-58	0.621523350736678	0.446	0.303	2.07049882285087e-53	Fibroblast	SPON2	0.143
8.63989322714429e-46	0.501966805658024	0.834	0.747	2.20135839534409e-41	Fibroblast	ZFP36	0.087
0	4.70725464303488	0.942	0.29	0	Plasma cell	IGHG3	0.652
0	4.68897846602384	0.922	0.273	0	Plasma cell	IGLC3	0.649
0	4.57900513748745	0.984	0.339	0	Plasma cell	IGHG1	0.645
0	4.51136955054087	0.979	0.296	0	Plasma cell	IGHG4	0.683
0	4.49585763543778	0.939	0.293	0	Plasma cell	IGLC2	0.646
0	4.49294100856401	0.996	0.64	0	Plasma cell	IGKC	0.356
0	4.01443988180899	0.93	0.075	0	Plasma cell	IGHG2	0.855
0	3.9474128151643	0.973	0.149	0	Plasma cell	JCHAIN	0.824
0	2.85534799740583	0.997	0.076	0	Plasma cell	MZB1	0.921
0	2.49101761675482	0.417	0.056	0	Plasma cell	IGHM	0.361
0	1.60991336714536	1	0.804	0	Plasma cell	SSR4	0.196
0	1.46749205383424	0.936	0.066	0	Plasma cell	DERL3	0.87
0	1.4234834022679	0.981	0.321	0	Plasma cell	FKBP11	0.66
0	1.40524431040394	0.928	0.041	0	Plasma cell	CD79A	0.887
0	1.32104326900505	0.943	0.202	0	Plasma cell	ITM2C	0.741
0	1.30196989199138	0.358	0.013	0	Plasma cell	IGKV1-12	0.345
0	1.26213953657391	0.985	0.605	0	Plasma cell	XBP1	0.38
0	0.929053611767627	0.974	0.498	0	Plasma cell	PRDX4	0.476
0	0.907350111095867	0.807	0.083	0	Plasma cell	CD38	0.724
0	0.868837893292307	0.807	0.137	0	Plasma cell	PIM2	0.67
0	0.78467532121578	0.96	0.492	0	Plasma cell	SEC11C	0.468
0	0.644364239311952	0.865	0.312	0	Plasma cell	ERLEC1	0.553
0	0.640511455616034	0.895	0.389	0	Plasma cell	SPCS3	0.506
0	0.639777516315504	0.572	0.017	0	Plasma cell	JSRP1	0.555
0	0.637634121923495	0.779	0.106	0	Plasma cell	FAM46C	0.673
0	0.611951350065622	0.964	0.432	0	Plasma cell	ISG20	0.532
0	0.59138050304759	0.59	0.012	0	Plasma cell	TNFRSF17	0.578
0	0.554327146470042	0.64	0.155	0	Plasma cell	ERN1	0.485
0	0.540669459388927	0.772	0.254	0	Plasma cell	UBE2J1	0.518
4.6011142831865e-297	0.892173551469721	0.991	0.75	1.17231790821309e-292	Plasma cell	HERPUD1	0.241
1.07798450849982e-280	0.642162124202009	0.899	0.422	2.74659672920669e-276	Plasma cell	LMAN1	0.477
5.3661408905981e-241	0.626198546009382	0.868	0.404	1.36723903751549e-236	Plasma cell	BTG2	0.464
1.07676848188331e-182	0.695682852677726	0.917	0.535	2.74349841499049e-178	Plasma cell	MYDGF	0.382
6.19430315169902e-143	3.58410203862472	0.492	0.175	1.57824650002139e-138	Plasma cell	IGHA1	0.317
2.28984937900576e-132	0.566679957675463	0.987	0.77	5.83430723276876e-128	Plasma cell	HSP90B1	0.217
0	2.16576734040067	0.859	0.008	0	B cell	MS4A1	0.851
0	1.98117612854639	0.841	0.065	0	B cell	CD79A	0.776
0	1.56681184873342	0.713	0.009	0	B cell	BANK1	0.704
0	1.53105764413873	0.587	0.036	0	B cell	LY9	0.551
0	1.46792481323222	0.631	0.012	0	B cell	TNFRSF13C	0.619
0	1.43104371580451	0.482	0.005	0	B cell	RP5-887A10.1	0.477
0	1.33395750362879	0.603	0.07	0	B cell	CCR7	0.533
0	1.10751389729188	0.464	0.046	0	B cell	ADAM28	0.418
0	0.997172726470401	0.397	0.007	0	B cell	VPREB3	0.39
2.64424559864155e-278	1.45086760541415	0.813	0.171	6.73727336077881e-274	B cell	LTB	0.642
4.2814506270255e-239	1.58448797371302	0.9	0.305	1.09087080525983e-234	B cell	CD37	0.595
1.05184339696128e-206	0.987225477081739	1	0.997	2.67999179111765e-202	B cell	RPL13A	0.003
3.37481361497086e-192	1.02004176405213	1	0.999	8.59868760958425e-188	B cell	RPS27	0.001
1.94914926997011e-191	1.23225410935048	0.682	0.173	4.96623742495683e-187	B cell	IRF8	0.509
1.00739849354656e-189	0.929142458564774	0.997	0.989	2.56675062170729e-185	B cell	RPS8	0.00800000000000001
2.18756290055723e-188	0.931255742853169	0.472	0.078	5.57369151432975e-184	B cell	SELL	0.394
4.91739463479614e-187	1.41661551966417	0.746	0.233	1.25290297899971e-182	B cell	CD55	0.513
5.78726480495201e-186	0.939312944615544	0.997	0.997	1.47453719965372e-181	B cell	RPL21	0
7.15663232133538e-186	0.879479957501453	1	0.993	1.82343834915304e-181	B cell	RPS27A	0.00700000000000001
7.86715794871474e-186	0.92843711869628	1	0.992	2.00447317375303e-181	B cell	RPLP2	0.00800000000000001
1.36054774153693e-185	1.11150355540404	1	0.985	3.46653959066195e-181	B cell	RPS4X	0.015
8.68496180711342e-183	0.831744199960061	1	0.992	2.21284141883443e-178	B cell	RPL11	0.00800000000000001
1.60176341257226e-181	0.891479234474903	0.997	0.989	4.08113299889286e-177	B cell	RPL23A	0.00800000000000001
9.72571980301965e-181	0.982423371156922	1	0.995	2.47801614861138e-176	B cell	EEF1A1	0.005
1.65126336078729e-177	0.958955747649032	1	0.994	4.20725391694993e-173	B cell	RPS29	0.00600000000000001
2.36631221892002e-174	0.928980952619986	1	0.996	6.02912690258632e-170	B cell	RPL34	0.004
6.49649303613406e-174	0.828385813866636	0.997	0.989	1.6552414606766e-169	B cell	RPL27A	0.00800000000000001
1.32769621770387e-172	0.887098455241336	0.997	0.981	3.3828371930877e-168	B cell	RPS25	0.016
4.46709339347015e-172	1.22269584610127	0.969	0.433	1.13817072572226e-167	B cell	CD52	0.536
5.07818831896797e-171	0.843316980724545	1	0.995	1.29387160178985e-166	B cell	RPL39	0.005
1.1116144015861e-169	0.86648278389953	1	0.985	2.83228233380122e-165	B cell	RPS23	0.015
1.01549071992575e-168	0.85975888841324	0.997	0.989	2.58736880529883e-164	B cell	RPS15A	0.00800000000000001
4.49485859417498e-166	0.709804654172521	1	0.999	1.14524502120984e-161	B cell	RPL10	0.001
5.3350244568584e-166	0.835430010055869	0.369	0.055	1.35931088136295e-161	B cell	ARHGAP24	0.314
5.49867543835219e-166	0.734946464531533	1	1	1.40100751493776e-161	B cell	RPL41	0
4.78002607798989e-165	0.992236247415857	0.99	0.946	1.21790284441104e-160	B cell	RPS10	0.044
1.00997791418871e-164	0.877862681453397	1	0.984	2.57332272756142e-160	B cell	RPS3	0.016
4.33018069649855e-164	0.792988922595209	0.997	0.994	1.10328673966087e-159	B cell	RPL3	0.003
4.4169495388814e-164	0.759714624192763	1	0.994	1.12539457301159e-159	B cell	RPL32	0.00600000000000001
2.6966428883751e-163	0.814783078517655	1	0.991	6.87077641529093e-159	B cell	RPS6	0.00900000000000001
4.59618032393869e-163	0.845654759510324	0.995	0.971	1.17106078473634e-158	B cell	RPL9	0.024
3.18287507984864e-162	0.727178180462466	1	0.994	8.10964741594634e-158	B cell	RPS15	0.00600000000000001
4.19734780419033e-161	0.853745669657506	0.997	0.985	1.06944224702965e-156	B cell	RPL26	0.012
8.23146901177246e-159	0.712740280131572	1	0.995	2.09729598950951e-154	B cell	RPS28	0.005
3.31998294606976e-158	0.944017206424035	0.979	0.931	8.45898454829115e-154	B cell	RPL13	0.0479999999999999
3.93017379517044e-158	1.47233450488753	0.879	0.448	1.00136898127148e-153	B cell	EZR	0.431
3.63947775468968e-156	0.717594458662938	1	0.998	9.27302537117384e-152	B cell	RPS18	0.002
1.84663050237814e-154	0.708760826132903	1	0.997	4.70502985700927e-150	B cell	RPS14	0.003
2.06558518786459e-143	0.917571494551652	0.964	0.914	5.26290450016018e-139	B cell	RPS2	0.0499999999999999
4.53229685476732e-142	0.767097008893801	0.997	0.988	1.15478391562616e-137	B cell	RPS12	0.00900000000000001
1.90459785163559e-140	0.663569796318117	1	0.981	4.85272486618233e-136	B cell	FAU	0.019
3.27026885903936e-139	0.943520169395469	0.523	0.129	8.33231802594639e-135	B cell	PRDM2	0.394
3.69306135428156e-139	0.710379807993518	0.997	0.975	9.40955102457398e-135	B cell	RPL18	0.022
1.2941768366914e-138	1.12639445856759	0.946	0.546	3.29743316220601e-134	B cell	LAPTM5	0.4
7.93046523575122e-138	1.16757559879893	0.974	0.621	2.02060323741705e-133	B cell	CXCR4	0.353
1.07832813831946e-137	1.00520720335321	0.959	0.814	2.74747226362415e-133	B cell	EEF1B2	0.145
1.15403795338786e-136	1.2496773169793	0.882	0.507	2.94037330143692e-132	B cell	YPEL5	0.375
2.51625005780214e-136	1.22724712100523	0.956	0.828	6.41115352227408e-132	B cell	BTG1	0.128
4.57065269415089e-134	0.737967622050365	1	0.98	1.1645565999427e-129	B cell	RPL31	0.02
1.00457096603315e-133	0.966688852165547	0.969	0.842	2.55954636435587e-129	B cell	EEF2	0.127
6.20113492573214e-132	1.20752315010067	0.721	0.241	1.57998716772729e-127	B cell	CD69	0.48
1.38816848471321e-128	0.669800045980525	1	0.984	3.53691448220079e-124	B cell	RPL12	0.016
6.0512843101623e-128	0.821627413525321	0.977	0.921	1.54180672938625e-123	B cell	RPSA	0.0559999999999999
7.34897258443697e-128	0.735603103702118	0.992	0.966	1.87244472478869e-123	B cell	RPL10A	0.026
1.98676404870928e-127	0.636094605437659	1	0.972	5.06207611970637e-123	B cell	RPS5	0.028
5.14295680895021e-127	0.665169939741322	0.997	0.99	1.31037396535242e-122	B cell	RPL35A	0.00700000000000001
2.49426102686009e-124	1.10556647659887	0.792	0.309	6.35512767033683e-120	B cell	CD83	0.483
1.27421416752881e-119	0.830660817481741	0.618	0.176	3.24657027744666e-115	B cell	HLA-DQA2	0.442
1.78239331434141e-119	0.574030286461643	1	0.991	4.54135992561048e-115	B cell	RPL19	0.00900000000000001
2.70865044110918e-119	0.623786794014229	1	0.987	6.90137045890209e-115	B cell	RPL36	0.013
4.63199998694591e-119	0.64579504179209	1	0.994	1.18018727667395e-114	B cell	RPL18A	0.00600000000000001
1.51479922237093e-118	0.844062197919088	0.938	0.484	3.8595569386789e-114	B cell	HLA-DQB1	0.454
2.85798360758246e-117	0.636548047287289	0.997	0.978	7.28185643375935e-113	B cell	RPS13	0.019
8.39564793775062e-116	0.888613567919463	0.413	0.093	2.13912713805948e-111	B cell	CD79B	0.32
4.08469001137303e-114	0.590609736335577	1	0.983	1.04073816799773e-109	B cell	RPS20	0.017
6.31277735105494e-114	0.740211850839924	1	0.988	1.60843254127529e-109	B cell	MALAT1	0.012
1.15761150646244e-113	0.581476628870194	1	0.981	2.94947835731566e-109	B cell	RPS16	0.019
2.97910083239409e-111	0.66857430197518	0.99	0.964	7.59045101085691e-107	B cell	RPL14	0.026
9.90860789599089e-111	0.922721823994217	0.859	0.395	2.52461420581952e-106	B cell	GPR183	0.464
1.32878413567189e-110	1.00950130283516	0.862	0.571	3.38560909927842e-106	B cell	GLTSCR2	0.291
2.30334402100848e-109	0.696216212279471	0.987	0.951	5.86869023112749e-105	B cell	RPS21	0.036
1.01011919891609e-107	0.976895481612785	0.774	0.339	2.57368270691831e-103	B cell	NR4A2	0.435
1.97289972228937e-107	0.760335440493486	0.354	0.075	5.02675120242108e-103	B cell	GNG7	0.279
1.78969729740845e-106	0.748191668359439	1	0.909	4.559969744067e-102	B cell	CD74	0.091
3.23257794948006e-105	0.91116456993073	0.951	0.701	8.23628535748024e-101	B cell	TSC22D3	0.25
3.52423271002968e-105	0.564481600508543	0.997	0.994	8.97939252188462e-101	B cell	RPL7	0.003
1.09936784875135e-104	0.580219030588092	1	0.989	2.80107934183357e-100	B cell	RPL28	0.011
1.20928757034666e-104	0.721349130192804	1	0.831	3.08114380048626e-100	B cell	HLA-DRA	0.169
1.74476330571572e-99	0.959282334930683	0.782	0.38	4.4454824266331e-95	B cell	CD53	0.402
2.68659314509111e-98	1.05769402653484	0.605	0.233	6.84517067437765e-94	B cell	SMCHD1	0.372
1.00408109958083e-97	0.549149061139804	1	0.998	2.558298233622e-93	B cell	RPS19	0.002
3.95987591293935e-97	1.31993206061734	0.692	0.376	1.00893678385782e-92	B cell	SMIM14	0.316
2.5473404121615e-96	0.933127041019333	0.8	0.438	6.49036863614629e-92	B cell	ELF1	0.362
2.92576783686156e-96	0.580140330696585	1	0.982	7.45456387153957e-92	B cell	RPL30	0.018
7.283217899175e-96	0.600709380300344	0.982	0.957	1.8556910885308e-91	B cell	GNB2L1	0.025
1.40067467780648e-95	0.850066738506382	0.767	0.339	3.56877901158313e-91	B cell	CORO1A	0.428
1.68805611151938e-94	0.524826862091988	0.995	0.986	4.30099816654023e-90	B cell	RPS9	0.00900000000000001
7.68520880115742e-94	0.787168297165859	0.551	0.176	1.9581143504469e-89	B cell	RHOH	0.375
8.98117010070154e-94	0.616995914277263	0.977	0.944	2.28831232995775e-89	B cell	RPL5	0.033
6.21348565776349e-90	0.502350809739185	0.972	0.671	1.58313401074156e-85	B cell	HLA-DPA1	0.301
2.63269784918231e-88	0.826439184607763	0.615	0.235	6.70785084993161e-84	B cell	CD48	0.38
5.34590651267154e-88	0.900261075539971	0.595	0.233	1.36208352036358e-83	B cell	IDS	0.362
1.41048828934196e-86	0.801197787149586	0.713	0.343	3.59378311241438e-82	B cell	STK4	0.37
1.21184577660945e-85	0.63626333204274	0.846	0.382	3.08766185422321e-81	B cell	HLA-DQA1	0.464
2.78723273973962e-85	0.779343138973692	0.505	0.168	7.10159029758258e-81	B cell	LY86	0.337
3.72787361614568e-85	0.590896887500396	0.979	0.958	9.49824918657758e-81	B cell	RPS11	0.021
2.99210386738572e-81	0.755097679052981	0.949	0.872	7.62358144371208e-77	B cell	DDX5	0.077
4.67312830908788e-81	0.596317383053244	0.967	0.921	1.1906663618725e-76	B cell	RPL4	0.0459999999999999
1.80087320821945e-79	0.780737477685734	0.431	0.137	4.58844484722232e-75	B cell	IFT57	0.294
2.50181915698959e-77	0.844165522827534	0.767	0.412	6.37438503009379e-73	B cell	REL	0.355
3.08304792158118e-75	0.814190507747384	0.577	0.24	7.85529779939669e-71	B cell	STK17A	0.337
1.36822751383204e-73	0.600860976269199	0.956	0.855	3.48610688249266e-69	B cell	PABPC1	0.101
5.87207304717067e-73	0.605996757972938	0.969	0.878	1.49614549168862e-68	B cell	RPL17	0.091
2.00369280950921e-72	0.532660010108835	0.972	0.939	5.10520890934851e-68	B cell	RPL7A	0.033
1.04804679007379e-66	0.810985423384456	0.472	0.185	2.67031841642901e-62	B cell	TMEM243	0.287
2.04746842140617e-66	0.729910634771691	0.41	0.138	5.21674479090077e-62	B cell	RAB11FIP1	0.272
2.25957973904887e-66	0.662520671327308	0.605	0.268	5.75718321712263e-62	B cell	RAC2	0.337
8.21872098800452e-64	0.752110952283438	0.641	0.34	2.09404792053367e-59	B cell	SMAP2	0.301
1.91128307197648e-63	0.796409757004066	0.9	0.758	4.86975813908887e-59	B cell	HERPUD1	0.142
3.44468537611683e-62	0.795001275022651	0.726	0.423	8.77671386980808e-58	B cell	BIRC3	0.303
8.05156590212828e-62	0.746906941031861	0.533	0.23	2.05145847620327e-57	B cell	MEF2C	0.303
9.02887583818335e-62	0.681238300395699	0.826	0.585	2.30046727481073e-57	B cell	ZFP36L2	0.241
1.25195711285723e-61	0.797683388643508	0.79	0.592	3.18986152784895e-57	B cell	ZFAS1	0.198
7.73342436111166e-61	0.765536449887418	0.462	0.179	1.97039919296764e-56	B cell	VPS37B	0.283
1.17716878035067e-60	0.628646462771039	0.654	0.315	2.99930833545547e-56	B cell	CYTIP	0.339
1.64116866366996e-60	0.58683991269476	0.977	0.94	4.18153363816469e-56	B cell	RPL36A	0.037
4.67856143898683e-60	0.680589990617592	0.903	0.725	1.19205066903945e-55	B cell	JUNB	0.178
2.8169285348122e-59	0.638144018429173	0.418	0.141	7.17725221384801e-55	B cell	XIST	0.277
1.63712065902519e-57	0.588576278528521	0.41	0.138	4.17121972713027e-53	B cell	ACAP1	0.272
1.95722943582448e-57	0.57730425079291	0.697	0.343	4.9868248795372e-53	B cell	CRIP1	0.354
5.64245500958899e-53	0.545727798549207	0.918	0.851	1.43764111189318e-48	B cell	SLC25A6	0.0670000000000001
6.0349892077993e-52	0.87698138415992	0.613	0.33	1.53765490025518e-47	B cell	ZNF331	0.283
1.714450668826e-51	0.741944415595596	0.667	0.449	4.36824885910176e-47	B cell	KMT2E	0.218
1.72797481882638e-47	0.663127251981833	0.403	0.16	4.40270704088774e-43	B cell	BASP1	0.243
1.80137842315441e-46	0.667780058733238	0.467	0.216	4.58973208435513e-42	B cell	LIMD2	0.251
4.09912370976166e-45	0.566050590897117	0.815	0.705	1.04441573001017e-40	B cell	NAP1L1	0.11
6.43186556791996e-45	0.737655601994335	0.533	0.283	1.63877502805033e-40	B cell	RILPL2	0.25
9.94488900209017e-44	0.609857879165589	0.779	0.665	2.53385826884256e-39	B cell	YWHAZ	0.114
5.40005588465429e-42	0.575951043079068	0.797	0.694	1.37588023885107e-37	B cell	RBM39	0.103
1.27808641057373e-41	0.722059674561991	0.587	0.382	3.25643636550079e-37	B cell	EEF1G	0.205
1.40822839196439e-41	0.553998502801689	0.574	0.298	3.58802511988608e-37	B cell	TUBA1A	0.276
1.92434717027984e-41	0.590906582743825	0.374	0.157	4.90304415515601e-37	B cell	CD82	0.217
2.06574200137745e-41	0.613017075859527	0.549	0.308	5.26330404530961e-37	B cell	FNBP1	0.241
3.37898161767073e-41	0.684865282697188	0.459	0.239	8.60930726366326e-37	B cell	ITSN2	0.22
5.56422371362526e-41	0.672039870656245	0.546	0.3	1.41770855999458e-36	B cell	ARID5B	0.246
3.76885195171693e-38	0.567395903339531	0.531	0.272	9.60265788777958e-34	B cell	SLC2A3	0.259
1.94718713608264e-37	0.598033360757609	0.738	0.634	4.96123810402495e-33	B cell	SRSF5	0.104
5.16580813137604e-37	0.537863133487364	0.572	0.332	1.3161962537933e-32	B cell	GPSM3	0.24
9.74468476440914e-35	0.54988554209528	0.674	0.449	2.48284823112381e-30	B cell	ISG20	0.225
2.04470494677449e-34	0.571759546399571	0.369	0.173	5.20970373388672e-30	B cell	SWAP70	0.196
1.83139768329544e-33	0.571093757539189	0.454	0.235	4.66621815726844e-29	B cell	KDM6B	0.219
4.38345935942859e-33	0.544904526758981	0.359	0.158	1.11686161018881e-28	B cell	TAGAP	0.201
5.02023335779277e-33	0.503278174358943	0.364	0.16	1.27910525723202e-28	B cell	PIM2	0.204
1.48006516110095e-32	0.627086431633391	0.415	0.22	3.77105802396912e-28	B cell	PTPN1	0.195
4.29702564043277e-29	0.590159012502428	0.651	0.53	1.09483916292587e-24	B cell	CMTM6	0.121
5.82227921242949e-29	0.529442670872633	0.369	0.185	1.48345852053491e-24	B cell	OFD1	0.184
1.15295694910072e-28	0.533882283070085	0.372	0.191	2.93761901061373e-24	B cell	MYCBP2	0.181
3.4054626958613e-28	0.543074124236126	0.536	0.372	8.676778402785e-24	B cell	SP100	0.164
2.89500286806137e-27	0.694173643787261	0.582	0.452	7.37617780753356e-23	B cell	BCAS2	0.13
4.35853914525151e-27	0.664144818392665	0.464	0.3	1.11051218881863e-22	B cell	ATP2B1	0.164
5.54487771215255e-27	0.560402975385535	0.615	0.492	1.41277939227935e-22	B cell	PNISR	0.123
3.58455825973859e-26	0.501519043447499	0.392	0.202	9.13309598998794e-22	B cell	PDE4B	0.19
2.3998432258772e-25	0.585558579936456	0.421	0.246	6.11456055521251e-21	B cell	SKIL	0.175
3.41554673649289e-24	0.607046684094063	0.521	0.392	8.70247152991023e-20	B cell	EIF2S3	0.129
8.43775963059678e-24	0.591890920396616	0.421	0.244	2.14985677627975e-19	B cell	RP11-138A9.2	0.177
4.39943398218741e-23	0.512803069020852	0.621	0.446	1.12093178432153e-18	B cell	RGS2	0.175
5.42592978045164e-22	0.56179002122008	0.662	0.603	1.38247264876127e-17	B cell	RSL24D1	0.0590000000000001
2.58396299416964e-21	0.504863029573511	0.521	0.379	6.58367931284484e-17	B cell	CDC42SE2	0.142
1.05220602210175e-20	0.587437636319914	0.531	0.422	2.68091572371304e-16	B cell	DDX21	0.109
8.44455885351244e-20	0.596317524895263	0.515	0.411	2.15158915028643e-15	B cell	SNX2	0.104
2.12930581732815e-18	0.561067163440809	0.538	0.45	5.42525829197041e-14	B cell	RPL22L1	0.088
8.99222398796832e-18	0.500967379955778	0.546	0.471	2.29112874989445e-13	B cell	C6orf48	0.0750000000000001
3.76492499050318e-17	0.504661015705367	0.5	0.412	9.59265238330304e-13	B cell	SF1	0.088
4.4711200650701e-15	0.501403682341718	0.446	0.35	1.13919668137921e-10	B cell	TAF1D	0.096
7.04538233478422e-14	0.512487756061227	0.508	0.429	1.79509296507967e-09	B cell	DDX3X	0.079
5.68179609879481e-13	0.508064291628749	0.526	0.488	1.44766482801193e-08	B cell	SFPQ	0.038
4.73741482428369e-12	0.505099615974354	0.5	0.433	1.20704592307924e-07	B cell	RSRP1	0.067
0	6.56399655525587	1	0.018	0	Mast cell	TPSB2	0.982
0	6.14317640669194	1	0.008	0	Mast cell	TPSAB1	0.992
0	3.24675970605812	0.984	0.002	0	Mast cell	CPA3	0.982
0	2.69594960911417	0.968	0.034	0	Mast cell	HPGDS	0.934
0	2.24977258970517	0.889	0.001	0	Mast cell	MS4A2	0.888
0	2.02959312161456	0.825	0.018	0	Mast cell	RGS13	0.807
0	1.82536956507769	0.762	0.001	0	Mast cell	HDC	0.761
0	1.81229937762825	0.698	0.01	0	Mast cell	IL1RL1	0.688
0	1.71344255955954	0.762	0.003	0	Mast cell	KIT	0.759
0	1.45252781545292	0.603	0.002	0	Mast cell	SLC18A2	0.601
0	1.30079016962507	0.54	0	0	Mast cell	RP11-354E11.2	0.54
1.14418987351398e-307	1.93561546453224	0.81	0.028	2.91528137872627e-303	Mast cell	C1orf186	0.782
1.32867998394518e-280	0.996228676364822	0.381	0.006	3.38534373109391e-276	Mast cell	FLJ21408	0.375
4.73764520463912e-248	1.44487329030569	0.571	0.017	1.20710462169e-243	Mast cell	GATA2	0.554
3.13750372578697e-209	2.05241360909156	0.794	0.041	7.99404574293261e-205	Mast cell	VWA5A	0.753
1.43074788598084e-110	0.966515419351656	0.492	0.028	3.64540253869059e-106	Mast cell	GRAP2	0.464
2.54212835642738e-74	2.87117045708719	0.889	0.162	6.47708883934131e-70	Mast cell	HPGD	0.727
5.05803412336266e-63	2.12209385853972	0.984	0.245	1.28873651429157e-58	Mast cell	ALOX5AP	0.739
5.02119362365045e-62	1.31408027682449	0.508	0.054	1.2793499233699e-57	Mast cell	SLC26A2	0.454
6.86748808468653e-49	1.71286194903426	0.937	0.276	1.74976728909728e-44	Mast cell	CAPG	0.661
1.41100954599985e-43	0.959347787211004	0.429	0.053	3.59511122225302e-39	Mast cell	ALOX5	0.376
2.78168494149981e-43	1.48974325222618	0.778	0.209	7.08745506244736e-39	Mast cell	MAOB	0.569
1.10304637798105e-40	2.11211978988268	0.81	0.211	2.81045186645791e-36	Mast cell	AREG	0.599
7.81017159471988e-40	1.01255760057192	0.492	0.077	1.98995362061868e-35	Mast cell	BTK	0.415
1.64006917506718e-34	1.09933137724521	0.524	0.093	4.17873225115366e-30	Mast cell	LAT	0.431
1.30798854557098e-33	1.38813847150118	0.984	0.735	3.33262401526031e-29	Mast cell	LAPTM4A	0.249
7.05275584851483e-32	1.41055210555772	0.921	0.41	1.79697166264309e-27	Mast cell	CD9	0.511
1.29316851295649e-31	1.34322671109492	1	0.764	3.29486405416184e-27	Mast cell	SRGN	0.236
1.37932478061069e-31	1.02384367754044	0.587	0.14	3.51438160851797e-27	Mast cell	LEO1	0.447
1.62194412386386e-30	1.68070117245664	0.968	0.503	4.13255143319273e-26	Mast cell	ANXA1	0.465
5.92062167616053e-30	0.617672168106613	0.365	0.053	1.50851519686894e-25	Mast cell	DHRS9	0.312
6.09951286533143e-29	0.961475761471465	1	0.988	1.5540948829578e-24	Mast cell	MALAT1	0.012
1.77391156382706e-28	0.819636879664277	1	0.996	4.51974927347496e-24	Mast cell	RPL34	0.004
2.69432499821787e-27	0.913940335024591	0.381	0.063	6.8648706629593e-23	Mast cell	CSF1	0.318
1.02811556279851e-24	0.866295310068614	1	0.986	2.61953564245432e-20	Mast cell	H3F3B	0.014
3.60309920587826e-24	0.756756748137799	0.381	0.071	9.18033646665721e-20	Mast cell	CNRIP1	0.31
4.08257323889479e-24	1.06232812181295	0.905	0.479	1.040198835538e-19	Mast cell	LDHB	0.426
4.89648582301101e-24	1.10984041267325	0.556	0.144	1.24757562284498e-19	Mast cell	GPR65	0.412
4.95526768493104e-24	0.734381040842848	1	0.997	1.26255265344358e-19	Mast cell	PTMA	0.003
2.1307303842259e-23	1.21871713795882	0.667	0.249	5.42888794596917e-19	Mast cell	CTNNBL1	0.418
2.89344964451387e-23	1.27525228371652	0.73	0.299	7.37222034925688e-19	Mast cell	MYADM	0.431
1.09491497535009e-22	0.911905166812523	0.556	0.159	2.78973386569449e-18	Mast cell	CD82	0.397
1.3215607653306e-22	0.899312147848734	1	0.607	3.36720467398583e-18	Mast cell	ARHGDIB	0.393
1.3882490634551e-22	1.26402236272024	0.952	0.711	3.53711978877725e-18	Mast cell	ID2	0.241
3.33022451210743e-22	1.03192661968657	0.857	0.403	8.48507903439851e-18	Mast cell	CD44	0.454
3.33944421483976e-22	1.02267669988109	0.651	0.232	8.50856991499023e-18	Mast cell	DUSP10	0.419
3.54355676164669e-22	1.1694176772705	0.905	0.542	9.0286282729996e-18	Mast cell	FOSB	0.363
1.57597911923083e-21	1.15763547591254	0.651	0.247	4.01543719788824e-17	Mast cell	SKIL	0.404
4.83833591848165e-21	0.836675462812181	0.968	0.633	1.23275960866994e-16	Mast cell	S100A6	0.335
1.85734630320628e-20	1.32500858029276	0.81	0.426	4.73233264593929e-16	Mast cell	BIRC3	0.384
2.07833856482524e-20	1.9789104741743	0.683	0.3	5.29539882931823e-16	Mast cell	TUBA1A	0.383
4.95757063083212e-20	1.07527085844494	0.81	0.369	1.26313942102972e-15	Mast cell	SAMSN1	0.441
6.63307699132111e-19	0.568981254997432	1	0.994	1.69004168661871e-14	Mast cell	RPL7	0.00600000000000001
1.13923392205247e-18	0.955177989886933	0.968	0.704	2.90265410999749e-14	Mast cell	TSC22D3	0.264
1.63844559354245e-18	1.13055868078151	0.635	0.245	4.1745955277868e-14	Mast cell	CTD-3252C9.4	0.39
1.67130636213426e-18	0.86217362221385	0.873	0.519	4.25832148008188e-14	Mast cell	FXYD5	0.354
1.87859011630404e-18	0.618212981644966	1	0.995	4.78645975733107e-14	Mast cell	EEF1A1	0.005
2.20359122455145e-18	0.761511963633381	0.429	0.114	5.61453008103464e-14	Mast cell	SMYD3	0.315
3.23729057839465e-18	0.766209505216638	0.476	0.126	8.24829266469174e-14	Mast cell	SYTL3	0.35
5.19822873042839e-18	1.49652763023737	0.794	0.447	1.32445669822585e-13	Mast cell	RGS2	0.347
1.89703192464813e-17	0.824724912468109	0.476	0.144	4.83344764081096e-13	Mast cell	RENBP	0.332
4.61965109489842e-17	0.815297186857181	0.667	0.272	1.17704090246917e-12	Mast cell	RAC2	0.395
4.99006085361792e-17	0.782340798339974	0.952	0.561	1.27141760489331e-12	Mast cell	S100A4	0.391
7.66595181916975e-17	1.71643033243853	0.619	0.246	1.95320786400626e-12	Mast cell	CD69	0.373
1.22196660729703e-16	0.886456192994947	0.968	0.752	3.11344871873209e-12	Mast cell	SDCBP	0.216
2.01370149493411e-16	0.557263943587446	1	0.985	5.13071003894261e-12	Mast cell	RPL26	0.015
2.86996259137849e-16	0.847403942543674	0.825	0.505	7.31237768657327e-12	Mast cell	CKLF	0.32
5.66290029522002e-16	0.74119908511127	0.413	0.115	1.44285036621911e-11	Mast cell	FHL1	0.298
1.14031315176762e-15	1.01858523038877	0.889	0.622	2.90540387938872e-11	Mast cell	LMNA	0.267
2.46668325265827e-15	1.20342693167264	0.873	0.539	6.284862259448e-11	Mast cell	RGS1	0.334
2.52611647755201e-15	0.500420639114745	1	0.997	6.43629217315476e-11	Mast cell	RPL21	0.003
2.916201651794e-15	1.09138541480178	0.889	0.759	7.43019018860594e-11	Mast cell	SELK	0.13
2.97363367068571e-15	0.924470226237314	0.825	0.475	7.57652122954011e-11	Mast cell	EMP3	0.35
4.96398280683416e-15	0.886406378920757	0.952	0.699	1.26477317935328e-10	Mast cell	GLUL	0.253
1.61051234376606e-14	1.08827500512749	0.413	0.128	4.10342440068155e-10	Mast cell	ACOT7	0.285
2.71660763055529e-14	0.52924262541538	0.905	0.475	6.92164458189182e-10	Mast cell	FCER1G	0.43
4.26719707204674e-14	0.92925903334547	0.651	0.34	1.08723914198679e-09	Mast cell	FOXP1	0.311
8.66920647495029e-14	0.696952353416961	0.952	0.872	2.20882711775258e-09	Mast cell	DDX5	0.08
2.38427782132228e-13	0.92532775295575	0.825	0.573	6.07490146094703e-09	Mast cell	CREM	0.252
7.5409582511283e-13	0.61240358290572	0.952	0.901	1.92136075280498e-08	Mast cell	RPL36AL	0.0509999999999999
9.76396988576084e-13	0.659812813923334	0.889	0.55	2.487761887193e-08	Mast cell	LAPTM5	0.339
1.01153909486179e-12	0.581295356547445	0.984	0.888	2.57730045979834e-08	Mast cell	CD63	0.096
2.46983360549518e-12	1.06442010503042	0.54	0.246	6.29288904344117e-08	Mast cell	TWISTNB	0.294
6.01407461946437e-12	1.12996809836549	0.714	0.44	1.53232607229333e-07	Mast cell	CD52	0.274
7.68335940699364e-12	0.879619437563289	0.603	0.275	1.95764314330791e-07	Mast cell	SLC2A3	0.328
7.89574567179954e-12	0.52753292684188	0.444	0.155	2.01175703971781e-07	Mast cell	ARHGAP15	0.289
3.51430490914448e-11	0.819045382778869	0.794	0.586	8.95409747800923e-07	Mast cell	DDIT4	0.208
3.88684869007562e-11	0.700032677585843	0.905	0.749	9.90330177744368e-07	Mast cell	PLIN2	0.156
4.23266331055273e-11	1.00083452683976	0.667	0.442	1.07844028489573e-06	Mast cell	SYAP1	0.225
4.99395499914823e-11	0.643896123086243	0.857	0.707	1.27240979423298e-06	Mast cell	CIRBP	0.15
5.40832066021497e-11	0.537179092953608	1	0.985	1.37798602101617e-06	Mast cell	RPS4X	0.015
1.24814526043549e-10	0.723402018709202	0.619	0.312	3.18014930906358e-06	Mast cell	CD37	0.307
1.39691654329527e-10	0.580408712231364	0.556	0.232	3.55920366066201e-06	Mast cell	ITM2A	0.324
2.20348223596849e-10	0.787171535767513	0.698	0.484	5.61425238902412e-06	Mast cell	PRKAR1A	0.214
5.79876770295003e-10	0.781429538731219	0.857	0.752	1.47746802303464e-05	Mast cell	ZFP36	0.105
7.40678126246028e-10	0.636004612222544	0.762	0.538	1.88717379786226e-05	Mast cell	ASAH1	0.224
1.10713159422808e-09	0.721838406466927	0.476	0.226	2.82086058893373e-05	Mast cell	PLGRKT	0.25
1.94452241241743e-09	0.714719282872601	0.444	0.18	4.95444865459837e-05	Mast cell	RHOH	0.264
2.20279155515459e-09	0.788762440988557	0.413	0.18	5.61249260337839e-05	Mast cell	ACSL4	0.233
2.29050884025673e-09	1.02267132170877	0.698	0.458	5.83598747409012e-05	Mast cell	TSC22D1	0.24
2.63891651565965e-09	0.837748256817181	0.556	0.326	6.72369539024922e-05	Mast cell	RHBDD2	0.23
4.25523742245753e-09	0.744865851300614	0.429	0.186	0.000108419194286795	Mast cell	BEX4	0.243
4.30832012142075e-09	0.620540885434068	0.794	0.695	0.000109771688373679	Mast cell	RBM39	0.0990000000000001
9.25568970892867e-09	0.525588565686594	0.587	0.307	0.000235825718093794	Mast cell	STK17B	0.28
9.33505090381884e-09	0.620284228510796	0.683	0.416	0.0002378477619784	Mast cell	REL	0.267
9.98388028194224e-09	0.743718220701649	0.714	0.492	0.000254379285703606	Mast cell	TNFAIP3	0.222
1.1030764581813e-08	0.618795746653469	0.397	0.172	0.000281052850780014	Mast cell	RALB	0.225
1.27587842639397e-08	0.717141388886284	0.603	0.402	0.00032508106426092	Mast cell	SEPT2	0.201
1.83068630764435e-08	0.799316067895374	0.508	0.301	0.000466440564324704	Mast cell	NSMCE1	0.207
1.9508421000173e-08	0.635255736976737	0.381	0.164	0.000497055058663407	Mast cell	PAK1	0.217
2.53519998341062e-08	0.673213012036847	0.397	0.181	0.000645943603773192	Mast cell	NDFIP2	0.216
3.2824905147164e-08	0.520105279107286	0.365	0.145	0.000836345758244591	Mast cell	PMP22	0.22
3.47099599324075e-08	0.770309477501455	0.651	0.442	0.000884375069117811	Mast cell	ELF1	0.209
3.76747164731523e-08	0.543874718926786	0.746	0.608	0.000959914101019447	Mast cell	SON	0.138
9.53225547458611e-08	0.765594897178757	0.429	0.21	0.0024287233723698	Mast cell	ARHGAP18	0.219
1.5233688987744e-07	0.576409304315242	0.73	0.605	0.0038813916171873	Mast cell	SEPT7	0.125
2.16853150706967e-07	0.744052929782709	0.508	0.283	0.00552520142686281	Mast cell	CPM	0.225
4.33366136559372e-07	0.63196192398251	0.619	0.347	0.0110417357933962	Mast cell	CRIP1	0.272
4.93619577749498e-07	0.516614417422014	0.429	0.214	0.0125769332214795	Mast cell	ARMCX3	0.215
6.39660436420705e-07	0.558200708319027	0.603	0.449	0.0162979082595631	Mast cell	EIF4B	0.154
6.54212439734419e-07	0.569430184266019	0.492	0.283	0.0166686787519933	Mast cell	BHLHE40	0.209
