# Supplementary material for: Identification of a senescence-related transcriptional signature to uncover molecular subtypes and key genes in hepatocellular carcinoma
Source: PLoS One. 2024 Oct 9;19(10):e0311696. doi: 10.1371/journal.pone.0311696 (PMC11463828; doi:10.1371/journal.pone.0311696)
Supplement: S1 File — (ZIP) [file pone.0311696.s001.zip › Rawdata of WB and R script for manuscript/files/tcga.cellage.score.txt]

GOBP_AGING	GOBP_CELL_AGING	GOBP_CELLULAR_SENESCENCE	GOBP_MULTICELLULAR_ORGANISM_AGING	GOBP_MUSCLE_ATROPHY	GOBP_NEGATIVE_REGULATION_OF_CELL_AGING	GOBP_POSITIVE_REGULATION_OF_CELL_AGING	GOBP_REGULATION_OF_CELL_AGING	GOBP_REPLICATIVE_SENESCENCE	GOBP_SKELETAL_MUSCLE_ATROPHY	GOBP_STRIATED_MUSCLE_ATROPHY	GOBP_STRESS_INDUCED_PREMATURE_SENESCENCE	KEGG_P53_SIGNALING_PATHWAY	REACTOME_CELLULAR_SENESCENCE	REACTOME_DNA_DAMAGE_TELOMERE_STRESS_INDUCED_SENESCENCE	REACTOME_ONCOGENE_INDUCED_SENESCENCE	REACTOME_OXIDATIVE_STRESS_INDUCED_SENESCENCE
TCGA-DD-A11D-11	2.76628097220371	1.71981157021593	1.54420752067178	0.953769466471233	0.39089858964977	0.553048325681565	0.983494889941167	1.30541195782511	0.527029062081735	-0.351195708405438	-0.239093685741419	0.897757455646439	1.78677637188352	2.31011738342631	0.901285267850977	1.98846270464017	1.72797353198522
TCGA-DD-A3A8-11	2.59481790995965	1.62835072010067	1.43501902614174	0.842584550097697	0.258190126429792	0.489364707793566	0.942892048310467	1.14052969222797	0.647925399545734	-0.647350952928796	-0.420430318009744	0.824062705165061	1.71453983283886	2.25811995592107	0.771070873896872	1.92128760328965	1.75076974903937
TCGA-DD-A1EC-11	2.8351227108035	1.77286462031618	1.6011687980352	1.22141702154617	0.357109144617948	0.633497264966359	0.967174664003888	1.38013532723344	0.499032437957861	-0.27102381507933	-0.239845414186776	0.868269140309508	1.6217133246109	2.37461279160177	0.902252331594042	2.1456934823304	1.90640039638273
TCGA-DD-A1EG-11	2.74006316582539	1.70018710037449	1.5063805651311	0.85688427009055	0.45662756687745	0.496698326003696	1.0261761898914	1.26558450897311	0.636869865109415	-0.372860516572838	-0.204710054222841	0.772327143877078	1.79337689229251	2.27981672766189	0.846588674405298	1.92866238861277	1.64855934077387
TCGA-BC-A10Q-11	2.80169641008404	1.72038252515672	1.53542754528321	1.20463102732407	0.34992922499984	0.591978159567771	0.823972743930333	1.30770589066291	0.602059099126369	-0.445948392761508	-0.37214740937749	0.9979647856349	1.82739064972372	2.35125650581168	0.879168793452991	2.09461276007805	1.82000557756857
TCGA-DD-A1EE-11	2.7564799079916	1.69078416803804	1.53461079903885	1.08864215661182	0.347886464899923	0.520481456470917	0.907396453344739	1.28184787369358	0.540172088869193	-0.458182564274119	-0.291842177872652	0.966975846286608	1.75262679900658	2.29078405197749	0.910204544075302	2.09875769529764	1.77699344147983
TCGA-BC-A216-11	2.83669891024404	1.73579240812859	1.53612869157669	1.1798270441313	0.364482873485129	0.57342890267396	0.977211755970294	1.34060684861398	0.4956718782357	-0.440933800207484	-0.304758509524371	0.880899729533003	1.89535051225355	2.36344217200817	0.973148986732017	2.00958379771197	1.73436455038838
TCGA-DD-A3A6-11	2.57113688558872	1.67033823663471	1.45616088912572	0.900836070478085	0.454455309723531	0.537739853761174	0.92147053541838	1.23443953648731	0.685371275903301	-0.291389015656305	-0.177332593739277	0.935079359328111	1.7019550419334	2.26905934390214	0.862102108605717	1.86783409150608	1.80269291404758
TCGA-DD-A1EJ-11	2.75634724929251	1.69191926826733	1.55285991423014	1.04265380962928	0.323404918763825	0.503424612029177	1.00734523942317	1.26108316440533	0.49076306705099	-0.429272341218448	-0.305968712035889	0.959687043829554	1.73003296783713	2.34994163148722	0.899782317541576	1.95028222515307	1.7829073260549
TCGA-DD-A1EB-11	2.80816906348539	1.7240062548172	1.48904309560717	0.982848156680162	0.318424680349553	0.589051610473784	0.935701783448159	1.26948258812568	0.63204687726562	-0.368782905140759	-0.335142534675877	0.795252110038318	1.84733206158394	2.24391977990971	0.880052051981956	1.93795031873862	1.76202968235269
TCGA-BC-A10Y-11	2.76996435868578	1.72345854616101	1.59419743432882	1.13529105631695	0.343568400527383	0.565283657435316	1.01988122181869	1.33618023734085	0.517347582752657	-0.306691784263342	-0.202868897230488	1.03573215376379	1.62019921391349	2.35379640303303	0.934382488354384	2.13636148241337	1.82308803955445
TCGA-DD-A1EL-11	2.68576192469824	1.67372298092529	1.451109126702	0.885746845400641	0.470244179862384	0.570913398545522	0.815042082383609	1.21816033192467	0.616790036228293	-0.347910419702127	-0.189535318180452	0.703010695227016	1.914935589832	2.30636318074802	0.851623910663719	2.04498173675217	1.78491727678605
TCGA-EP-A12J-11	2.71811494050663	1.69832974138026	1.52324579487563	0.633233779261589	0.381644169478232	0.57728633902519	0.91522765711001	1.35775493927058	0.466069618856103	-0.424961367136712	-0.244078906968678	0.874606930098446	1.85717902014821	2.34034046726822	0.976746122782602	2.0926936776376	1.79276564697472
TCGA-BC-A10T-11	2.88152254663222	1.81482934355692	1.63860033464861	1.07823534781183	0.276943529570671	0.648214850107384	1.03179965735722	1.42226254599481	0.63492739016692	-0.381427516412475	-0.28789332426133	1.0768580592055	1.65487775266256	2.37779376846551	0.945769998176907	2.16498601427911	1.80782515961705
TCGA-G3-A3CH-11	2.67014013016642	1.64382390327953	1.47925046740169	0.956125788975601	0.448043645108197	0.521262006876691	0.957230985907789	1.20227069795784	0.455385316150519	-0.425794991279808	-0.225889022593184	0.660382783161052	1.73634388506229	2.24363329587572	0.869248826167333	2.00841117344851	1.7368810508243
TCGA-DD-A11B-11	2.66922090701833	1.64131431041976	1.42112714033551	1.02969100509956	0.389356348727187	0.57947687274036	0.864404158382638	1.2351993573345	0.565045620614423	-0.427966000324917	-0.231373527341795	0.78941056547598	1.77052221559669	2.33270366083825	0.866787252370704	2.05638450323308	1.81320824510344
TCGA-DD-A39X-11	2.62343956096921	1.71926904296352	1.54474257722575	0.901459259811841	0.141610372471133	0.511743288222562	0.989480730363928	1.28240017294041	0.557431772979234	-0.447252667730487	-0.479567890667452	0.922716336197875	1.61469614806093	2.30623526927323	0.887378913274402	2.03794928593106	1.85315855566474
TCGA-BD-A3EP-11	2.85665941214756	1.76811994471477	1.59364447215528	1.05272051948632	0.208162025154019	0.598210574991288	0.970419903025118	1.31385437844034	0.6185611643191	-0.396103230610962	-0.36609062870248	0.846310134969449	1.62250629358335	2.44099216904638	0.943140407961776	2.11873022524315	1.87885630724668
TCGA-BC-A10W-11	2.76081807836895	1.67872828174066	1.49464548758423	0.995953392247844	0.439348295647182	0.465715648707737	1.07254709378436	1.22695984486119	0.611721000395664	-0.415893906417886	-0.226018136599858	0.739212638126357	1.85312854266493	2.37453815759742	0.865574479322092	2.10640298680539	1.80409400615148
TCGA-DD-A3A1-11	2.64378848158161	1.50195567678494	1.32686431451944	0.834848460154248	0.418719776390268	0.341330830763341	1.05624692927279	1.13796777704027	0.484386543526615	-0.464786738977244	-0.231649980510456	0.62765735359256	1.61428169722375	2.26723313382579	0.716717580573754	1.89216969125997	1.71733823440273
TCGA-EP-A3RK-11	2.68088457208892	1.74215539865358	1.5130517806566	0.919553476379422	0.37993706710546	0.640474951010219	0.962198509130394	1.38614075636054	0.637440822423396	-0.368137796759104	-0.276730062810487	0.950762163807618	1.84663926790992	2.34146294667144	0.907539452265337	2.00573790017467	1.79477163634948
TCGA-FV-A3I1-11	2.69231824477086	1.72957575817189	1.56333258676503	1.07481402115782	0.300823540182869	0.613897875749966	0.808183311847594	1.32060916958056	0.537467570021942	-0.357493154576387	-0.330253350137991	1.07214001364736	1.55110169294877	2.25930361710472	0.878880439089108	2.0566550806586	1.7807280674736
TCGA-FV-A23B-11	2.75312428396776	1.70512177238661	1.50276058619196	0.929618453115618	0.40415346210512	0.627881598742392	0.849315797838447	1.29797913271696	0.530488499727527	-0.393017785147546	-0.187491496251949	0.867755087317193	1.8365237399472	2.37446479201078	0.855819775097792	2.11020735935769	1.81417062110373
TCGA-BC-A10R-11	2.86190401811842	1.77940988282703	1.65046459849408	1.22321348775513	0.317724133296547	0.549591942983289	0.928235286862238	1.31523337878293	0.664924627977637	-0.306129374324748	-0.287845558446136	1.01913095599625	1.65790072358761	2.29138127829758	0.855920130578846	2.05497294664887	1.79764830769586
TCGA-DD-A3A3-11	2.83947903248167	1.72043712816063	1.59585775650558	1.14543079937081	0.309931586451366	0.572441676135193	1.28144014556638	1.43902837602635	0.454744300208282	-0.363645079316491	-0.237957517915532	0.878453433088387	1.52606439499344	2.25669104074327	0.852540044277412	1.9440585423704	1.66255152307539
TCGA-DD-A1EI-11	2.735022623173	1.7456566100718	1.52795472570986	1.09087688523172	0.237303712910879	0.63783090045899	0.843020223999054	1.27012573121688	0.670925916138261	-0.484463179562384	-0.337109882881364	0.878304657433891	1.94826170643441	2.4171103044965	0.941167440659848	2.18970274662672	1.89242195420919
TCGA-BC-A10X-11	2.80131114215363	1.76099213931414	1.5311385943424	1.09402168874619	0.356127949611784	0.613669103100179	0.960759045990772	1.2980798250098	0.581748983885514	-0.320393818028612	-0.284751723437137	0.875383324170552	1.76842300336321	2.32278920434255	0.876485519383512	2.01522642386046	1.80926117666846
TCGA-BC-A10Z-11	2.76552275693963	1.69611328968318	1.52250672941811	0.892776633890982	0.397208451325838	0.531722507078342	1.0998642453046	1.26399058970976	0.582956703656667	-0.328205030580001	-0.214071011631307	0.769805055855201	1.73083314367075	2.40614314751929	0.959782332131025	1.99516467052878	1.77353833841975
TCGA-DD-A113-11	2.77262978609139	1.69567798378423	1.49386170338149	1.0711642951433	0.402446576042693	0.605918525931729	0.887936153953212	1.29771418101465	0.619864244907021	-0.3513918358692	-0.288976170038492	0.97125282857308	1.73799747688347	2.27492946691323	0.822846892140854	1.96628298133306	1.74586131453602
TCGA-DD-A3A2-11	2.76774509496111	1.77861371825576	1.58303609497724	1.01529399450515	0.232428758670304	0.545383821905889	1.02369874393192	1.38394269692124	0.57956232367675	-0.341194358213367	-0.27234804335292	1.17975064912343	1.59145375771289	2.22781677782741	0.820404100621928	1.96046152498763	1.76839181309057
TCGA-FV-A3R2-11	2.70282535790029	1.67565708375094	1.50272049112191	0.946655695973449	0.316862334592318	0.478957921986404	1.11121078100465	1.27678963579982	0.543276960643399	-0.386475350245866	-0.279411047382192	0.822271525156648	1.60342699138657	2.29855603487253	0.851277156662876	2.00139501008374	1.76091694379118
TCGA-FV-A3I0-11	2.84228542794479	1.76171270387333	1.58232616520866	1.1369996048158	0.371894933595912	0.594443923953584	0.954862061434249	1.28424648619671	0.640458643487663	-0.399440212548627	-0.271108546979462	0.962018081776161	1.71602291710032	2.35531954222432	0.908900148213145	2.02345295425786	1.81682472633052
TCGA-DD-A3A4-11	2.69828208664064	1.65814971748698	1.48712485510968	0.934648686557629	0.331503304104414	0.552003495374383	1.05460796886508	1.31249283888587	0.406130671655824	-0.48079780480823	-0.345232952711913	0.923379123872163	1.53879054417055	2.28063914241788	0.90952421966842	2.00855032302306	1.73368412112957
TCGA-DD-A39Z-11	2.63876684488131	1.66895007844974	1.47580151549209	1.01917672188025	0.324145181554567	0.571512065979584	0.949405817772125	1.31259449356613	0.444979568132885	-0.423871217560224	-0.343610331877114	0.914291472052599	1.66823015004416	2.32715941173529	0.933496008535854	1.9601069053809	1.78977909719011
TCGA-DD-A11C-11	2.69842519613195	1.74783383708329	1.53801041926484	0.978877219535934	0.300085907942781	0.63579219334182	0.846632318984454	1.3147083974818	0.611203872524471	-0.363217700841707	-0.291990537205996	0.934641348205401	1.79245469864151	2.29284634791511	0.894146296399495	2.03491447831029	1.79307255999317
TCGA-DD-A1EH-11	2.63277319057349	1.66087556142101	1.47118758662218	0.885737373059103	0.421870022347566	0.587051212842021	1.0358208538056	1.32445742259286	0.589874743925432	-0.318378587640579	-0.212183822265037	0.814081964867743	1.77480249048702	2.29674467595281	0.889553549344053	1.98240264812785	1.7522011378344
TCGA-DD-A116-11	2.63434542319269	1.62518899755529	1.43478094576237	0.723042657866704	0.442154729772072	0.50949383468769	0.941920369969465	1.22099594889892	0.446450528430624	-0.413299998349355	-0.22464346576951	0.669600926359225	1.92684489565442	2.2943270631892	0.917922170810584	2.05758045636012	1.78147604669589
TCGA-BC-A10U-11	2.87766716437662	1.73978380295772	1.54973942071641	1.15248975119979	0.297088103936148	0.548306640704773	0.946171961983677	1.23800424806841	0.615399493087624	-0.459758811382526	-0.356682591879034	0.952546377819374	1.75000175808329	2.3838929377993	0.894107455408204	2.06344488596033	1.78716126242008
TCGA-FV-A2QR-11	2.8226696449952	1.73474298124105	1.5701331652143	0.930385333541031	0.344286781919634	0.554901951774926	1.03312676295396	1.30625940929282	0.495271185574333	-0.424207424433361	-0.229141076343009	0.821313454680323	1.80213197169942	2.42066534464732	0.872307080087776	2.08610822826018	1.77774956632966
TCGA-DD-A11A-11	2.87260273346052	1.7792650303718	1.63697210108925	1.2411042229584	0.357844612809129	0.557166405361782	0.999258833106393	1.29027847969192	0.575422351836143	-0.318150311590473	-0.269727229744241	0.988606740857295	1.73452073286654	2.46771102541409	0.952540256858954	2.21075968055708	1.91808539387437
TCGA-EP-A26S-11	2.701631653339	1.65403375124576	1.4442160643942	0.983711124162594	0.337644777106107	0.514886292898207	0.927985427322907	1.28348249249606	0.573514886747504	-0.388329226783991	-0.266474745736443	0.941670919378938	1.60580835591796	2.28027588130883	0.852493086594913	1.95018388668824	1.73992632796621
TCGA-DD-A119-11	2.78931802387082	1.69797212496202	1.52859591391151	1.28380287517111	0.317541940139861	0.593077359044054	0.92310938348939	1.2788114402648	0.58321750827886	-0.412341234080444	-0.293731776624097	0.894487668076186	1.71129452496362	2.34163003881476	0.908104074666366	2.11121918635095	1.82215337526063
TCGA-DD-A114-11	2.72060624681425	1.74013754391825	1.52404507149964	0.832801761239792	0.366192777242498	0.515537599779549	1.10702789301977	1.29144674508274	0.650197897062971	-0.334806128110434	-0.238145596455393	0.706105090082665	2.038737081414	2.46005262742949	1.05318503296555	2.23813288093502	1.89753580633017
TCGA-ES-A2HT-11	2.70428949959391	1.71846508834042	1.53964270342742	0.572141600017815	0.358464093918222	0.480658931068227	1.01977956433279	1.2836306823239	0.564813545174617	-0.384401495966918	-0.234138534156248	0.640995997837294	1.9567444718415	2.42765732244469	1.01764596535016	2.04802960395436	1.79227499811381
TCGA-DD-A118-11	2.68474969537489	1.68631396432685	1.50746465482622	1.07891596148212	0.332601697105531	0.604230592792605	1.02858537192308	1.41900261112559	0.572645290910615	-0.36918293895379	-0.262690448150761	0.995749801430491	1.85508005275447	2.3164549341974	0.899139217172923	2.06459358335297	1.75631491586665
TCGA-BD-A2L6-11	2.79942825564772	1.75363658775758	1.58280153097918	0.997678394449134	0.425480453879517	0.517909915932849	1.17557730407982	1.33902334761942	0.52029086322527	-0.298714055893746	-0.124899336355046	0.894821803804996	1.72032791925638	2.38628511345868	0.962460769694825	2.05595488765297	1.7851805690673
TCGA-BC-A110-11	2.79823088989325	1.72542052143967	1.54408548982554	1.07538731082403	0.389556669844925	0.527067766167028	1.06401929689415	1.26217680780299	0.622781594459804	-0.314817918482825	-0.247630588121933	0.912055029939746	1.64566028100002	2.30711211998672	0.924921372935265	1.98130227962613	1.72934404479291
TCGA-DD-A39W-11	2.64594943254723	1.71344087794323	1.52159239974708	0.983438896796781	0.225419830803714	0.601850424795079	0.911145616850181	1.27601384881566	0.58060849207357	-0.370133958638739	-0.365629781263481	0.838005821592725	1.54724402510768	2.22161830685926	0.822815689084148	1.92646933517893	1.77101756271057
TCGA-DD-A3A5-11	2.6328671241252	1.68979725197891	1.49365345645773	1.03246373318014	0.32844335996856	0.580741786477122	0.889341150545081	1.28253814283728	0.608677170214506	-0.249041487403869	-0.223286743324579	1.02932157554176	1.65066065189724	2.31536817589442	0.898677395477128	1.90853135103555	1.79718841669356
TCGA-DD-A39V-11	2.62479438190225	1.62355454695131	1.40950549238122	1.02700214759183	0.376698680616501	0.486405033738354	0.903367779173316	1.21039531749366	0.544705863439171	-0.420197071160722	-0.246727890332833	0.905628248445808	1.67589583940689	2.20689094267084	0.845563412578892	1.88308468953073	1.68576220118164
TCGA-DD-A3A3-01	2.29707184496776	1.49429697758441	1.3200559608318	0.660238812488119	0.292694711492905	0.46690197645958	1.00200111650241	1.25759389325052	0.280850679984367	-0.537531970223557	-0.332192553028397	0.338411137688081	1.8186681886954	2.31612594031351	1.01540366183652	1.82367267556137	1.67490877231829
TCGA-DD-A1EF-01	2.60700435138697	1.92222682821016	1.75102102460808	0.659549243743305	0.293015232960178	0.946076685195715	0.958401366347183	1.63696399174978	0.427426040897759	-0.378653124038892	-0.15665929620316	0.879109318149586	1.82891007933075	2.84566115151877	1.38479527498426	2.54291182985366	2.25035610508082
TCGA-ED-A627-01	2.88781407290155	1.74191673662925	1.52632236569701	1.25832966231573	0.505210893917954	0.620001111962158	1.13789232549639	1.36628030204743	0.466837644499644	-0.380839774367315	-0.177307801955043	0.752255061023817	1.81450596723851	2.44747362738267	0.973659952169147	2.11301194250529	1.78464472660234
TCGA-DD-AACB-01	2.62146715354182	1.93929165020326	1.7588999126294	0.434349193156635	0.364910669258012	0.726552902625353	1.5011581897127	1.63567853214811	0.590084917741609	-0.348872134739665	-0.270544907454858	0.601183690883332	1.75144156719218	2.61208873108632	1.15693724317693	2.28831765765486	2.04964145519451
TCGA-G3-A3CG-01	2.74115233191904	1.77972879633457	1.69321620941284	0.870349676452982	0.397285292463367	0.57697629771272	1.12907840139687	1.51008541325159	0.382981573407401	-0.45155093577777	-0.308080845554578	0.911742295576798	1.80259955895223	2.58389030759418	1.10998807722565	2.05398859588898	1.98111952774315
TCGA-BC-A10W-01	2.78437841241985	1.92638074220165	1.71893191520785	1.11996357436624	0.395358844507815	0.573830694554422	0.796261363488878	1.40387149725393	0.825482860434993	-0.327896009982745	-0.210420450559002	0.83687404960309	2.35624502166429	3.01184838253404	1.43926701637746	2.63714703440828	2.39016900509982
TCGA-G3-A25Z-01	2.65371531669076	1.73226500135168	1.56551432215491	0.98200837578354	0.342426890420835	0.469547702606276	1.04807225984669	1.32937494380211	0.593212483253484	-0.501216567460544	-0.271470257565631	0.569659923674914	1.79447698076723	2.42486947200675	0.940355333599636	2.08294018682683	1.78123967556523
TCGA-DD-AADY-01	2.42437860284224	1.6394267286676	1.42278435360214	0.615725476729802	0.363034723067392	0.634796540844883	0.886310340900537	1.32990530436409	0.536721945939721	-0.34177211333392	-0.239991617326558	0.854612229788463	1.79725397578768	2.37276988016984	1.09468755163713	2.13723174871262	1.83898124222461
TCGA-DD-AAEH-01	2.66836941615143	1.74644315970585	1.57352715669294	0.692882660503898	0.238029235773373	0.648766819364618	1.19315858699573	1.52720153556017	0.525921943326172	-0.448553372154436	-0.280257182955411	0.955644069782331	1.80053437700724	2.41398002722485	0.995377365764865	2.2472365836611	1.79218616989855
TCGA-G3-A5SI-01	2.6004139437244	1.82258119341781	1.60767172775532	0.971266232667539	0.0666384232196355	0.718968001325872	1.01169593800241	1.44492588815012	0.608474943773317	-0.479667870989388	-0.41466887926904	0.723612055556345	2.19503242209623	2.81629405801482	1.36107645230341	2.41686972446555	2.22536003809517
TCGA-G3-A5SL-01	2.71090202825104	1.85605813015007	1.63247320025874	0.997167910945103	0.537307539606516	0.728777621018775	0.968119257162035	1.47189453261526	0.691864754579031	-0.29473116498742	-0.166507366673838	0.917711555741369	1.84250379653012	2.48167956282765	1.10010758920298	2.12182855260975	1.87250232225528
TCGA-EP-A12J-01	2.49211015170548	1.79418567881604	1.64270964110685	0.75277888716998	0.340811055824973	0.839338863299258	0.900116976007877	1.56318048520985	0.653354842534322	-0.411664820388977	-0.271292521776362	1.03518733076994	1.71227086920469	2.59929688645363	1.23608316671905	2.41322401940248	2.00884375216674
TCGA-DD-AAD2-01	2.73547199069196	1.70584565534698	1.48362865122639	0.823932995440093	0.302892098975106	0.557481774578356	0.916368194730981	1.32951230638006	0.41134889641984	-0.528207864677533	-0.336529397190512	0.650004297803482	1.98669496652416	2.60612457341529	1.17389238309904	2.19309348297913	1.94523097663125
TCGA-UB-A7MB-01	2.59627796386791	1.827414411219	1.50946571883873	1.10006212699176	0.573198194305715	0.58297051162672	0.899749687499617	1.23035371064329	0.872801954767975	-0.383248010231117	-0.210987830126637	0.85341594011826	2.2294028515137	2.77288905400745	1.4117463850686	2.59484022066455	2.1680548275297
TCGA-UB-A7MC-01	2.7448730097345	2.03427415340899	1.72063285960534	0.924690115472597	0.509095434737237	1.0788921610239	0.875646126931749	1.61623112751683	1.07620728149811	-0.306276862992391	-0.214889782305478	1.05393663588165	1.8651354993426	2.79779712003634	1.36654950404434	2.55792027142141	2.28181138147212
TCGA-T1-A6J8-01	2.39493283290162	1.46615681706423	1.34848271419031	0.370989446705136	0.291109821851906	0.433619430106629	0.784635506288859	1.11650388485079	0.383944269601701	-0.500673948561131	-0.351072314484848	0.474104184241994	1.55801679847727	2.32459722278946	0.85945795453319	1.93157538534301	1.73709616249917
TCGA-BC-4072-01	2.7339862623933	1.79856938955064	1.68996903911055	0.856196781187604	0.562233817526423	0.67176318982631	1.27905993629568	1.57485094621307	0.350935347255564	-0.39338044367671	-0.17666182849535	0.649716457664871	2.1067578983885	2.63494193747375	1.14462299321934	2.4185525626345	1.95446848045133
TCGA-DD-AACQ-01	2.15801202746898	1.56079421255707	1.43816450491705	0.283802875171108	0.29506560185337	0.525635142129631	0.783031571933043	1.15117486962085	0.554635303740759	-0.370599597152547	-0.420930292844981	0.569706819632991	1.76154775468464	2.5589963597562	0.959884228830447	2.32925569980086	2.06699012303262
TCGA-2Y-A9GW-01	2.71341030686403	1.74717457301283	1.53973520647162	1.02631308745604	0.379692782685284	0.577098880733962	1.00553378212488	1.31218113130305	0.633378616842305	-0.481217975549518	-0.242274308959144	0.644138818068905	2.06524981241925	2.58898279442436	1.21176367428699	2.18113693401807	1.94013277922115
TCGA-MI-A75H-01	2.59534511493366	1.80997395098219	1.63812226965244	0.733666515493901	0.237273997333959	0.702128091829586	1.10633055552251	1.47144400117372	0.734690435690362	-0.408951735896163	-0.230980871084771	0.679821891270009	1.89480572721813	2.56210348138417	1.12959475834477	2.39903927275641	1.89596725662574
TCGA-DD-AAEI-01	2.60815307774384	1.76163922528204	1.50566139634481	0.759205779543993	0.459183530742509	0.740214039895108	0.84528933117763	1.45726907272074	0.47271161214701	-0.418339499754353	-0.235401180232874	0.423893716633523	2.03333149321523	2.59700722826414	1.23996490709147	2.22081607178883	1.88179304729651
TCGA-DD-AADN-01	2.44739086471513	1.73929507855824	1.55909845683137	0.496845358321906	-0.146230420678481	0.495604887837908	1.28188024246072	1.43062936559132	0.670732041935806	-0.388845540837586	-0.251355395661175	0.180534350812372	1.96869990332307	2.64669380526377	1.23305424739236	2.38842493725276	2.06053641844276
TCGA-QA-A7B7-01	2.34358702991319	1.82497928520069	1.64503881587122	0.775390811892799	0.222750874357337	0.626405862448825	0.782314210543343	1.37275146395722	1.032966895573	-0.337632558511275	-0.359439176803385	0.769720779106316	1.83976843284526	2.71457799458956	1.16911446444145	2.32722090620303	2.1085423747008
TCGA-5C-A9VH-01	2.5980111962874	1.76554577239583	1.52391341906307	0.953494088408076	0.440545838393222	0.695331460140324	0.971145501266212	1.45927695761873	0.451098971649596	-0.435359861645794	-0.267590328353147	0.599587002709715	1.89925530595426	2.51717527370211	1.18501957485431	2.03356088927367	1.90756238535468
TCGA-ZP-A9D4-01	2.51855560186313	1.75704914587703	1.63303139044224	0.698417949158869	0.146432498849017	0.80162540636519	0.828136505772759	1.45316592509438	0.627772088323964	-0.345199731499036	-0.280832589591445	0.871939102571889	1.90879902893254	2.59308002051574	1.09731229483014	2.41915878625778	2.062196118284
TCGA-G3-AAV6-01	2.55049276309486	1.74746757071799	1.40295009227138	0.494659513832231	0.28018192792161	0.882461206826936	0.749367214523818	1.47849476189263	0.653209406369868	-0.45042768708897	-0.197175201545133	0.575909887732861	1.93883296008067	2.78184350535067	1.40129732455396	2.16454568348075	2.02155587338168
TCGA-DD-A4NG-01	2.65351856078166	1.84049419566641	1.68751969948732	0.736142594438494	0.155295764587523	0.687948229636298	1.08682424064893	1.54938166755826	0.590252460695134	-0.461643346736399	-0.311315994202897	0.846730984533389	1.86765447486845	2.54722302612321	1.21540461456822	2.14724078453964	1.86917916796648
TCGA-ED-A8O5-01	2.79672791705075	1.96647430619418	1.83423385110281	0.42483102199239	0.278822835661658	1.04357631660482	1.2435897021364	1.84717196599418	0.330149025916136	-0.359463910763049	-0.226633037937104	1.07256917214624	1.67340344069162	2.71310295848565	1.13888679582697	2.47795202449456	2.17019105516184
TCGA-DD-AACO-01	2.29325836759544	1.51646698445632	1.33998543313419	0.476297034120397	0.439346183806234	0.185353954303805	0.998631562819705	1.04808557267421	0.742535945728107	-0.323174969986967	-0.125289493879462	0.618222781094161	1.9196917534901	2.33821950931731	0.891808778971608	2.34668048254199	1.92877127282652
TCGA-DD-AACZ-01	2.73617360223027	1.88141425153562	1.63849396285557	0.700026132630743	0.269946435523016	0.675846761177745	0.997907413574265	1.49375572174036	0.608685656891717	-0.440602585294408	-0.311548169410294	0.465349439821587	2.03773804837601	2.8167361873958	1.2832514944772	2.46805050830877	2.1069227463933
TCGA-CC-5264-01	2.62986998716875	1.88696842446577	1.73087975477526	0.852664562808196	0.0536518658719162	0.541266052798121	0.718491122399709	1.27530615083484	0.659261686154073	-0.563688532436531	-0.482817884398294	0.555488824158488	2.03750012549506	2.81678836853429	1.34562841558301	2.31429200527724	2.19735175505969
TCGA-DD-AAW3-01	2.56511507807412	1.87322455798492	1.77106515337391	0.592339112020475	0.044647799423179	0.828230667733723	1.02071731893227	1.61204260142456	0.652363080563428	-0.478041808280162	-0.374099708978988	0.947621045483151	1.88944757007426	2.61053773989581	1.16848377850292	2.30090557041408	2.00595793659088
TCGA-DD-AAVX-01	2.69838087875029	1.77238346936631	1.65444005643723	0.760684224036179	0.404794853969718	0.673080453099141	1.06589819831017	1.56319670922582	0.43085707709319	-0.388215186055948	-0.207333256053414	0.802787110019303	1.85449621372198	2.42094643172115	1.16641400054552	2.25691326433302	1.76799859292038
TCGA-2Y-A9HA-01	2.66192695076015	1.82052509002981	1.55567104577334	0.663356497177948	0.257012196539827	0.771493791130277	0.826683870902502	1.49659491828901	0.581281686860402	-0.520015706918719	-0.360561339417928	0.347245694578157	1.80477933781176	2.4679215878246	1.04723691515551	2.14320535711493	1.93828645333964
TCGA-ED-A82E-01	2.40137405893238	1.87266483965144	1.71366537853689	0.68176071019968	0.435255438066813	0.630180101869705	1.27084021932198	1.5014726480515	0.611546849736948	-0.258821051159649	-0.0623547865493669	0.863476357925949	2.01802840944382	2.67378391223599	1.2098962942994	2.41512493724019	2.12892219039892
TCGA-DD-AA3A-01	2.52644293226505	1.97196253511447	1.72831273229231	0.670655072630089	0.45030815400076	0.850691193877284	1.37402427431584	1.71569189572442	0.715671933559408	-0.241468192104759	-0.148268849640808	0.914574456736879	2.41157739069802	2.94534790979703	1.39204566861786	2.45245269779479	2.37182817514458
TCGA-GJ-A3OU-01	2.86842245749001	1.85820160310946	1.5956758853431	1.227846533327	0.321345752923243	0.622034918548801	1.11876373586312	1.43780391741141	0.586459582286333	-0.424069304159324	-0.19241520295187	0.632811029808771	1.97201636088742	2.59060634937101	1.15833062643032	2.19467730979054	1.81244208872716
TCGA-G3-A7M9-01	2.66736339098319	1.93851119272168	1.64843589641947	0.704366148093128	0.140373206055268	1.0327507341305	0.591597071612766	1.59091685395734	0.640240180622526	-0.622844234608325	-0.477636291299173	0.23687368623048	1.94509450964387	3.06092674474145	1.47692937272223	2.40282602701	2.32542501929979
TCGA-EP-A3JL-01	2.62493163147305	1.6558823510775	1.46106785743695	0.80698839400344	0.152818243655973	0.598018874428126	1.11340246395011	1.3655644066341	0.489661090709503	-0.539950592029384	-0.286634324991655	0.611030384456457	1.83898101986658	2.47459897214876	1.14068751076162	2.09958079088506	1.75422892904647
TCGA-DD-AAEG-01	2.55465560654203	1.65116565059826	1.48581788666319	1.10541401924607	0.380032548632514	0.614849907193789	0.944891450359599	1.36067417260681	0.462841036530265	-0.503339455749833	-0.246930522249898	0.652616625561324	1.77263371668055	2.53630982444454	1.06216186572024	2.0875308554024	1.93801823166177
TCGA-UB-A7MA-01	2.70210420217588	2.01023059888195	1.82929421713096	0.789568995794485	0.290284373826611	0.768431449152569	1.23955679601221	1.6150460305816	0.96104399886904	-0.389863781983833	-0.327668873085766	0.891035811014951	2.25899342444375	2.91222269501064	1.3087540605248	2.51947508742293	2.28737681943938
TCGA-XR-A8TG-01	2.88162146772299	1.99076881521678	1.73800637312504	1.05841401527466	0.561110871592441	0.803663299055058	1.06054990758284	1.57764312780668	0.792466644244783	-0.316383507512	-0.140311730247981	0.793106041884286	2.19801784130664	2.9572317479371	1.24923699571699	2.5338358797962	2.24589920444772
TCGA-BC-A10X-01	2.89308236816506	1.7878955257081	1.5733535893974	1.20061784335527	0.397041793161967	0.688728339584057	0.983857338450901	1.37417273598642	0.545745283802917	-0.41038824521607	-0.29237607858855	0.904653792609556	1.78371980672701	2.39066876580139	0.951153068166793	2.12227321039414	1.80991667006403
TCGA-EP-A3RK-01	2.64884632104585	1.76811532830192	1.53224494136662	0.889351592208814	0.342924006636054	0.638597944458726	1.22388458596733	1.42231652051367	0.701788931533923	-0.437967347471252	-0.237028425830527	0.653890020332981	2.1956578812067	2.5804251208429	1.30338106542804	2.17718967926276	1.87779764364887
TCGA-ED-A66Y-01	2.5878411035679	1.79825952393606	1.54636587837737	0.665385231776106	0.22703330872068	0.801766518008809	0.789973504166459	1.47974035784594	0.851413928009459	-0.283704920959874	-0.290458157653095	0.961978077883204	2.06853092012764	2.80072983438741	1.45080766919012	2.44483082759302	2.18410568336728
TCGA-DD-AADF-01	2.353577490489	1.69543140804396	1.54027291330592	0.797397357342696	0.360986603963914	0.66257439589531	1.08845309824201	1.43698104844671	0.802986939426033	-0.301529526470198	-0.25275002182131	0.729732954799608	2.20841298804077	2.74354244936332	1.21559470807893	2.44895048130111	2.15916458043885
TCGA-MI-A75G-01	2.53256504015637	1.74360871660707	1.56405644758608	0.8953039449112	0.0995826916497359	0.582346547999611	1.0635899628968	1.36485793240016	0.711144989666297	-0.484536567195178	-0.376358028636312	0.857335239241428	1.81519088294015	2.41197296153184	0.982948772442994	2.18587204618157	1.86995300784427
TCGA-DD-A39V-01	2.64665272846086	1.70751373452874	1.47634366694192	0.894167462593781	0.383613104641197	0.601458867473674	1.08680866217877	1.39255969762725	0.744863190694625	-0.50904253792047	-0.267468099845839	0.578962554406465	1.93165604978461	2.43487763023412	1.05355534156426	2.24383825717984	1.83047891151743
TCGA-DD-AACF-01	2.56265079049348	1.66405430866909	1.49789717517897	0.918231018890127	0.147212394429915	0.397533782831961	0.933102419044204	1.13673951157578	0.548429771661611	-0.503701507880906	-0.262552526826971	0.516793366817971	2.11565809514138	2.72450923675667	1.17269868647658	2.31477384464792	2.03909497284614
TCGA-G3-AAV0-01	2.32462766191263	1.57956454083746	1.35839074288629	0.67621257783026	0.048992987968183	0.451183161336312	0.96791579338092	1.13242766984119	0.718097881226636	-0.530578590741023	-0.457036079552686	0.664943429587715	1.88260703749025	2.41011402958844	0.911720567230247	2.08964858297004	1.91178269402568
TCGA-KR-A7K2-01	2.50291491413384	1.70122966145072	1.4801856179414	0.543943752218859	0.401055497076727	0.587029310447456	1.04085832894603	1.36506321740585	0.633345116635465	-0.489549472173156	-0.308299443105449	0.577273514693778	1.89865702900612	2.58409794939768	1.06691631149081	2.19717210506971	1.98047805001548
TCGA-DD-AACU-01	2.49771524196571	1.77479267598192	1.62862116051612	0.561430464544931	0.272731625988994	0.649855064323831	0.900734242609006	1.37808040955419	0.693226428902301	-0.522246449120753	-0.420702114263106	0.808724327985355	1.79018846164849	2.5698347939031	1.02399561043435	2.18209748855169	2.03103419862136
TCGA-G3-A7M5-01	2.37013388104427	1.68769761132056	1.47544507374609	0.817204664512432	0.258025817228461	0.49403503805547	1.04287452191712	1.26308809583735	0.755290832069114	-0.453268207040061	-0.351003872537978	0.723612793854652	1.85699134763162	2.25734178861519	0.987306453330947	1.82038441620016	1.68927453139057
TCGA-G3-A5SJ-01	2.67587371558465	1.73400201811029	1.52663406155107	0.762518777638629	0.47794834053896	0.49883286230338	0.952814628091122	1.28334773104423	0.745329538277489	-0.422427541494484	-0.279353455991902	0.489458837712286	1.98006969944357	2.81053360524028	1.22013450486893	2.50887398401284	2.15636652196196
TCGA-DD-AACN-01	2.76712418590647	1.83012360307057	1.64542550232802	0.715081236994049	0.424536251856827	0.843134229388889	0.917946525465579	1.5130282979146	0.484831160516997	-0.414392499817628	-0.244761359248328	0.94243408114133	1.77356426928648	2.58176200202036	1.07529873071598	2.12784042078035	1.93700350210514
TCGA-O8-A75V-01	2.55399547974277	1.74627652278174	1.6229790215302	0.638069964887771	0.268510184743824	0.581040101342925	1.09711634637994	1.43066493521115	0.491336780480265	-0.492850957989638	-0.296399118241668	0.776376706948976	1.8697402922909	2.50927376122264	1.06182466235692	2.17409320147548	1.88364511901223
TCGA-ED-A5KG-01	2.74386063648849	1.94023979158542	1.70323127945807	0.822854593054754	0.312342659661277	0.69633859219004	1.19748422872026	1.47162592646318	0.634023924632954	-0.286907148774453	-0.142458969082102	0.978939640289402	2.13363271600145	2.88501824149249	1.42402584165747	2.41948354551286	2.16488730639474
TCGA-G3-AAV5-01	2.53625417296068	1.75701082859197	1.57360112884213	0.874531449494108	0.405477097755546	0.590797034005461	0.883647597957279	1.33638280654721	0.698180324012705	-0.342938822819685	-0.267693762908969	0.724838868440697	2.29689486169246	2.64901336662359	1.24107610896498	2.29908691925791	2.00328290890476
TCGA-NI-A4U2-01	2.56122361866667	1.66493481069535	1.46923402099621	0.832106289626338	0.504015251433614	0.569674840508764	0.739177073408261	1.2105618428127	0.539217613843659	-0.403093104060281	-0.228785504106179	0.412799719905652	1.64988438381008	2.28585340492635	0.846011929839288	1.97526473304321	1.71132148044091
TCGA-EP-A2KC-01	2.68559160283626	1.80563729932105	1.61253876289183	0.729955743005089	0.520948330419793	0.767505914757181	0.952885920403452	1.47812358207106	0.619575833971999	-0.418866568784576	-0.27356784762789	0.6299824410294	1.97036943932174	2.60713583242959	1.2576148935938	2.24519509189576	1.97161939800298
TCGA-RC-A6M5-01	2.77270811861278	1.76214584106414	1.59320323873861	0.954584246796154	0.464062317012142	0.584473173863262	1.17436683656967	1.48258552832685	0.43169862823207	-0.497836128571105	-0.268049808399282	0.687338321245481	1.60011054642976	2.37275163693216	0.916720185689773	2.11699593439657	1.87389345818944
TCGA-2Y-A9GU-01	2.415397587353	1.6768126255626	1.51229924998604	0.681058934839395	0.389512045228439	0.781536454961296	0.857750851021916	1.46244666590323	0.239157732667263	-0.287161261606041	-0.268999063274092	0.755666444855626	1.78985132561377	2.47717301815538	1.16077103041645	2.08535625907924	1.98538445905814
TCGA-G3-AAV2-01	2.48027762413231	1.72994816313442	1.55870110053961	0.759355832820517	0.439490837720956	0.659776836079372	0.956950884071451	1.39996103144392	0.645164604921437	-0.443947444205601	-0.229839749243918	0.754072292821257	1.69374438731142	2.49176536085149	1.05526427547388	2.22132744784516	1.88414368941199
TCGA-DD-AAEA-01	2.43230273895114	1.67781111723361	1.47060774017521	0.786158712802349	0.102126746448869	0.637465459920013	0.835857062046759	1.28788028341206	0.581551608952724	-0.468820730602386	-0.481933654916197	0.497381959667883	2.07965082612212	2.51320076430095	1.07564844260275	2.19972464840688	2.01027334315701
TCGA-DD-A4ND-01	2.89460406519116	1.89893536051999	1.62643772295356	1.18535513114898	0.330922542231982	0.789647957256198	0.693104920509949	1.40631646272516	0.598110781190162	-0.476317881821475	-0.263327287645463	0.984337270922429	2.18420369931824	2.68226573992632	1.09438140379316	2.3649795209772	2.07326463444497
TCGA-DD-A4NO-01	2.66448152655853	1.71826366727445	1.57777299984848	1.07231260777062	0.429626680212213	0.57355234944513	0.961907506835461	1.33588484427579	0.49060302553075	-0.39610518661696	-0.246516685747695	0.6793323651315	1.75748558943904	2.49926009395486	1.04637646274266	2.08719876183438	1.87206745085142
TCGA-RC-A7SK-01	2.43392642655762	1.70326605080284	1.54590223275425	0.540648370103204	0.375257173304831	0.624927593916893	0.844957468208941	1.30430191032285	0.4569258612651	-0.377952828779695	-0.317432829887998	0.489286844795831	1.85787960643949	2.46576297171241	1.06828089740978	2.18990197142325	1.95913036471302
TCGA-CC-A3MB-01	2.67371164074151	1.93054174582237	1.65136535465627	0.83043999184342	0.305601813252349	0.849098365484185	1.0464278914238	1.6241708077587	0.959155267988276	-0.41851637144421	-0.41735865787952	0.856420400385493	2.0980071920331	2.77721145636525	1.43128773300556	2.37340444929056	2.04480987922466
TCGA-DD-A4NA-01	2.51795471492861	1.92663315154619	1.7286225096974	0.651302158856144	0.490043978411935	0.717676508086887	1.08033720472585	1.60184739078522	0.557530506655415	-0.224328083138044	-0.0670284357476956	0.824871465106068	2.11933844296311	2.83437528919153	1.21315556478859	2.44853369145082	2.21661907472861
TCGA-DD-AAE2-01	2.51982879515359	1.75137803936243	1.56460476439705	0.712318978914626	0.304242905410099	0.641265643915516	0.765773986367628	1.32200958000768	0.742571130694807	-0.439818631683707	-0.287010245020362	0.610337132420602	2.05170619099686	2.55243520552379	1.28929759378807	2.19537655229946	1.85818715995046
TCGA-RG-A7D4-01	2.51437139985219	1.82218426519344	1.65030359716929	0.614669368427702	0.272620414655804	0.76737320283977	1.20080946359848	1.58761509644864	0.427166715376567	-0.288337850579756	-0.202475603114395	0.484477026642925	1.79354025287956	2.79213658152838	1.30933640514763	2.37928848648353	2.11480647955449
TCGA-LG-A9QC-01	2.62794320749341	1.98370237630362	1.73575279433585	0.723977568055357	0.564802537653843	0.976573711484413	1.07580206925651	1.68016591808687	1.01658560896348	-0.275603586724724	-0.181384029530936	0.931205447217244	1.69339440576091	2.5435782792724	1.17177558789934	2.16504474197589	1.90391926575652
TCGA-DD-A3A9-01	2.56813306122766	1.73375467264051	1.54180471779175	0.517111348477188	0.537854894764327	0.537779544172485	1.18064507923506	1.41169581895984	0.428460004995079	-0.452718555366981	-0.245501413379045	0.697151009836755	1.7735165724602	2.43337097930172	0.968144006212935	1.94496570651465	1.86379682244132
TCGA-G3-A25V-01	2.6984598548172	1.67346282009958	1.50336648797284	0.861405630297999	0.433059321263918	0.527833468920553	0.840322013123159	1.2515515900894	0.492820789340367	-0.454762888372351	-0.25395944795622	0.602985669931231	1.83288765616357	2.45750817408628	1.04378390186136	2.10548533108619	1.78617300518078
TCGA-ZP-A9D1-01	2.72074632255108	1.67431856590015	1.48925633180359	1.09245689720592	0.530816305353179	0.596716359856846	0.901379174250882	1.3677309851362	0.548845358801626	-0.371952599528789	-0.217593128093104	0.740496662741207	1.85238284895597	2.51384491365818	1.00207250275857	2.22487162760145	1.88674961170442
TCGA-BC-A216-01	2.80873733467879	2.05827141131216	1.82442884711603	0.858235852029813	0.283670093991504	0.830223645455621	0.905339033800105	1.56585699113286	1.04828416653514	-0.404287898300855	-0.373526904037943	0.886302709711016	2.20307786727673	2.96635808499079	1.23179065327445	2.81300696286721	2.40766805488767
TCGA-ZP-A9D2-01	2.52998282162748	1.79561185802062	1.50225132886685	1.08872741823484	0.549000501406	0.688161235461472	0.882100349988973	1.38052643892506	0.638194825171035	-0.411324575036481	-0.270050913390232	0.613038303427493	1.9304483221536	2.77132686257549	1.31012137014187	2.33868702848164	2.11977778708761
TCGA-ES-A2HS-01	2.34224059767253	1.55260218440795	1.35865256591201	0.418150295091032	0.156966134951644	0.527627431291178	0.954177076135228	1.25680975680462	0.563529450900088	-0.442224122645335	-0.263164955500456	0.473319105671346	1.82554715858929	2.36530135021455	0.956798709418647	2.08914863097098	1.86733581657824
TCGA-DD-AAVS-01	2.6216982614747	1.73904266331081	1.57951716889033	0.469697359768777	0.197249324631435	0.77812231999161	0.874245544729568	1.44345265718442	0.428763250004937	-0.428399859007782	-0.318278080967922	0.991453648567715	1.93864749851434	2.63043954187239	1.14098525978869	2.31281631782563	2.0397740209846
TCGA-DD-A4NV-01	2.65841453693052	1.69785326380909	1.42889932338021	1.16110981467719	0.317605403541268	0.555462380047988	0.704007283115035	1.1995699818382	0.706645297322775	-0.444018475629838	-0.261144336176663	0.577892256571247	1.83855835164295	2.36069058659218	0.977102326374422	2.15280384119887	1.86593920103872
TCGA-CC-A7IH-01	2.59960007699847	1.80633625437235	1.57353410416563	0.915614935394208	0.266132740620001	0.873781031189079	1.03921970380238	1.5838825594014	0.495783797684595	-0.477976008933874	-0.403542459359381	1.02812980757722	1.68020528924971	2.55870387873474	1.09667956112662	2.33228690075062	1.95528126946327
TCGA-WQ-A9G7-01	2.38488157942318	1.60646059618113	1.40514589895719	0.417066130284119	0.288043233491669	0.486410393508264	1.09130734667092	1.19372140439639	0.685046349101626	-0.404821040358389	-0.303768454436819	0.637596461045872	2.07338210465509	2.76273714687948	1.11807612003072	2.24588909696557	2.16663447948865
TCGA-BC-A110-01	2.86657939837431	1.71312967654479	1.54199080319806	1.03870943220804	0.379923491246518	0.537088767098962	1.10901081551122	1.26734947281638	0.533650350411463	-0.426265383869834	-0.235921124147277	0.691839064736926	1.73236893799989	2.31819722756088	0.849189733121053	1.99826119933412	1.69253952972024
TCGA-RC-A7SB-01	2.72329968348863	1.71895716874263	1.4820383570889	1.12093281880813	0.225964404259433	0.532792076028112	0.880228192655374	1.20827497505101	0.5531214564627	-0.354706218999292	-0.294499212041109	0.4817694424038	2.05174746375696	2.51983979269847	0.92537445372097	2.2553352632066	2.04078250818025
TCGA-BC-A10T-01	2.85193239429123	1.84624802706868	1.63439569104316	1.12242199750924	0.299559593288306	0.597985638612717	1.06633060888032	1.4127985183496	0.553232786716313	-0.360995772603496	-0.204693771754889	0.79978419972631	2.15488709440307	2.58626430238704	1.25181191956836	2.20831864089703	2.05796123315909
TCGA-MR-A8JO-01	3.06172846390614	1.94723158338686	1.80440293731284	1.01302834786227	0.252517808155309	0.718913713905121	1.26829671782065	1.6468260103232	0.424985901853177	-0.465123827449653	-0.223840126365089	0.579257678302238	1.8535166013596	2.59601307548592	1.11037421824367	2.28132580104595	2.00600528176198
TCGA-2Y-A9GX-01	2.94626889448569	1.86747734398558	1.65508838042756	1.13745889900869	0.504653748416094	0.595038519272186	0.959792594941199	1.39276111312861	0.530960710550004	-0.456614820677396	-0.215670464131244	0.671019989931349	2.00327198905381	2.59644575127583	1.13675173456743	2.30456731391256	1.94410644940204
TCGA-K7-A5RG-01	2.68574819364662	1.82107848485855	1.60318258539321	0.673178863321953	0.5144939857666	0.654203621431939	0.895711333929801	1.35370062992793	0.667252074601813	-0.211308593896129	-0.0895044075351708	0.468385657851417	2.10871871660266	2.73592402096741	1.28495897043068	2.42150110377499	2.06372047740593
TCGA-UB-AA0U-01	2.72853643858213	1.86664163858855	1.68580122438326	0.849788547260555	0.353350593487982	0.706425399357614	0.910341070290141	1.49409025961779	0.60458944907084	-0.440023899084585	-0.305162381052426	0.856902686113645	2.30008939177614	2.8460044080662	1.40445094265092	2.5424579985035	2.1801627395038
TCGA-DD-AAD3-01	2.72488530138197	1.82683290251239	1.6501203616145	0.739891623400767	0.329077983223157	0.813463253554473	1.11290210824587	1.52638440955107	0.60209699028319	-0.538525062297364	-0.349669177313149	0.702991932498421	1.80758551812332	2.51280233755694	0.994778130409879	2.18585808690502	1.95587183296217
TCGA-DD-A1ED-01	2.93543746227034	1.86454454830632	1.71490177203987	1.1623785569454	0.564700855300209	0.607453225918675	1.1685145794825	1.47620435927516	0.63706355719761	-0.343977118515779	-0.140486586657131	0.909119491417623	1.7515201105432	2.40855556809528	0.874751510174654	2.06561191717554	1.87084864923746
TCGA-DD-AAVZ-01	2.72284585564055	1.79227468988471	1.63094462018222	0.859144286514891	0.169029150743543	0.765052581758194	1.05164024181645	1.53775847273067	0.416357783726053	-0.526604873538263	-0.473537708512044	0.971272256851211	2.11010936114499	2.58289628021138	1.18404678661901	2.25898666751743	1.96919228718397
TCGA-CC-A123-01	2.48639069580217	1.72130504127788	1.52489430557468	0.634918963535698	0.33663942437809	0.636231640528177	1.03984199850716	1.42482218327391	0.646885377647681	-0.383536269410426	-0.209067180073597	0.683233932860142	1.93584816356725	2.56545364923532	0.995730260984263	2.29667183696962	2.06232416863552
TCGA-DD-A11B-01	2.43800465717775	1.62291867204442	1.39613716218938	0.947531068805134	0.257970962100326	0.57519285990272	0.81483029569815	1.18224192424548	0.544427137079946	-0.451499784063651	-0.340185431391791	0.887727134438972	1.87379859974106	2.49746157941075	1.17118202457957	2.16257351843879	1.93394591169181
TCGA-G3-A25Y-01	2.78412753896164	1.85849321900838	1.62884331072872	0.777980462729726	0.211473559328262	0.663516375428993	0.946857461207453	1.39827816665547	0.669905044416798	-0.488721436262296	-0.309338297062966	0.733382477178595	2.22635221933667	2.7628182718222	1.28530756876299	2.43483335293463	2.10698917019077
TCGA-DD-AADQ-01	2.53264068880671	1.75824279862201	1.67162182594791	0.99715486640834	0.455086357050853	0.691730822901921	1.18895164683696	1.57380121247749	0.516991767749377	-0.335263132558334	-0.138889239115949	0.850576766855586	1.89013310770905	2.54980550001582	1.14166874986577	2.085090684202	1.77523341147592
TCGA-2Y-A9GT-01	2.55342114053111	1.68259188550221	1.51840437062903	1.0050477008233	0.496267419526118	0.510602644017253	0.896985636504125	1.24958760145498	0.569355481720402	-0.3917533221571	-0.19590302494299	0.833332543572556	1.95002187759189	2.44414882230384	1.06443946394237	2.33532251994219	1.95693053888827
TCGA-HP-A5N0-01	2.57628722003646	1.56081757941476	1.43255338016765	0.773313501597553	0.231064859049152	0.609978365634085	0.862346799608003	1.30113932967903	0.346544982450385	-0.462905586499503	-0.257978256799175	0.569434775127002	1.55371523332514	2.23987016431076	0.851752700704931	1.95133866741209	1.74214855528476
TCGA-DD-A119-01	2.59479784766974	1.60035757464178	1.46550755209233	0.945136902231318	0.341625486345721	0.466793728132706	1.00322394043787	1.26084258375428	0.326868103808467	-0.521392293306642	-0.342303282564012	0.670887477020031	1.79883215465738	2.49095462709753	1.06274474634871	2.02171726127472	1.83548219252029
TCGA-DD-AADO-01	2.38224989156749	1.62715926634949	1.40781775557875	0.537223995108258	0.447873679663927	0.432350095331601	1.17942533667631	1.23810489419644	0.679575618212747	-0.414723655881336	-0.198345958343702	0.690304624224505	2.00392687207715	2.41964618560756	0.940818345366238	2.11063256072281	1.89088409471781
TCGA-DD-A4NQ-01	2.68317660058389	1.82559229470009	1.58684876341147	0.72843618562947	0.1491556719848	0.628525259384057	0.758155530893959	1.35736025458918	0.697916153023918	-0.491586340042083	-0.457897957444047	0.356303399723558	2.21722531402977	2.80169285377727	1.0782022349243	2.27476379613716	2.18471403740642
TCGA-DD-A4NL-01	2.75555620312444	1.80479345148823	1.60827400069336	1.06295341584068	0.574841695777532	0.684274305769892	0.969928387596617	1.44431650893963	0.689280489636944	-0.408455635167183	-0.185778382351219	0.903580817947304	1.88289435995211	2.41562190418341	0.900182148259061	2.14708087012123	1.82596233261458
TCGA-RC-A7SF-01	2.49499803617331	1.71236264298152	1.47972440242851	0.783571197336417	0.362130755581388	0.598618397444774	0.896860946793033	1.29266223622383	0.69887317916748	-0.318387813005454	-0.162669742141385	0.577714042441238	2.16154716103691	2.57610746491219	1.11926907165407	2.12197033486769	1.90933421808015
TCGA-DD-A39Y-01	2.57678192086239	1.79891575908516	1.59424694718602	0.777118545502187	0.343232261146828	0.630216200509294	0.952286988512757	1.48681256193994	0.57200566308499	-0.419219383978954	-0.393571706907797	0.675745701145047	2.04069430804429	2.86360505692641	1.27999020399158	2.30236479726259	2.20848950916053
TCGA-ES-A2HT-01	2.52475925788964	1.54375674423918	1.36802143982911	0.67588956621913	0.312463599147196	0.365935183145846	1.20816679731454	1.26187084608957	0.512405159789848	-0.545376583140464	-0.329565221776403	0.559631668698303	1.68882489898952	2.31885573965837	0.872629002545746	1.82931027715827	1.715549648272
TCGA-DD-AADA-01	2.48498484216196	1.78154817203041	1.66507231301093	0.492532935654265	0.442642325757923	0.659194494646339	1.24057261036357	1.49764901235286	0.428521559246789	-0.45850632256155	-0.294396544244291	0.959869266254419	1.72832360667296	2.49846053695117	1.03571465165181	2.15307282550277	1.95307973226254
TCGA-DD-A4NI-01	2.69004192364892	1.77829832693331	1.54373428843688	1.04787896622437	0.512023146850159	0.637905461053415	0.887216215550544	1.37350574301726	0.750930589082359	-0.270683045105123	-0.180218560274848	0.802917415888795	1.85982037865547	2.38228611303179	0.974994189763621	2.1840105687872	1.89738594631668
TCGA-G3-A3CI-01	2.69535312228447	1.76420445191646	1.48194954372265	1.02968313450954	0.426013912977369	0.471229183787118	1.03399018947883	1.27967258043642	0.763540343833417	-0.271722426527816	-0.137180109670712	0.715784217445399	1.82584491764208	2.34093955675812	0.874588493443128	2.09022477724436	1.86125118843281
TCGA-WX-AA46-01	2.69009675999436	1.66982996002668	1.50854846372022	1.17084778480566	0.429574073901437	0.612660300334723	0.867542116098843	1.32721332833712	0.512184877670636	-0.350158434426784	-0.265160899642822	0.881099920617882	1.81859918671707	2.318970856857	0.892622688545453	2.09038636143295	1.79155192424528
TCGA-DD-AACD-01	2.52627586794921	1.61973236850991	1.51243054860515	0.885778799884917	0.381765267781772	0.465231722488149	1.24876146414045	1.3682214518997	0.494142816171663	-0.385704139881127	-0.19698386814628	0.693707195237868	1.72181916031815	2.32906316805525	1.01572848417242	1.9415877281141	1.73426074029035
TCGA-DD-A73G-01	2.22996243639589	1.40344827810476	1.16522160876897	0.477194939898612	0.0462062103081225	0.450302312704236	0.877341357409565	1.11226258682332	0.398680987772335	-0.45073880545335	-0.312507726647141	0.541057511720838	1.77674040084069	2.31939463298811	0.866287092845511	1.95334823421004	1.7874517041339
TCGA-2Y-A9H0-01	2.49501868532476	1.93326170822288	1.70120516335324	0.935955653045215	0.195982031295675	0.617160698689727	1.28386058238272	1.47383331850135	0.856539416304514	-0.479292611845689	-0.302103785325601	0.721673025255446	2.27959283372034	2.80515553177756	1.33158298078962	2.35270119361889	2.12055830009774
TCGA-DD-AACC-01	2.55420533336742	1.647486994005	1.48059637260722	0.667275695175791	0.286380936806138	0.468474358480332	1.238238637759	1.32029814371092	0.390803392323758	-0.448051689307314	-0.282108635312917	0.587516366625634	1.93264268454922	2.55072161947134	1.16425425136486	2.18380710652562	1.81963484792074
TCGA-DD-A1EE-01	2.69190796448387	1.85306540992969	1.67674166491877	1.00556694649061	0.294029883624676	0.802809620072651	0.882217143257354	1.5156656819294	0.733195715698695	-0.396218951366522	-0.306704665129302	0.993980060824916	1.94303476243529	2.77239522141604	1.34315347762526	2.46639154676838	2.16683687175123
TCGA-FV-A4ZQ-01	2.64372524842271	1.98885374448629	1.81401648885778	0.849314929452314	0.239928415008025	0.815296444803281	1.28203085966773	1.63886949437764	0.644704608699371	-0.37032128602487	-0.356001626553786	0.922146880971821	1.95791137212157	2.79085173200449	1.44207443079379	2.41541836925674	2.09132201414612
TCGA-G3-AAV3-01	2.78635244456917	1.86875528383255	1.67247455352835	0.913076846296746	0.299241798743735	0.774499466501026	1.18607370887182	1.56859529901109	0.811331414412898	-0.436787084273852	-0.30817482899836	0.928459379911365	2.19499209578357	2.57102441162474	1.20270845904108	2.27832113219251	1.94886316189878
TCGA-BC-4073-01	2.88858477351196	1.84884721113602	1.61835144890184	1.01183717793342	0.555955213171775	0.562472095840211	0.907520541072577	1.3859576223703	0.483987114814798	-0.364097364275666	-0.213005285541323	0.701846742183243	2.04761756906265	2.78553417538705	1.29187275038779	2.37635422100893	2.0760511539869
TCGA-G3-A3CH-01	2.58023659794343	1.71889376213484	1.53013335108504	0.845946064494774	0.49683808238276	0.574891415973124	0.96485778134736	1.26627580553454	0.535825114493189	-0.42154641773534	-0.205961380713794	0.725740320755964	2.28666817019136	2.54045219008823	1.1053149407114	2.41304410418529	2.02884686943238
TCGA-G3-A3CK-01	2.64880743075585	1.89961750838694	1.7360254393489	0.971087132639473	0.429108800627775	0.745611805314175	1.12648486505085	1.5707723903916	0.907839709896566	-0.33077512824449	-0.170570460201233	0.837112357662108	2.03151265723026	2.51706143762303	1.15614017423348	2.20203307601707	1.92854125069222
TCGA-DD-A116-01	2.48400667908149	1.61383584059786	1.41201635876945	0.64797997453047	0.302364001097335	0.586148896181482	1.10270180168037	1.34038067924364	0.400385048297378	-0.49087729177798	-0.339136630300858	0.596418394059264	1.81980343530991	2.37612092524638	1.02475961171866	2.01911265171498	1.84059666143475
TCGA-5R-AA1C-01	2.52560330863077	1.82778881065201	1.62062909755327	0.835779297310728	0.447986636129405	0.653306535745245	1.23211254208123	1.5359571855671	0.895718014560044	-0.365588556482163	-0.178186222055015	0.906980291610287	2.26547216020776	2.49590343627853	1.11933841862355	2.28197578263111	1.9714611675758
TCGA-DD-AAE4-01	2.62151119329169	1.7302001732546	1.54769775195172	0.789955001388311	0.403089915682594	0.467872185010382	1.20540189135009	1.30739932606213	0.948828503871767	-0.408082731736509	-0.184390357935437	0.58334924990758	2.20175658719296	2.55364265150982	1.16370895085018	2.39487600011631	1.98105554941122
TCGA-DD-AACL-01	2.81649927443077	1.78479091349341	1.57354255285225	0.754629574447269	0.225028086910665	0.683063345672861	1.26420294331107	1.48845429429699	0.686579229238369	-0.304427173267499	-0.167522477733814	0.32339724415165	2.04091744350187	2.85587866329935	1.14131838922914	2.54462874830627	2.22154330726315
TCGA-DD-AADW-01	2.71982556737524	1.91963860123612	1.67295051291049	0.767365621896566	0.26486945850325	0.877442874034979	0.816068708642638	1.53121321012692	0.709095284839228	-0.44802342667855	-0.295849000056774	0.825263544919201	2.4034341500267	3.01528483040854	1.35719377557129	2.73297739705505	2.37700928760756
TCGA-CC-A3M9-01	2.87533990350632	2.40344827810476	2.16522160876897	0.613202266216983	-0.054452424141922	1.15614703756128	1.33048618405167	2.03947495145702	1.12795998497813	-0.410901009517352	-0.1953755163353	0.649686479667073	2.16400888353751	3.20689094267084	1.62026632505415	2.5970544466183	2.39864106043177
TCGA-DD-A3A5-01	2.52254727110427	1.73712568496639	1.531025543559	0.646495038714877	0.443096620428275	0.684163015157189	1.06393817336448	1.44866140609424	0.858829520817963	-0.372559300542152	-0.186189625188602	0.586661494635207	1.95446978876965	2.51420247214236	1.06360651074014	2.25698239077002	1.88454261768496
TCGA-FV-A3I1-01	2.5949592968209	1.74387611214852	1.55656962556795	0.670193928345002	0.398098355920919	0.703033982316795	0.850201064839104	1.45809469135611	0.407232673201057	-0.531448827125347	-0.368349661141198	0.696239524195657	1.81546750882903	2.62435534559211	1.27373669420512	2.10143529780227	1.92941452437383
TCGA-DD-AAEB-01	2.47848911900165	1.75719158119256	1.51689877093134	0.722636793308028	0.461686633559111	0.76139914159458	0.896727739548666	1.38329233468876	1.03139148170457	-0.421442916350507	-0.263793331361183	0.470440388740081	1.87761796441177	2.2734276548995	0.87536399301502	2.16731797185671	1.78951981956981
TCGA-DD-AAE1-01	2.436958050363	1.79487754068693	1.62483462935964	0.588286247576818	0.0920066837965123	0.785934195075076	0.849427917956636	1.45306641230722	0.598812818523171	-0.540094348008494	-0.45716074437908	0.782963101405339	2.06647353340336	2.61391176068534	1.14328395855022	2.29895764759167	2.02523401554486
TCGA-DD-A39X-01	2.50923786932982	1.5680586630712	1.36577142777182	0.599141756475416	0.32339325940235	0.372437401552899	1.03899000360808	1.20267721604603	0.384978220108716	-0.563379749165827	-0.3450077715077	0.654964912991032	1.68523267622335	2.33078931745346	0.901942025883306	1.86645544210209	1.7414500007107
TCGA-DD-AACG-01	2.34272179420073	1.60241509301456	1.43077821824338	0.372170602465073	0.444206818063529	0.535402003715202	0.911052457687319	1.27953684020638	0.443518553420862	-0.347905590162185	-0.228656295190635	0.185176736471145	1.81669716218384	2.50147628981434	0.837150107101297	2.38658648139563	1.96481365617742
TCGA-DD-A4NN-01	2.54004434485526	1.80532075368708	1.5092898075712	0.48743714384162	0.0350952629913232	0.811105368883427	0.798894744009812	1.46612601210707	0.63386380477234	-0.563926810589158	-0.47322269665882	0.954220694013984	1.97487174527796	2.74052400270351	1.23210725384809	2.13014620343812	2.11046745720695
TCGA-K7-A6G5-01	2.53106453899689	1.58272839502325	1.4016218365834	0.745434649080427	0.335646132654159	0.544793534097012	0.996784460438911	1.24202118060073	0.479204612577669	-0.545357631747743	-0.361529827161457	0.671099885536466	1.91578307943786	2.43156623553436	1.09399537580049	2.00584223531208	1.75203117916666
TCGA-2Y-A9H1-01	2.43238080133739	1.57991164632058	1.45744222136512	0.637710328339655	0.454690787720645	0.423181702134628	1.11056694102905	1.24525627948612	0.70028662265183	-0.401094392188	-0.217075207872599	0.615111487680115	1.8844111578774	2.38566721513216	0.947000482847027	2.11510098152649	1.82735154600831
TCGA-MI-A75C-01	2.38937648863083	1.67917418988282	1.48915934469267	0.461239068852761	0.387696144645507	0.527676978424457	1.01497177771158	1.32580625621468	0.799018697656799	-0.421995565955509	-0.288773447001485	0.737614254411704	2.12710582085665	2.690719692396	1.1504840892367	2.31494181232398	2.12898779074088
TCGA-ED-A66X-01	2.78453429433865	1.91733649017796	1.66806041517068	0.766274854722923	0.206247740400073	0.776226224769359	1.02273126926949	1.59534887480938	0.515689137254237	-0.580658215835829	-0.386817299673397	0.825076312267113	1.97501700321321	2.65297707819558	1.16649593247608	2.21919690621173	2.02347791269103
TCGA-DD-AAW1-01	2.44538171013415	1.71684518857061	1.4783040673045	0.816256021059667	0.501329779525627	0.765064347412266	0.893982000253419	1.39711965860099	0.688373906661037	-0.357909169503976	-0.216480149631428	0.785037611750856	1.96189213699743	2.46950376888037	1.11826001872406	2.32203066832701	1.90419627230371
TCGA-DD-AADB-01	2.75988257629012	1.98542690408884	1.72742507960155	0.679152040514846	0.181195215733197	0.862879922357825	1.13151401611367	1.70339209632042	0.712955359816695	-0.506231998221724	-0.334119162528829	0.544410544144742	2.02276361088159	2.78956142283887	1.24361434014843	2.66484867016504	2.18678867393085
TCGA-G3-AAV1-01	2.72230942614624	1.85725770069306	1.7248356301293	1.00646905038899	0.549991993799526	0.925582608679944	1.04103908591103	1.69691073130878	0.766222029279447	-0.323941973040192	-0.218973754844153	0.695174628577675	1.93738538576418	2.5930456978399	1.2626151234496	2.30385249829754	1.87481776101607
TCGA-DD-A4NJ-01	2.56613094036749	1.7655204567415	1.57447279991721	0.885409721747938	0.432258022268119	0.631818711233439	0.78990096666852	1.32255428840212	0.561579521164916	-0.390120021704118	-0.212010803117771	0.645121660364666	2.38063300026396	2.75248647442093	1.30266923577601	2.51906785750137	2.15145065373444
TCGA-5C-AAPD-01	2.61743063350523	1.76905344085601	1.5604297145366	0.888520387391422	0.172769503442238	0.590009169402676	0.960551549732879	1.28078995751192	0.900418348226858	-0.635317152588087	-0.402754631377802	0.378187026607847	1.98768923258538	2.6982157156516	1.12078678156117	2.19277114876923	2.14655208205942
TCGA-EP-A26S-01	2.45281804418322	1.73306363124538	1.59639394138411	0.742279248533983	0.279471353816251	0.622384839438052	0.90998107099119	1.40866526923594	0.598554177039858	-0.300188937912968	-0.162699215700681	0.996453108187144	1.72201260321984	2.55134190132461	1.10628623594044	2.31900461199212	2.03958408642408
TCGA-BD-A2L6-01	2.42238539033055	1.69265312307113	1.45295427241695	0.577846580113597	0.33159399694696	0.533397776524304	0.939363847062631	1.24354388905246	0.857511507028205	-0.445307968014415	-0.302472834603794	0.667315118834711	2.17128560536328	2.63307055131798	1.24555798725939	2.30994447304553	1.99444581794692
TCGA-DD-A1EK-01	2.60635576890681	1.73085776619858	1.5114445896794	0.878071271243507	0.154781923613412	0.571137368406428	1.01739153615557	1.32448617435083	0.617378487113248	-0.457249337277444	-0.325103074727629	0.538687678276994	2.12430154306112	2.41955154840954	0.948641130527193	2.10948110525335	1.93812578720402
TCGA-RC-A6M4-01	2.42741487602991	1.69263272834843	1.48207742254033	0.723537608670509	0.246483503416532	0.783781961176578	0.823234336065631	1.39850875763495	0.574717213111675	-0.415494258795755	-0.361831950245413	0.642465108906406	1.89341563759271	2.55703340582584	1.19529520127992	2.30007938336154	1.94156934203375
TCGA-DD-A1EH-01	2.56194554989842	1.80335122828427	1.58400864498705	0.61113925420199	0.306924261184843	0.941079934770564	0.773583138177231	1.53931984673531	0.523474678913715	-0.439319498744849	-0.309365728174908	1.00516472055192	2.03396163217081	2.74357728570818	1.22755289359733	2.42174228155772	2.11156048622641
TCGA-ED-A7PZ-01	2.57300945080619	1.7843055356236	1.4760519168363	0.542138161957142	0.265365636612893	0.708964569315225	1.040390456173	1.34634701292401	0.771077360118545	-0.536282130582557	-0.408711297121543	0.399194664026477	1.66646103877504	2.50940412454776	1.10265304579258	2.06536301450807	1.88573926011695
TCGA-CC-A9FS-01	2.65409768547974	1.79762431918458	1.65391823472301	0.99186730420959	0.312442643637137	0.690656487529523	0.986910583640039	1.4404052221017	0.529584638357757	-0.376458483613216	-0.281920418268863	0.851748402297016	2.00129285218895	2.61152263775547	1.19260503463185	2.20757050002998	1.99229659091915
TCGA-CC-A3MA-01	2.75822611080937	1.86544923769792	1.57354704907391	1.05341350767435	0.464102861382054	0.916601544928291	1.07897651380158	1.5657647741302	0.620846136654126	-0.449017336952978	-0.249780332880935	0.516417756045834	2.04154144735019	2.87875637198877	1.33457805007211	2.82038441620016	2.2232341048303
TCGA-DD-A4NH-01	2.54772116370404	1.87936229170693	1.73308496578981	0.656145786146567	0.237188650014695	0.6711109819229	1.09673572094337	1.46736716794421	0.659384915334183	-0.372936667177902	-0.290834397616616	0.862949985166315	2.25578984416643	2.77355288957102	1.00461318222474	2.3361802761553	2.18998009647919
TCGA-FV-A2QR-01	2.33744288581265	1.59029357539659	1.45376262186156	0.822417527748776	0.216269844588492	0.545867356645213	0.761972520971435	1.22958991530618	0.504853161768735	-0.429129134063169	-0.305606160171483	0.677856857659373	1.7607803642552	2.57285303185446	1.06613280951812	2.21437786469207	2.00446473571388
TCGA-2Y-A9H5-01	2.64955705228726	1.85608571545457	1.59736313945883	0.730365689291842	0.338998539578519	0.713480433707837	0.902622183428292	1.49404116558463	0.482204823711239	-0.479174282787936	-0.380183898052115	0.930718856812675	2.0691162731741	2.52813285543121	1.12607393770259	2.05968724056873	1.92726893742651
TCGA-5C-A9VG-01	2.84567524062034	2.00123449738185	1.73469178833756	0.940020246142831	0.0475950351003853	0.897077658481739	1.15897422461298	1.70912664871667	0.698397720643412	-0.390650226782378	-0.244277754032818	0.836817857246962	1.94440758328691	2.85134643042815	1.37343252251633	2.4713125193663	2.17704663993936
TCGA-PD-A5DF-01	2.77570860664252	1.91764122286451	1.6928748055188	1.08633812668388	0.427194782902521	0.622623516801487	0.968864275034991	1.46588428589628	0.713806035525524	-0.460531047497477	-0.238187430600272	0.732894917431553	2.22943201846545	2.65821916928038	1.18467283021942	2.30710780318662	2.03702443809672
TCGA-DD-AAD6-01	2.58960777986974	1.87651264515642	1.73603012780403	0.762262432621463	0.516839315209362	0.93411230748145	0.723555607183056	1.57008205983859	0.920834195806533	-0.378745167778813	-0.191655420669796	0.639538854362818	2.36790838105535	2.68179797910621	1.25506978813824	2.51078150538861	2.03034735095259
TCGA-DD-A73F-01	2.6469275192851	1.75613954051426	1.5308868464054	0.932653725780604	0.183287024558217	0.639442726752444	0.96133359860762	1.4100571226354	0.668589993035215	-0.424954413311814	-0.228794755662666	0.7352933965135	2.23106394012555	2.63569985862636	1.18690083748138	2.23008525583349	2.05061412608151
TCGA-DD-A1EI-01	2.80097093584919	1.77430247862789	1.51958182751999	0.835815165293871	0.196714060199916	0.698285815968085	0.764035639286212	1.35980188529694	0.499617016568241	-0.502174860224821	-0.320518654238954	0.446886942397362	1.83045178260342	2.63203488796467	1.03230559522386	2.21930946245083	2.01942608797513
TCGA-ZS-A9CF-01	2.60511322254221	1.84910048807317	1.73378184285333	0.884289376014513	0.503628882154343	0.911003246997545	0.99011263753658	1.53356674826548	0.741244147818396	-0.285291935176155	-0.09586362559046	0.776905888610512	2.46554966045321	2.82426938549357	1.28369958556744	2.73498738007566	2.31593972628193
TCGA-RC-A7SH-01	2.36269986191239	1.82516211391604	1.51699754122187	0.636419334098103	0.296046761594162	0.785103306243846	1.07511304367134	1.49642807584663	0.767068795215386	-0.609337758415293	-0.522907454594137	0.853584240882679	1.9837729973514	2.57525094649949	1.17112874034582	2.1007929460298	1.96483298350069
TCGA-ZS-A9CE-01	2.1171463066881	1.49570611794231	1.27765398128384	0.758423327965145	0.16767868686317	0.535786821628509	0.583363025014796	1.12793758304277	0.602894903460571	-0.409038701135697	-0.35772136942382	0.531107736033091	1.88758446264479	2.34602884299959	0.998644042715018	2.00707048893319	1.74591750821957
TCGA-DD-AAVV-01	2.66399403837711	1.81376131215855	1.62606612987151	0.885506286288145	0.388153719876024	0.640136071565734	1.14611935457334	1.51063624035439	0.500586247420915	-0.438063106702132	-0.230671909047028	0.69133815498929	1.72527459524533	2.57477308704649	0.945859526351541	2.22161026857786	1.94232658810625
TCGA-CC-5259-01	2.58478198888933	1.61168861375055	1.41527559622972	0.647098656072958	0.39579072701273	0.529916674522742	1.02769292884587	1.30918113896482	0.462993958153534	-0.4091125584622	-0.349763961496388	0.335117354300222	1.87192326849769	2.46296294246063	0.85499319209889	2.14068869389671	1.86388063264402
TCGA-G3-A7M7-01	2.50873758541071	1.6211515281423	1.51658443738574	0.97775429529139	0.341622539082747	0.541582519647453	1.0075129261864	1.39778069109474	0.419605699749468	-0.516837427659312	-0.294960274288859	0.762946151839099	1.74208865807942	2.43217426349421	1.09117386920235	1.94485058084694	1.79448239149545
TCGA-UB-A7ME-01	2.56791284542327	1.73680013851792	1.55770415543307	0.618745333268494	0.20228975115856	0.741874195739682	1.0621540306668	1.52303331973076	0.591425548937484	-0.624174877829296	-0.458948393550589	0.660458384531988	1.90523238777442	2.51614803164291	1.14136584196587	2.0998719717131	1.95073946715939
TCGA-DD-A4NK-01	2.45772942236161	1.64066769028992	1.4943535338046	0.914039834903391	0.296704791499756	0.680644982633277	0.701802930030932	1.3373265217795	0.562747833356249	-0.332673842559252	-0.199047132389559	0.833684805031294	1.61974889538951	2.33320557106268	1.06960671020044	2.08411954031777	1.75726813297736
TCGA-DD-AACS-01	2.57254850887643	1.83305380667673	1.57038755059478	0.826682737019708	0.273441449796893	0.794457055915676	1.07205988938277	1.57585732441306	0.746699487560212	-0.387201148117714	-0.40226854533458	0.829139053478927	2.05373286585826	2.85491101319395	1.36351589051939	2.46211964988675	2.21896499728585
TCGA-DD-A39W-01	2.55606195572898	1.79519235190646	1.64094761184845	0.777542858528182	0.517042074824196	0.777383525937591	1.03911840283441	1.51641476037824	0.567703725544993	-0.267059449709358	-0.215762737974103	0.829929576003958	1.47726368618564	2.54524055730554	1.24864585816827	2.21556903482202	2.01006197408759
TCGA-DD-AACV-01	2.38122875713974	1.72130220532676	1.4096967430841	0.636908746462563	0.146685652101424	0.693890912118191	0.625258451736224	1.22269751259047	0.94560617425607	-0.510639680283379	-0.456493986486345	0.462324431892555	2.07568097417152	2.70216564542225	1.20724066062219	2.41086067777893	2.09214005352523
TCGA-CC-A7IG-01	2.64574724633427	1.91438238273563	1.70085442028567	0.457461595745516	0.3129314222057	0.717247472397048	0.986451623826634	1.474615278519	0.80335898006558	-0.426363885740804	-0.298111772489619	0.386489086660196	2.07800472160871	2.89703453613543	1.12626986601797	2.54473896967229	2.34322480142697
TCGA-DD-AADV-01	2.67768855657591	1.87848013119832	1.64228177710219	0.817565445085202	0.284984542380612	0.829008032884601	0.821224540927716	1.49549520998964	0.60232263593321	-0.537977145640455	-0.402637734891539	0.581597578827581	1.99421696576414	2.74088042941226	1.33799963273898	2.39242776667285	2.06711301951837
TCGA-CC-A8HS-01	2.64025583329306	2.04675546299984	1.75152150683327	0.67480922435276	0.113175836051384	0.996938600417485	0.878729787378282	1.70085386035278	0.81141469508796	-0.487685705390226	-0.437098447998926	1.03448615411986	1.97733034176705	3.06472179776388	1.3482194211474	2.57067247678742	2.38102905904738
TCGA-DD-AADJ-01	2.57240868068407	1.58331691851838	1.42031874616083	0.62020069163434	0.188956010165175	0.549779408184644	1.06604797107768	1.31014641310397	0.393033022319512	-0.509672881188367	-0.369324828968078	0.778183196514363	1.77267515488984	2.44737176682474	1.02439013371287	1.96135227833583	1.91642131105907
TCGA-DD-AACA-01	2.63817994711759	1.81529392272364	1.55945080267441	0.659089834496116	0.419887430910339	0.917225145902083	0.797877471000121	1.56448346573334	0.625763354083769	-0.39574323972607	-0.281381821953849	0.648688676952697	1.95187775180688	2.6004002665488	1.27730003437796	2.43030364631912	1.92140135902823
TCGA-MI-A75E-01	2.69727291068497	1.64266223593682	1.42160740468885	0.891777741764647	0.372449083340891	0.52566899721484	0.935371635946372	1.24595420077075	0.697805228616845	-0.41866645945857	-0.235218411608515	0.58220534267557	1.99021272162593	2.44015022717609	1.02048835277315	2.19567610490157	1.81517073484006
TCGA-DD-A118-01	2.41283699194057	1.63529708989553	1.48353453569623	0.650017461414865	0.360266520317702	0.70102410347362	0.848244560023612	1.46858070517235	0.266807347260195	-0.478238685671916	-0.328195946741855	0.663916727908801	1.62236067778052	2.45569077240142	1.1378041396684	2.10920642682735	1.87888186093871
TCGA-BC-A10Q-01	2.56951015498017	1.87467607165172	1.64608893505697	0.459967143455087	0.514194137013086	0.657771346801879	1.06864983560518	1.49492545366589	0.621596767432142	-0.266326031019767	-0.139969109891105	0.755728745257048	2.07556849426659	2.84115305156141	1.17202510097843	2.56547034688117	2.25162831261499
TCGA-BC-A3KG-01	2.62018720278381	2.12271088795847	1.90715585590854	0.79779781275171	0.440320529081531	1.09473009131664	1.09577645314634	1.77079771681034	0.955288256291468	-0.265188989793819	-0.301531670994697	0.990370409662142	1.85564953150439	2.93727027928512	1.32324540957484	2.49260154302021	2.39846401069615
TCGA-CC-5263-01	2.68429653538037	2.03846882738348	1.79622373350898	0.467830325264138	0.535045689231099	0.689792468741666	0.700997386918247	1.38765678090394	0.713799869576576	-0.472004437893209	-0.286151189060246	0.726896241065138	2.0246967413982	3.20012321574115	1.38018278957217	2.7762004344174	2.64855934077387
TCGA-BC-A69H-01	2.58719878811935	1.76049613423923	1.57526168453134	0.362029308077239	0.202776397539439	0.734364847004976	0.869638742899741	1.41731522768825	0.722070051940121	-0.560797836668389	-0.390016101707945	0.198322321554759	1.91261180796576	2.7199074735798	1.12485007870696	2.30450150717833	2.12255261284869
TCGA-DD-A11A-01	2.66865161438509	1.76368301741658	1.59461884782487	1.18691969176332	0.381006993540062	0.541079554166293	0.91314552839098	1.35923169734965	0.486464586872646	-0.436037314586215	-0.278016424330428	0.773819017717644	2.02106570543153	2.60423592816424	1.074628674598	2.32267713328515	2.05104511288649
TCGA-DD-AADR-01	2.4689542260758	1.62686695922228	1.44587157463236	0.723893626580725	0.220442978278242	0.459172026518722	0.971134215013757	1.28192361292314	0.743416322766838	-0.467372138220272	-0.307632206447749	0.725427210335917	2.18920201784124	2.45290543515602	1.15456782400255	2.21288738447092	1.76887907225512
TCGA-DD-A3A7-01	2.35227989157675	1.56123093601918	1.36157290816063	0.439541076417259	0.342276772971671	0.51462550178043	0.948228297817178	1.21942056231677	0.579523697184033	-0.330907639197186	-0.332751615083645	0.307739602007063	1.91452922497143	2.60284918837931	0.840538608914838	2.32780580622837	2.05435213769242
TCGA-DD-A11C-01	2.75954764059814	1.8197057791063	1.59629520986322	1.16823045698079	0.303781523647839	0.69202828503785	1.14124014855579	1.51348988466052	0.753977430563068	-0.519072644514369	-0.264574156899011	0.845315812437428	2.26892300558176	2.78134386306486	1.39546812003647	2.57942130032308	2.13121581520914
TCGA-DD-AAD8-01	2.30993164981366	1.56146416113287	1.38073961862656	0.490735311076173	0.43907042543425	0.561351566571585	0.808096712977201	1.23096506877022	0.575640348054236	-0.279753555393843	-0.238197465800832	0.614790843151761	2.10683325796791	2.5208945171455	1.01456898515207	2.25696074168701	2.0326342371374
TCGA-CC-A8HV-01	2.38723655166248	1.77594819466982	1.56649845672633	0.448282694962659	0.420737108952745	0.580420627134442	0.881383825404217	1.34010828460444	0.770666052029735	-0.350680380776293	-0.310161817763365	0.731242470081617	1.95716607997663	2.73836561847882	1.02986791766232	2.25566535491413	2.24668643381375
TCGA-DD-AAVW-01	2.63116706002618	1.77776918296556	1.58067260594817	0.70581924390206	0.329202895129674	0.773475842648934	0.899005940236336	1.47511042535886	0.316356509669542	-0.479600495986663	-0.282214505580444	0.814301574451049	1.83626416848819	2.46072442751929	1.13003295124708	2.1678027970409	1.85070165296489
TCGA-ZP-A9CV-01	2.59649923384253	1.68492021780253	1.53812610867384	0.712863522012499	0.489901622038252	0.622457378101256	1.04743930387083	1.44044443069085	0.466241513923786	-0.320921728229156	-0.197805877520358	0.795131253405442	1.87043688824018	2.63893625405371	1.18651362465998	2.19237324618952	2.00754290204917
TCGA-ED-A7XO-01	2.70931381553301	1.7507492681351	1.50064649516011	0.905850912949152	0.0688559674148146	0.524691643692471	0.917609963131788	1.18023955979874	0.759200362977012	-0.628263809111447	-0.431199961379891	0.611213132591003	2.03459999277108	2.72831670831128	1.25010363159739	2.34680948048148	1.99963251689085
TCGA-2Y-A9GZ-01	2.43069938342934	1.70527562612486	1.57246866750498	0.704246499667843	0.296690285666133	0.625389550009225	0.779025318889399	1.29762151855411	0.747998847369838	-0.312226242798926	-0.168618113767577	0.893940234924925	1.94254971254961	2.66541495221939	1.12259953255761	2.44191204887173	2.2091981662824
TCGA-ZP-A9D0-01	2.48070835240042	1.68584630068553	1.52096889244176	0.547566915137796	0.370425899840838	0.65472074573884	1.08957672250652	1.4665126711285	0.324866233110814	-0.369912433198895	-0.309849937102565	0.931587501156153	1.64634932543145	2.40235962560268	0.983964252236531	2.09141550372432	1.91779200896321
TCGA-DD-AAEE-01	2.47876611441438	1.64116016018379	1.45223549011797	0.697336174469926	0.547847071827466	0.640346249647009	0.859736140921032	1.36135530514061	0.467039627910598	-0.219737665572842	-0.136458670055815	0.179750649123434	1.75879942071822	2.54717631000942	1.12421591311115	2.17225673718117	1.83346499491123
TCGA-ZS-A9CD-01	2.66981865389503	1.64861183259459	1.5107316203951	0.948463037514731	0.529711479613809	0.579355613231002	1.02585240679497	1.30395863457601	0.450062576312172	-0.471586013920943	-0.253062301973216	0.733413953777178	1.78422997786424	2.4523075427083	0.999398108916425	2.05938968016938	1.80580044691799
TCGA-CC-A8HU-01	2.54087788512235	1.83925048796931	1.6011836001599	0.674496954316398	0.309855738471426	0.674060053202744	0.948101456427811	1.43907129793987	0.598281295858948	-0.538125154310955	-0.304074257627067	0.823788061216915	1.9504136512096	2.78329327388719	1.18450005234138	2.38771225689914	2.2337306976121
TCGA-ZP-A9CY-01	2.67162122410548	1.74305777689628	1.55269799034801	1.00472323984808	0.356838580527893	0.562678523661918	0.968244748022659	1.33269191284315	0.674711636795806	-0.369503811230004	-0.221291891968435	0.678071640740364	2.02652960171186	2.45949498623667	1.00445537768051	2.2174497803029	1.94890639914393
TCGA-DD-A73B-01	2.4310683097366	1.72726145892478	1.5514706199828	0.99803695469834	0.214255348813971	0.578600732278413	0.798865408966532	1.29027489951765	0.677816108168645	-0.469032232939026	-0.273001596454821	0.757413101932713	2.24047015486892	2.57918797402014	1.26267562636389	2.14425169209535	1.89681522274407
TCGA-MR-A520-01	2.60901489522824	1.69488135752123	1.4118681093041	1.15583903438521	0.396956501478628	0.491254423290147	0.883771247893491	1.21961720581306	0.699636786729194	-0.409636754414848	-0.269951900068133	0.656422896141286	1.90565285833265	2.29533995427203	0.988779529148842	2.04121782312859	1.73658560379395
TCGA-CC-A3MC-01	2.73230797743377	1.84688421156179	1.62487189457891	0.907135577730277	0.343727545014895	0.663390347171757	0.982172334822798	1.43823135662606	0.55117416758911	-0.559101352275322	-0.329145738117592	0.665134969533802	2.09863456135798	2.80093868351711	1.19327689715122	2.3426232387952	2.22274360289056
TCGA-DD-AAE0-01	2.48314557743435	1.82173337324394	1.58165250919102	0.787684398919228	0.281988846838583	0.824063872109357	1.08254478518007	1.56017387784436	0.595184575565805	-0.582445502577481	-0.400619750591958	0.524502965528525	1.9715372341029	2.7743482046587	1.33189353589914	2.16206229565738	2.06177463629981
TCGA-BC-A10S-01	2.72942706340945	1.76606721199803	1.59186735973426	0.837448640069862	0.310606494903901	0.601006074973948	1.0671420759151	1.3773325864831	0.578824038799132	-0.565954858442043	-0.299028873998736	0.811801207701116	1.81882118870166	2.47346392846497	1.00630726328218	2.15990501440913	1.85362498081373
TCGA-DD-A1EA-01	2.65701565208012	1.83982082953136	1.63115388056236	0.982044898776046	0.567218799447062	0.821009439411257	0.884694854849637	1.53098983782744	0.90239818911767	-0.25667975899606	-0.102062657153458	0.834398509529972	2.08017368895171	2.68526239680293	1.30199938791868	2.50102378706916	1.98839169221576
TCGA-3K-AAZ8-01	2.55052051552239	1.8216113067194	1.6771769354906	0.702948897804345	0.269869495526015	0.628991463732356	1.18429352785694	1.49935714499232	0.691092316235555	-0.341419174755692	-0.319386403489808	0.822843249507521	1.87431811951479	2.55710068962232	1.1864030382969	2.10008557509004	2.0204251364493
TCGA-FV-A2QQ-01	2.55373681086639	1.58668901955429	1.47478553164061	0.921062990217815	0.352800106981595	0.441706706385058	1.00557197153736	1.2579391933747	0.317526974027373	-0.492313552613482	-0.301308820398932	0.628933663146759	1.70551632994318	2.40296773790314	1.09366365021747	1.97383103096208	1.74839354285508
TCGA-DD-AACI-01	2.34687506493817	1.49888740078701	1.35781364935405	0.718415173516178	0.317572500213722	0.323511216559502	1.23196124381444	1.15374155677475	0.458778510315735	-0.306619996490146	-0.140399720222349	0.560540913739211	1.63056859046771	2.38388400190937	0.851439027179167	2.01797682199104	1.76557203366127
TCGA-DD-AAD0-01	2.39931373189755	1.81240180950693	1.575497251762	0.72718904949144	0.325704451356428	0.96304501383463	0.676645973945888	1.54000844160247	1.0691695380133	-0.387876758648532	-0.261940281186501	0.617920531966713	2.12439700869337	2.56530828932712	1.24122711539252	2.2720751120597	1.9028989664902
TCGA-DD-A114-01	2.90492650285803	1.99264677769419	1.73216308577854	0.984331850464856	0.272274795972083	0.770515121290682	1.15593058217187	1.49648703093766	0.802543532887172	-0.40654537172422	-0.224953786738266	0.841541715267366	2.3515409484268	3.11262666329812	1.33325578186922	2.70595500522117	2.48183724439407
TCGA-2Y-A9H6-01	2.55561405454028	1.62179862453352	1.40716493351879	0.638530369055066	0.511124576296515	0.567023535130811	1.08996085602739	1.34579653619332	0.3788005066248	-0.429515905287805	-0.231240829902722	0.749940657044981	1.79293210635806	2.44579946635037	1.0589044674433	2.11014640802976	1.87959483573732
TCGA-G3-A25U-01	2.53526041466476	1.76940569942716	1.57994871177435	1.24067079775467	0.622187098468786	0.718360768160397	0.656274280168807	1.29383614294041	0.959853180639099	-0.313362431706024	-0.110233562928083	0.795305802540823	1.99073511298824	2.67599066129495	1.19247560981246	2.46724670689855	2.09870889765976
TCGA-FV-A3R2-01	2.47011877740538	1.66090717773428	1.49521976614734	0.714051994557269	0.156239973627347	0.624586813823408	0.847907217816175	1.34699085863187	0.127959984978128	-0.366780936695618	-0.318803753991777	0.467068712606604	1.85778992349873	2.44634021974072	0.901504066539661	2.0145772328879	1.95775861390711
TCGA-ZS-A9CG-01	2.55270387131099	1.72638349716345	1.51906737716271	0.906165158493031	0.544638194194402	0.666178142980546	0.941556193788843	1.31220022656862	0.632115373534679	-0.402558929024313	-0.229372351110945	0.829008316476633	1.68498118675344	2.3209692209941	0.970824925902603	2.10411314471139	1.81066988903049
TCGA-DD-A1EG-01	2.71493306704037	1.84780370178162	1.67346649477565	0.795337491118819	0.367906364771126	0.679596741601989	1.1654728110419	1.50366992374873	0.63758844819464	-0.510565626793226	-0.315710847510568	0.726009766966675	1.97301745451481	2.62075710200373	1.29694407462331	2.3011463854022	1.90621165625851
TCGA-RC-A7S9-01	2.6746112530376	1.86338235359965	1.63457406994174	0.649493667288346	0.181941739552824	0.659154204059557	1.22129770141407	1.53756604598196	0.678439059543862	-0.542233693286492	-0.466426585934172	0.589212451357544	2.16592432638639	2.82019193019201	1.30827966085873	2.54472030104517	2.21953627773247
TCGA-CC-A8HT-01	2.55449568406805	1.76861299175489	1.58843185986714	0.637257212306939	0.347595150797459	0.659254987380579	0.954833948953529	1.41647486909464	0.62288454003845	-0.41671069080099	-0.346625042469737	0.49323044028249	2.04459398893295	2.88706980859292	1.21172120660875	2.45472037631375	2.2334278426244
TCGA-2Y-A9H2-01	2.50963848736526	1.80109102079338	1.68628137294378	0.690593400417468	0.432413283962016	0.692645928273387	1.14932894150685	1.46362725662026	0.459737904471619	-0.28841225154526	-0.126616875366965	0.82734918082	2.02302540198449	2.78538499792327	1.23410287976763	2.63850777851703	2.27657361982301
TCGA-DD-AADC-01	2.62298674492704	1.84249879095897	1.57505449201393	0.881806400433685	0.480408980878298	0.809544117388077	0.822862476978691	1.43023632650075	0.760545081192122	-0.283997276543068	-0.275730346829614	0.508115402469725	2.0781547100778	2.84478389163439	1.31055855029528	2.40501870653572	2.32801654904626
TCGA-EP-A2KA-01	2.60040266701477	1.79702322870184	1.52739347360831	0.351655759272396	0.702290832264827	0.577491198492036	1.12042002220631	1.40583883653195	0.687054174642006	-0.147135303472278	-0.0396452506598754	0.634354809997768	2.18797631561583	2.88139399614721	1.36801955207621	2.33425620086308	2.18515234664667
TCGA-WQ-AB4B-01	2.46696591735096	1.68294225318762	1.47763886782572	0.810728401232008	0.236779685616481	0.458060214077437	1.07300919355938	1.24084192400359	0.665484510444359	-0.504142727264679	-0.275892768880973	0.638154242415053	1.92681319585268	2.49957371219432	1.05581538974991	2.13600289098953	1.86680604027241
TCGA-DD-AACW-01	2.62069241678153	1.77971068936188	1.52023581862342	0.686733037873586	0.112136921598596	0.794987328719952	0.939872371516804	1.47325810826554	0.450917204923061	-0.532364826279859	-0.322366317762278	0.747190129002526	1.78743907688205	2.6098791841254	1.20396182730642	2.17944166872451	2.0067873176696
TCGA-DD-A39Z-01	2.38129830051946	1.67452355137285	1.47008405521199	0.406044850384532	0.250067882616118	0.543099757897524	1.07109019176849	1.36097495082917	0.550774502578483	-0.444505343610519	-0.329452751657536	0.687256847185325	1.94711423741664	2.5984304073217	1.0297949551871	2.28667980846117	2.12451524462318
TCGA-DD-AAE7-01	2.61276648424741	1.69358617050407	1.51270828354839	0.793588995158239	0.556204654343719	0.492143850458235	0.93282336120033	1.28772831061546	0.624833625232825	-0.351174380881729	-0.19284615351834	0.848999398491668	1.90725294195105	2.4370325065833	1.00140877258513	2.14987404580554	1.84698696866718
TCGA-DD-AACH-01	2.74518478251825	1.79351638570814	1.5990185965369	0.641876848427438	0.353668045650954	0.586184903640668	0.73497405014925	1.31756292170162	0.478443450787672	-0.407853294235784	-0.274375021713618	0.538670619094041	2.07069810476869	3.06606749570029	1.29669523081976	2.49596760883498	2.42115003357536
TCGA-LG-A9QD-01	2.49784977930632	1.65250380280291	1.52362201923509	0.773554216353958	0.511707350231595	0.469844205266193	0.855718235702625	1.25743106235672	0.652735275569765	-0.40091684869128	-0.191740417392018	0.81481008150705	1.79103075270105	2.42755648393626	1.03714405752113	2.02511594690309	1.82339800145246
TCGA-BC-A3KF-01	2.31101947233143	1.67414137495194	1.50757590639148	0.49045741606789	0.279506554012121	0.588902142620593	0.811414115420294	1.26509397309848	0.485752863071243	-0.457147396777933	-0.322549302926552	0.604252927543747	1.84029299859865	2.55350291138486	1.00464167691302	2.19251580700621	2.00901956576534
TCGA-DD-A115-01	2.59584282188529	1.87110825454873	1.67378334457194	0.78109811333807	0.412065031829197	0.779609681068994	0.796432135483282	1.48269402288042	0.943824535050698	-0.392889457563811	-0.208579536260772	0.631056011734639	2.31347294262178	2.79114551426138	1.26068525535325	2.4727350832735	2.12320409002074
TCGA-2Y-A9H3-01	2.49147813440253	1.62752941260689	1.48393406296299	0.540544136453897	0.39681407855879	0.498443698263291	1.24474619934206	1.35595634051854	0.430556200641704	-0.340803644296572	-0.158497448448816	0.595901559809945	1.7429324776342	2.3989425642215	0.885631990001973	2.09064125090163	1.88485469179292
TCGA-G3-AAUZ-01	2.53888248786342	1.7213689016869	1.52192302687262	0.603862700457085	0.448896008823979	0.531742988414218	1.06292182656823	1.2983713066869	0.833297878161828	-0.459394433750407	-0.182089361890102	0.585985851256802	2.22169970785656	2.6215858330422	0.962816026658396	2.45645241453755	2.09051295839955
TCGA-BC-A217-01	2.5076445422067	1.85556677422145	1.64408354741135	0.704292953962583	0.295137397721578	0.606339527368639	1.31853263736513	1.42381552111571	0.804213294955497	-0.331930758879497	-0.235525178215038	0.744055766934514	2.00845341613053	2.68155151992404	1.12524943056162	2.30969879636549	2.19942519685235
TCGA-G3-AAV4-01	2.54939713093716	1.83997030135019	1.70329217596714	0.442711852653559	0.36937835290459	0.720035013727443	0.907790437162776	1.47191305536738	0.616203845841398	-0.259411318886615	-0.16117924915475	0.523459385859362	1.70113508342969	2.67011275244002	1.09138696216213	2.26183535467035	2.15038972450857
TCGA-DD-AADI-01	2.49735048421927	1.648440158222	1.44815116285322	0.548126980750382	0.289077727126691	0.55246733347471	1.09035928142271	1.25971753210914	0.517277800344694	-0.460855349425514	-0.292680658080848	0.69127408250273	1.73991225042743	2.59144763060996	0.981542791782219	2.13495663071298	2.00883097164062
TCGA-FV-A3R3-01	2.84251677050483	1.73252461951057	1.55550039285917	0.835520884603409	0.496753484938661	0.565717861082142	1.11150657080122	1.43072394858154	0.344308260737224	-0.45059850631896	-0.234140435450585	0.616158338469202	1.54431174436855	2.28798262571399	0.902832089530205	2.08220488357312	1.84794360218099
TCGA-CC-5261-01	2.79909227731429	1.94690262491968	1.72748207710308	0.899464152965017	0.238274059881411	0.849631244906327	1.07151388377017	1.62804341955714	0.586072166938722	-0.488031456967447	-0.307242171100743	0.988830551773003	2.22780843746287	2.96625835301365	1.33650809513295	2.60130678928717	2.26420032788328
TCGA-BW-A5NO-01	2.56911643755951	1.75728704022115	1.6005296252226	0.896037490817364	0.38302917139165	0.532413253451196	1.05473296500091	1.39896199518905	0.664428556503219	-0.417473499444405	-0.191710341936496	0.869086021896108	2.24338944393691	2.68437583523585	1.23135250609001	2.31692520265033	2.13689690235299
TCGA-DD-A4NB-01	2.88903975069799	1.88391310525235	1.67406445827952	1.02599211555565	0.560278008404728	0.761517685803981	1.04018107443421	1.58726392775072	0.554734713758202	-0.37909982113555	-0.169983304911929	0.674116158393744	1.72201398820109	2.47217883821001	0.995058825982259	2.2344411273713	1.93483457132939
TCGA-2Y-A9H4-01	2.53548976817133	1.75254531062022	1.65945671513696	0.65191351688279	0.449763571840376	0.430162757582545	1.10015120915768	1.31912753673332	0.557421904440694	-0.376076465113669	-0.190669180890912	0.609432839556084	1.90637502408491	2.62254302335961	1.1133447967873	2.19981336425994	1.99128637280679
TCGA-DD-AAVY-01	2.46001130069495	1.74609869507777	1.60081312160079	0.748549328234375	0.418450883567615	0.727816098319809	1.17516505609945	1.50610222395756	0.727184747152978	-0.366076449362021	-0.274766569386256	1.02691126187321	1.72572220500259	2.41885941736853	1.15725989761417	2.18933484027736	1.83340812866097
TCGA-XR-A8TD-01	2.96677490528456	1.87935278195227	1.65011198450931	1.16179786335704	0.55407943174894	0.680891066686982	0.899502794684327	1.39557895201682	0.700178683126661	-0.3636866668549	-0.19048935700103	0.694938263633896	2.13952889716334	2.65241772099842	1.08441740377343	2.24790664789826	2.01516034864897
TCGA-DD-AADG-01	2.60665399248303	1.8314690942483	1.6354644020352	0.787141918663166	0.359266052593148	0.809258281399399	0.887290763766226	1.50085793756889	0.747759775093838	-0.334895594299762	-0.199294983836146	0.73186005243135	1.94247787440507	2.50336805718256	1.1225849969986	2.25482802625777	1.9320746537296
TCGA-DD-A4NE-01	2.61881779192815	1.92582495017176	1.69279962119222	0.799724169752857	0.39636662664276	0.657011877061413	0.848825577435182	1.35123385530344	0.712361086242221	-0.385930011622379	-0.288652274095461	1.11257587805064	2.37456576812498	2.83398525878667	1.31043843706689	2.44879238062702	2.31384159753656
TCGA-2Y-A9H7-01	2.37049150039666	1.61565494150067	1.43861454357087	0.567714415472018	0.0997003126503362	0.679479707973607	0.887705010967274	1.41786012533447	0.470488638004114	-0.412274375880534	-0.310315408522361	0.808737715345204	1.82545730556794	2.67525516226046	1.08144200616348	2.31649171257905	2.12452561027612
TCGA-ED-A7PY-01	2.45183565263614	1.667489383115	1.43757629121695	0.568771944894852	-0.0177935600833149	0.674923319263211	0.948440279834552	1.3212735161163	0.468309845471981	-0.588140508556645	-0.607891319444722	0.736309829169426	1.84674424191029	2.44256131434802	0.959778213643997	2.15805043142797	1.9216469390151
TCGA-G3-A25S-01	2.31564780576494	1.7078118895998	1.50711750207811	0.558691057728285	0.391771162318924	0.564101259134683	1.14448756350923	1.40182547124157	0.645252945767433	-0.27388097319485	-0.177064488365151	0.990986910528364	2.19990662472437	2.48005150854709	1.03805064602828	2.1678294678973	1.96155379182184
TCGA-DD-AAE3-01	2.74827435905521	1.77984049224596	1.6301486710226	0.841912069552805	0.436623787421016	0.676589663005485	1.24445654667823	1.52371736625003	0.884447300132883	-0.252225003494628	-0.0577828567907223	0.551077906625282	1.88729968365477	2.23156772692814	0.833425678091629	1.87654580711559	1.6905477007915
TCGA-YA-A8S7-01	2.8450981462902	2.05499429060635	1.71079918138801	1.0495669661941	0.853769579321519	0.684423156824813	1.0870013724664	1.51623951462879	0.942741074778793	-0.0814858868737183	0.0726825744851169	0.607584827703459	2.22883050666769	2.99729182258324	1.38469103790913	2.68119527906418	2.32230940485527
TCGA-CC-5260-01	2.63004520865909	1.96676534798188	1.76525290014531	0.676312461164995	0.134435989322797	0.751958535293112	0.939430229828385	1.46857764916655	0.676090183874055	-0.291457025248573	-0.117739235356769	0.722159243119087	2.17240638080126	3.03182852323554	1.38667544618062	2.77473812214762	2.51267852860792
TCGA-K7-A5RF-01	2.83982589016388	1.75989226651228	1.58981949353997	1.04924231672563	0.299714196160918	0.646169213986134	0.984331545283959	1.37953135167059	0.661553402200052	-0.532368069244342	-0.308068087857268	0.809890168627659	1.80389283532577	2.3578134706368	0.91746031974827	2.03171276459022	1.77826999912862
TCGA-CC-A5UC-01	2.9266939908853	1.923443336647	1.66195504898909	0.855974842894451	0.146189482099621	0.904223434249253	1.03923357650094	1.69784641762388	0.626845637726067	-0.524491843914994	-0.325975936464797	0.59344595491714	2.09851379698694	2.71989263915621	1.19081130898171	2.31652406302042	1.95315936699378
TCGA-DD-A3A6-01	2.49679658812503	1.913636664594	1.74525523737149	0.757323559442487	0.848794320252961	0.842804617283704	1.11413354548719	1.49778980142639	0.647253525559043	0.352649047071204	0.392108680555278	0.623176802025262	2.02266262231801	2.63225923808084	0.757739523174532	2.56890944025416	2.25509285563518
TCGA-FV-A3I0-01	2.53621241564631	1.81569657780324	1.58022241427531	1.172224629348	0.657025245315119	0.52980708337046	1.22388608618368	1.41813512931387	0.518296149204302	-0.0485475498033389	0.0628582534638296	0.771742773827926	1.91131729933859	2.54728779747511	0.990401317484711	2.07850352443126	2.04974901061285
TCGA-CC-A7IF-01	2.29469631455056	1.54428227905039	1.42788353875143	0.474438000355915	0.491198262109119	0.590394834433754	0.83221943403853	1.22483391748271	0.275626808484721	-0.307865645163153	-0.195387874350875	0.423386813728788	1.97702934783135	2.63753056574753	1.11145860305575	2.40432712096799	2.10963400590534
TCGA-FV-A496-01	2.32370702548158	1.534049270951	1.33908191226529	0.740461781523183	0.397790847519894	0.498098664567919	0.819418454765734	1.17711371809428	0.46975389859617	-0.422309357559406	-0.378511618245217	0.204283273191668	1.79914847809335	2.40355693081102	0.953306233534493	2.14999233271279	1.91384108376716
TCGA-DD-A4NP-01	2.54788426447215	1.69659417635516	1.57278061331131	0.744040051012445	0.455247522394367	0.595597125766095	0.928727895165562	1.34346571025398	0.493724230334335	-0.364575277169769	-0.198381799746096	0.785486327985788	1.71677810880431	2.32056030821071	0.878242417739725	1.95929785168702	1.84161938344874
TCGA-DD-AAED-01	2.30088559796231	1.79065088907843	1.55303490643075	0.677627370675893	0.212125818886163	0.580836958144584	1.08616310073604	1.32469548614986	0.861235695224664	-0.248643436559818	-0.352485746052696	0.749196694065544	1.99163380955576	2.39948355488264	1.00196654344365	1.89655477098872	2.02819366777341
TCGA-DD-A73E-01	2.45507729192509	1.84750671315744	1.63959969635797	0.908120607912835	0.535001753002654	0.893884428916403	0.784361467443973	1.56626021382667	0.622797999604745	-0.306872627092292	-0.150610294519793	0.864748944441581	1.84159798349922	2.57837999872638	1.06376247430699	2.24449868897333	2.14949831741997
TCGA-CC-A5UD-01	2.59080384816392	1.82793652409159	1.55104190469156	0.730766291608808	0.438656919123712	0.746515774153745	0.938880892155646	1.4015621259303	1.02799543694936	-0.387849540073727	-0.224272125536144	0.702782699321472	2.22155886602669	2.86872052653173	1.35535481588188	2.65786941079098	2.2309173464234
TCGA-DD-AACK-01	2.58508090441008	1.71911845350852	1.54086238690452	0.875237826273849	0.208704924658751	0.601804163554666	0.784053061565122	1.31305233755308	0.801562686170512	-0.420447375965251	-0.307547890513996	0.753684160715362	2.15548434262055	2.73865201256346	1.30453840731423	2.46655768183737	2.08796976124014
TCGA-DD-A1EB-01	2.45489601679489	1.64310376818106	1.42609442533054	0.923366699498589	0.517545761098074	0.667630222229059	0.864662573809119	1.31283272515334	0.579937958693852	-0.343040839686213	-0.214078128213436	0.787593401011564	1.65031862990194	2.47744792733617	1.10147971457224	2.33500265518455	1.9113493652893
TCGA-NI-A8LF-01	2.67257508211231	1.72701886642776	1.47275909778065	0.934342117044951	0.432019721158765	0.753589594439319	0.772851807541132	1.32316590991446	0.510680633203864	-0.43701020699709	-0.219290874598587	0.450169086604261	1.77240536010553	2.32114343523571	0.825395606463135	2.23080366346305	1.81728871110485
TCGA-ED-A4XI-01	2.81305572224606	1.72010116838278	1.57623241447705	0.691474870551102	0.418525621713297	0.648990431332416	1.08061223308086	1.45735753043708	0.372667572451916	-0.472669722077448	-0.28978241156847	0.761944323851648	1.74003018621494	2.39666159951503	0.981414282938094	2.15190445854634	1.85688049882351
TCGA-BC-A5W4-01	2.24252253891909	1.53744009177853	1.34202775153002	0.726570328618729	0.0178828013135946	0.378456419431984	0.756438016544834	1.03947495145702	0.827972890654776	-0.463143267059068	-0.515141848959049	0.521528886090562	1.9635514735618	2.42726687052974	0.916428556182194	2.0130536054406	2.00055579399249
TCGA-DD-A4NF-01	2.50770217435544	1.72575416641442	1.58038205579174	0.757740463517941	0.405173948482938	0.758214586115505	0.91547182560266	1.51604989366185	0.563801566522699	-0.379898612941368	-0.259087529864119	0.98956887763105	1.57816591285646	2.55233277322525	1.12378809118646	2.28842220288496	2.07244682859249
TCGA-DD-AACT-01	2.60988110758411	1.77909622712406	1.59771655203764	0.893463524072168	0.24835321996193	0.77720750444561	0.955371754940276	1.46437097645513	0.698094727729692	-0.618450060791878	-0.495926569544007	0.791776052843314	1.87624167604574	2.52632238178309	1.09620281202999	2.20080575858784	1.95557741563504
TCGA-DD-AADK-01	2.50818705705635	1.55901686105727	1.34366296493696	0.835642398264373	0.258498098655869	0.538880343640972	0.92128859801043	1.216123377978	0.407338335130967	-0.526613552216367	-0.319662685554356	0.575098021312221	1.93405125791775	2.44328592791266	1.01889345370659	1.96117262902276	1.86373736512438
TCGA-BC-A8YO-01	2.49923243522895	1.89874331513602	1.66134314380918	0.684319343949856	0.545015784763415	0.548643977964443	1.04088439750754	1.40274779973755	0.942403808762334	-0.328332903100934	-0.230255488338595	0.989410365020208	2.02682327741494	2.93508913673564	1.29918144252124	2.68153694068261	2.3402452343663
TCGA-G3-A5SK-01	2.67707028075355	1.73333482806423	1.62067507422856	1.10123971001601	0.433825115706937	0.573805046126992	1.15315340984835	1.41588546854635	0.495765793351556	-0.430473599607429	-0.230264067305826	0.641649476492615	1.77497941089734	2.30782881022186	0.892350259370971	2.07193355505785	1.78051282491453
TCGA-DD-A3A2-01	2.5308580448972	1.7396096298069	1.58226246344989	0.87116963285944	0.178555540780933	0.685949451431586	0.849631996775831	1.37146307443441	0.629074632972508	-0.244197018794768	-0.263354378100507	1.00111119114727	1.65469329184784	2.3377497951623	0.932581410612797	2.13274694627091	1.83432845053598
TCGA-CC-5262-01	2.87706910334368	1.83575890453775	1.65859719590558	0.911750936980497	0.335131647483678	0.735614713336613	1.13144582685172	1.54661269755621	0.612523494281941	-0.446178891715396	-0.267665898496972	0.790109191656024	2.19249896865514	2.70614635090429	1.17943321131129	2.34977690007077	2.02092935041605
TCGA-BC-A10Y-01	2.50284722466483	1.74849921812764	1.55855623996181	0.716088627364691	0.539507149375538	0.529527768682708	0.890304584305365	1.26359010853618	0.843131737693323	-0.130718956145475	0.00713575540027569	0.583536603210363	2.00953065244395	2.76404477354711	1.29537300701298	2.42246274845547	2.1098625992156
TCGA-FV-A495-01	2.51462056717287	1.64164488153467	1.42002883823176	0.628661912293766	0.414862397470122	0.462508455400416	0.970333468765417	1.20786928856387	0.684817534530553	-0.419233556016204	-0.204406023561642	0.504595440950886	2.07357358821099	2.53902328223915	1.03467956359182	2.3257438831215	1.93766464306185
TCGA-KR-A7K7-01	2.49423255276373	1.73000351568357	1.53451997426962	0.628940595916482	0.343857496354976	0.702309507381473	1.15817856732582	1.4488224064078	0.651245902942703	-0.513489234195063	-0.271689616760358	0.617025158577436	2.05848859973242	2.70933192855749	1.23684259792161	2.21556985706411	1.99494768353809
TCGA-CC-5258-01	2.84819489741028	1.97763114872217	1.73404007240314	0.808053109889745	0.311066543065909	0.953544168215632	0.832354742817715	1.67233958536136	0.793990354075917	-0.449949102988877	-0.221010586006814	0.684510660201815	2.21319529420783	2.87248614779898	1.40161816996427	2.49357234974516	2.12589353483539
TCGA-5R-AA1D-01	3.05582813083291	1.87400009627634	1.73099875142097	1.03277557521119	0.62238349066409	0.726594566774933	1.33550826377574	1.72127823573788	0.468448716613756	-0.364842054803966	-0.147601987656895	0.701051718869608	1.78714910848729	2.43504020538924	0.941889173869633	2.26110467425556	1.87933446388524
TCGA-ED-A97K-01	2.70316593766728	1.74061861349047	1.60602110738971	0.746148617843939	0.464369395113827	0.555253151335235	0.929880646430612	1.20531862943434	0.503256285575544	-0.391056605427947	-0.179599824905721	0.792197365481097	2.29161937103549	2.64809870050456	1.17797415611902	2.45587667664331	2.03993206896157
TCGA-LG-A6GG-01	2.55812127833633	1.64944301284543	1.49200774682418	0.931522026935497	0.409468352187482	0.593665270664775	0.827485888260756	1.39138335970022	0.488637165027621	-0.301657090168682	-0.216414333722759	0.679167134060123	2.09010417471836	2.55964391671479	0.943055693518253	2.30633268953375	2.03840419246163
TCGA-EP-A2KB-01	2.74509955958601	1.9203729528139	1.62220713625111	0.770790385618852	0.404128307690353	0.938190038423173	1.03986708850217	1.65438638295196	0.569140736170371	-0.450459029815718	-0.215071832792858	0.928505758240567	2.08076441074239	2.71272916956421	1.25360508522534	2.24242885788097	2.05779510627733
TCGA-WJ-A86L-01	2.28247607618101	1.60597452293951	1.3446803123218	0.655385055135447	0.291986676417617	0.606528288556728	0.501158189712701	1.17264523432834	0.460954423426419	-0.306772262083507	-0.27254417745522	0.42002249759558	1.96017413779706	2.66050836363021	1.091764533274	2.32125418334183	2.13831896795317
TCGA-2Y-A9GY-01	2.61165200233466	1.83413110461106	1.61581552032241	0.676682691858661	0.468999023068715	0.502967325463114	1.29223793397945	1.45928032115666	0.796585195291106	-0.330505657405376	-0.155975917104086	0.661476307655871	2.05525881068146	2.7563811857125	1.31204374700028	2.27047043228912	2.07509644557
TCGA-DD-AADM-01	2.59475628991461	1.78233581553153	1.59365922566918	0.809865032564906	0.295722881249097	0.618083166051918	1.11491471058361	1.45180903283646	0.855998019872893	-0.514999146662702	-0.350974554251926	0.608139829205706	1.99245012485309	2.62267974233705	1.18210245213981	2.25236219736796	1.96344656134543
TCGA-DD-AACJ-01	2.40681444839784	1.66386035880413	1.55715263942067	0.524246152047883	0.311398168456921	0.6832492172387	1.0232126971622	1.45936619046538	0.528496979443553	-0.341879365432434	-0.254573851995077	0.54120503062859	1.73846033792125	2.4978589627586	1.11057293895676	2.15106698920252	1.91397157706882
TCGA-CC-A7IE-01	2.89355416397978	2.00570144602386	1.77853558643526	0.737447428175698	0.38492733935517	0.888319725124657	1.23851163452335	1.66094189979828	0.80666764394944	-0.347833789673228	-0.145974099437724	0.835825776645091	2.08395411240474	2.80892179283971	1.21236852234638	2.47029369114012	2.18996393932478
TCGA-GJ-A6C0-01	2.72624366115874	1.93701195960533	1.71526082445117	0.925668111949673	0.374663556731955	0.68946769468529	1.1298871690036	1.50436708091851	0.812627769079977	-0.470802221130105	-0.331577022391339	0.783940276912781	2.45301265784174	2.80945591843059	1.07224822228733	2.39553061978508	2.23147433815735
TCGA-DD-A1EJ-01	2.75559708634788	1.85051983677982	1.61302891137856	0.888277916571752	0.240402928250143	0.784285673038448	0.85848915364878	1.48478390447138	0.729967034389847	-0.483120513082151	-0.341530371635427	0.912023770708821	1.98571890900762	2.65956871521742	1.29344355631363	2.13698418078808	2.05385091658532
TCGA-XR-A8TF-01	2.58471348954966	1.72792678282081	1.58518710459582	1.01797298989916	0.51208935967373	0.703537494004475	1.23122938615717	1.46044466493545	0.515865750322973	-0.382203987764759	-0.227205034735305	0.884660537294198	1.97139600174606	2.47827106347564	1.09034349160593	2.23940859113185	2.03467698506211
TCGA-K7-AAU7-01	2.87960589926348	1.95474286538475	1.79563778951874	0.732983055992712	0.453576628413559	0.634427405654464	0.949626715308348	1.42584995428932	0.683482091397439	-0.425162984698321	-0.246302353916095	0.78877065828112	2.16172367143695	2.96862734730909	1.29113441846931	2.48213986926185	2.27040747920823
TCGA-CC-A7IL-01	2.38469840964737	1.69824316743581	1.57032224802356	0.696964187339484	0.338357356600777	0.767323299342038	1.14614159292438	1.49395428782699	0.410304737006336	-0.475230132136044	-0.38481934010766	0.652437243522414	1.9350161579969	2.42961755605377	1.11465243266595	2.1592100150445	1.86986808893398
TCGA-G3-AAV7-01	2.75705811889008	2.06261410386618	1.7907734540303	0.690577108931732	0.228428564522724	0.947920538983607	0.990452706832147	1.66510525886683	0.804908595432742	-0.608470344726124	-0.450544582081671	0.688322909969581	2.1891014986702	3.10865418445374	1.27578127990748	2.63377102874873	2.47457368296158
TCGA-DD-A3A1-01	2.45291116385491	1.63723792182136	1.44468045316835	0.799502340962887	0.391383323526697	0.448246060249747	1.01747759989327	1.3002349770901	0.773903944422084	-0.330115763587333	-0.141200193394866	0.747869359113438	2.05654964907934	2.63927278041422	1.06120878549378	2.22404221174617	2.03541870645966
TCGA-DD-A11D-01	2.55985104249406	1.68777501662459	1.47757404078999	0.843159759507394	0.389797205524793	0.633301126063623	0.702263747585081	1.28361066105518	0.509887036356227	-0.55837126921279	-0.373292499941951	0.646934852109423	1.8773172039963	2.43096588161423	1.06431646995098	2.10590874850459	1.88896400074214
TCGA-DD-AAE6-01	2.22937206591956	1.7118442152227	1.53558577799566	0.47488444912251	0.0280901673676265	0.837763923065899	0.699565377751473	1.4465903232853	0.538104168674856	-0.47198505313336	-0.513755541263703	0.3947147698826	1.75231881053136	2.7143508786205	1.06950899739426	2.53149587718775	2.19892356396933
TCGA-DD-AADL-01	2.47541148589291	1.83362021862131	1.66824766468644	0.836778588528928	0.074234454701182	0.803716947910971	0.787568149509027	1.47333827253431	0.943758890100357	-0.520247109395907	-0.522534005607578	0.696180589762107	1.90332083274374	2.66110096770974	1.19202873019104	2.31397278330237	2.09787887071155
TCGA-DD-AADS-01	2.37613041421164	1.48101219030194	1.38824586053009	0.476406864614183	0.484940682571794	0.212420085229046	1.25433019924618	1.15359562364793	0.675586885299653	-0.35051727286466	-0.121596320936636	0.446465526387355	1.77152475868464	2.23801407224388	0.713578659303572	2.05844144882649	1.7807704113017
TCGA-CC-A7II-01	2.57970993651102	2.07003893286234	1.8262904782068	0.808604496521599	0.239313453230678	1.18535395430381	0.996693074870655	1.83268485365638	0.974584591692682	-0.533919970241338	-0.363051666482736	0.487936429614644	1.87298281341811	3.10615819000138	1.71357865930357	2.47676437616325	2.34604478276467
TCGA-5R-AAAM-01	2.80057196572602	1.6647880820607	1.48895339191666	1.18448209114627	0.526604353731413	0.577965916611345	0.895998944370953	1.3148340232261	0.443723498710708	-0.513682915514236	-0.27747016589186	0.714507310450632	1.72373685304523	2.32744839860748	0.910976296199698	2.01837041495604	1.67859127018732
TCGA-CC-A7IK-01	2.64601009066177	1.95501691180762	1.68838075280659	0.710853026777701	0.482274855721447	0.939672466897535	0.79066303294483	1.5635739535392	0.622018386455138	-0.419447947849139	-0.30173473008092	0.435171290573746	1.87479383336554	2.89872201000625	1.26402190658738	2.49078157002288	2.34694546193925
TCGA-GJ-A9DB-01	2.57201701899271	1.70471379472173	1.46720440035776	1.00550271524376	0.431827570418224	0.611588866219444	0.753730169831948	1.22954044964379	0.45248184295742	-0.421189768600488	-0.285189594225066	0.484010267928748	2.24015906305913	2.63605431896724	1.13083334678364	2.27346082340419	2.03891392034103
TCGA-G3-A25T-01	2.54572285204151	1.71587519985592	1.47067047217839	0.368161009191723	0.477020201905089	0.453492436059726	1.17647017086202	1.28755551262369	0.598236073334616	-0.203041365117096	-0.0865139905421199	0.723888066069549	2.37487533182215	2.67203205822739	1.1929270067634	2.34615924162408	2.08605885386433
TCGA-G3-A7M6-01	2.61028616737092	1.83778137248109	1.60541324389989	0.817374756750877	0.416386295236338	0.763474563264796	1.0388436088425	1.47897251439438	0.627800813962901	-0.499746824614463	-0.351009889428107	0.571465692987134	1.77547314029259	2.76801969843037	1.12165805260223	2.65852386024254	2.22803128904155
TCGA-DD-A73C-01	2.73619767912886	1.8763430634057	1.73828364810321	1.00447530809721	0.470478796188309	0.994229928364028	0.945608062165274	1.74220166641231	0.688445362200011	-0.296772165011721	-0.124298260031793	1.07225668852561	1.64037666970063	2.48624142393203	1.0816856818583	2.29726179942189	1.89939050959046
TCGA-KR-A7K8-01	2.56804618902028	1.73059925924288	1.50267076032317	0.636199042372541	0.452802708961682	0.648857158262981	0.946240239707123	1.3353758271227	0.580410279439399	-0.352448801845567	-0.153902025842622	0.667808475180681	2.00902823336374	2.49534055496926	1.04075029928001	2.25631897303185	1.92702501310926
TCGA-2Y-A9HB-01	2.65417135416244	1.69401643138865	1.55318129347986	0.959343060309799	0.651351965157212	0.549807400176096	1.00729668031978	1.34462905118366	0.485468955227187	-0.291899092038904	-0.122491444460061	0.700443628989036	1.89356697808983	2.5392434512617	1.12587317617682	2.24048281708816	2.00360784068637
TCGA-DD-AAVR-01	2.73245929536342	1.74895638140546	1.63729143431916	0.643247643221255	0.372900699966892	0.595044589133203	1.4291545873106	1.56974901229958	0.296776762365048	-0.562479862499744	-0.287937289630793	0.739688354645371	1.69391132820616	2.44560700307989	0.996621588706152	2.06212949500355	1.76776896702794
TCGA-DD-AAVP-01	2.39327584566965	1.60037486350022	1.41633314974713	0.733198332977764	0.341744068153995	0.719114603841915	0.850720972191269	1.35252482573873	0.509074500683904	-0.458693165625308	-0.278933450399813	0.549714122114575	1.56301000142936	2.32015651030945	0.9096863280324	2.01326484354355	1.73807677473033
TCGA-DD-A73A-01	2.5220301601204	1.73726713151938	1.51461623924023	0.701909036207899	0.269080134548196	0.70244734983637	0.801311648806089	1.3796904573576	0.848813250060756	-0.351466489331003	-0.260807484440353	0.710082588233785	2.18112200306457	2.58288361933315	1.17206704137849	2.33391050031879	2.0169350581009
TCGA-2Y-A9GV-01	2.55054711080666	1.68804633088817	1.5138298726919	0.998415394808741	0.449406870718351	0.636166976648021	0.917644206507688	1.35300056569205	0.416847080920998	-0.342426000261198	-0.175169854876937	0.664863507006898	1.76898443056482	2.36951628130553	0.910137456194916	2.00688049155304	1.75668596221456
TCGA-DD-AAE9-01	2.47707513792458	1.69809913183104	1.5061061936772	0.868169036752778	-0.0692029278974404	0.766303994125613	1.11581908669715	1.45979157207771	0.661607660154745	-0.563270931054685	-0.444510808927779	0.763610330168903	1.85433348202505	2.42806153441278	1.12038094475783	2.23994230933446	1.81445303600558
TCGA-DD-AAD1-01	2.64240794962213	1.75448618960784	1.57230858998339	0.686163959338359	0.423588099975776	0.661660895445773	0.929612657359769	1.35917570697256	0.441002821347319	-0.373693305662203	-0.18932698690949	0.74913131213148	1.83789440187973	2.61964601793169	1.0961172208031	2.20666319343496	2.01983977071609
TCGA-UB-A7MF-01	2.46755228052181	1.74418984011804	1.54872895691136	0.493313307314325	0.299967273639135	0.619775688301144	1.2521931459483	1.51198756465641	0.399303905575117	-0.381838565625709	-0.276630800902445	0.733507861925183	2.02800880800587	2.7391054562086	1.2400642986455	2.22955046719499	2.10774314850252
TCGA-4R-AA8I-01	2.45892389090506	1.57594048597965	1.36412290607475	0.968350450397787	0.351333062079646	0.507244826511025	0.800882338106647	1.18714765623802	0.550370968925349	-0.393075802879841	-0.174623843744054	0.476409785416627	1.87218447006258	2.50962029988322	1.04114865350196	2.06080355642133	1.91605600697789
TCGA-FV-A23B-01	2.73214007737164	1.76915953728075	1.55407520274674	0.863295992449302	0.292778167948098	0.821683179475266	0.723700499818179	1.50511943954462	0.512274806371457	-0.20136676146433	-0.128749224531537	0.908534555964368	2.15354067272458	2.82661417718908	1.2133156909351	2.45538454678166	2.16838704154078
TCGA-BC-A112-01	2.70484029925931	1.85101532339444	1.56335107886915	1.09532105408673	0.523357981390938	0.703772384206509	0.879055317648293	1.51343216890388	0.570646349035572	-0.43126252479422	-0.24058660688694	0.642828950090987	1.91294173079331	2.89898911370793	1.43363898602601	2.48211341178261	2.17511604702146
TCGA-ED-A459-01	2.77706736041956	1.83297098243195	1.63348424634015	0.992391129243488	0.0219175678619389	0.589669811555662	1.22107910236454	1.51171303747857	0.672198641541671	-0.514067226485471	-0.314565173730639	0.880744465746085	1.97767305077939	2.6213381817664	1.16609318241054	2.23236193578927	2.08796168818799
TCGA-BD-A3EP-01	2.69423722490436	1.74290076173068	1.60839772199711	0.807085186987645	0.36796548118547	0.567435217418091	1.05932175754042	1.37052479091264	0.484520736167463	-0.419157167439166	-0.244320343185836	0.494384775554505	1.70728949029493	2.67693814633776	1.18665199139295	2.25507779828487	1.96959931664723
TCGA-G3-A6UC-01	2.49935260626051	1.80441322031424	1.67500560313909	0.898789640759023	0.32441374085988	0.728448356545672	1.08260115446255	1.51556678113077	0.547485052016762	-0.24424099502577	-0.151321873624762	1.06240782892097	1.70862491430847	2.34661342943344	1.01495322301252	2.13009835343713	1.86911095611247
TCGA-2Y-A9H9-01	2.48909942721116	1.63148615502261	1.49868346050062	0.902730576720534	0.518125008421607	0.399400842272972	1.05480122406577	1.25699164724733	0.530938952755073	-0.3844089757176	-0.186637284781871	0.691328228342952	2.08603187243255	2.64490567373077	1.11668283032769	2.35753926335091	2.08243528227921
TCGA-DD-AAEK-01	2.72431305997086	1.88211903356746	1.61689896908134	0.995799563778067	0.485235271857172	0.757220874125801	0.912164028822269	1.40934952482439	0.726331697945354	-0.460999372176827	-0.29074598355663	0.759486688727929	2.02683947238462	2.55483209526635	1.1407892981849	2.3479868887899	1.97541027689765
TCGA-DD-AAD5-01	2.29467095075842	1.66035026150489	1.51003797560909	0.609376439893335	0.461944224599003	0.455823795405132	0.885740832217936	1.17871154280294	0.700739335163489	-0.449337980627944	-0.252329996987766	0.508739060313545	2.0065930922715	2.74223970052826	1.126056991574	2.28582915643252	2.11052512868049
TCGA-DD-AAW0-01	2.60414963246943	1.67495229096552	1.49413765812708	0.790461965206456	0.375809509137284	0.603935972738585	1.0785770011582	1.38340135726033	0.410024983255938	-0.456415264208538	-0.28695903035508	0.832877767758961	1.90714829038353	2.41728831337448	1.08116242030219	2.11497181907572	1.80734033830605
TCGA-DD-AAC9-01	2.73765939244142	1.7581721476181	1.59289331458822	0.920328142566573	0.338131592810421	0.660931274438728	0.989495833848777	1.37967937063108	0.87505604003483	-0.505431572145834	-0.297468222427232	0.722187321380477	1.88927370546395	2.47532793900805	0.984550444644269	2.17008665245978	1.86238630760915
TCGA-DD-AAC8-01	2.66281952470692	1.92489696434833	1.75794856224961	0.9295672073301	0.282196433027771	0.849728039004796	1.26174516485232	1.65275491229309	0.740058746994723	-0.36986353441716	-0.268490679408612	0.924936802149691	1.74656034981469	2.68512483689614	1.26023800653066	2.24487216020733	2.0341013061314
TCGA-XR-A8TE-01	2.8588758409669	2.00918538526444	1.85340825788842	0.732377799989212	0.589114599891301	0.889697564893089	1.15666841609108	1.7051698671036	0.776459162114553	-0.3707479954606	-0.271811355559026	1.11583531755843	1.88338104508629	2.63547480909445	1.24059399660027	2.36855000300012	2.13659270724437
TCGA-DD-AAVU-01	2.36354762124682	1.63563673043512	1.48454469070367	0.628979096269209	0.377768278043978	0.557941626937456	0.983619937586518	1.29215824405511	0.537211298779516	-0.357480326803309	-0.338813943988199	0.506100305566401	1.85208022979617	2.4134261959096	1.10204391479159	2.11043919595671	1.825056381886
TCGA-2Y-A9GS-01	2.49927233576331	1.76443822365689	1.61746084088509	0.679407747565885	0.418530150240896	0.698469566263799	0.905185009278156	1.4368391232927	0.587183306022526	-0.459326596020405	-0.324549947066226	0.68160547297072	1.95274345509931	2.70121079858688	1.34864059372939	2.28952512660643	2.11590134456121
TCGA-DD-A73D-01	2.43316694125925	1.77230266273444	1.62220053614799	0.821833596391183	0.555206136541169	0.802356436362007	1.04829824346632	1.58176774926617	0.509537128553108	-0.17521300988003	-0.15452542627564	0.870094231626254	1.71619582288462	2.40150497350195	1.00895739290971	2.14869840018455	1.86916679559538
TCGA-KR-A7K0-01	2.71124656788845	1.79995121488883	1.61600717879226	0.905383983505343	0.440693715665153	0.752796188226734	1.01807418362957	1.52024129060907	0.749174807627609	-0.475187939142103	-0.270893891736789	0.793963536393158	2.00541165431846	2.56053449191434	1.05635300543212	2.42417995657743	1.90810208107805
TCGA-WX-AA44-01	2.59257709595244	1.77191799252524	1.55017751261788	0.676334542448844	0.409245701221817	0.700965006773344	0.975196207885937	1.35739178367824	0.630725128055091	-0.429505083669521	-0.355910118726082	0.700674897020655	2.05063724663378	2.76739289028257	1.15648044288656	2.50714756234444	2.24401205455958
TCGA-ED-A8O6-01	2.49904973518555	1.6517591404382	1.40463184848563	0.404550129625397	0.306701196413347	0.74095027182058	0.579582656121868	1.29489007050256	0.187437735228849	-0.524350059969357	-0.269102660692274	0.346912471631962	1.75954437515388	2.49836836937352	1.01945498759435	1.98340807511659	1.8086810899931
TCGA-DD-AADU-01	2.42653627035491	1.68905856856272	1.53048162091872	0.681459130978531	0.557875359573206	0.670561527904088	1.03203559914013	1.34007934682528	0.751276001490015	-0.289290848970341	-0.195971972149798	0.555581673256493	1.83534180239226	2.41669642028221	1.04111347835843	2.04999995338248	1.93385509103601
TCGA-2Y-A9H8-01	2.4386830275356	1.76654071970986	1.59218933620383	0.515089561005169	0.145326370837241	0.68392201301898	0.997250342836401	1.49543952302989	0.619879312377207	-0.350109476498064	-0.295872109142845	1.06204122270899	1.82646189384801	2.59752862670837	1.16979459440723	2.18831826767007	2.00482203944779
TCGA-G3-A3CJ-01	2.61397871043453	1.7912775043345	1.61553758310716	0.761542551878422	0.448113007787531	0.75915857431898	0.982862345859301	1.50252246839649	0.904807280316396	-0.401950921081487	-0.228107376281916	0.705929789509179	1.6155696135604	2.41419234317795	0.962764856934204	2.13268027853005	1.82855481603716
TCGA-DD-A4NS-01	2.87156771076551	1.77780896134063	1.62257845935892	1.05841824685731	0.369743930812738	0.750395730066879	0.882244840751335	1.34078689104551	0.440714054723604	-0.398340288658492	-0.186641275517173	0.777791743051465	1.71210864912547	2.48396366355738	0.909123741877134	2.27848368875862	1.95438112837608
TCGA-DD-AACP-01	2.71314557613282	1.87738036881482	1.58920478071435	0.748396784243922	0.135209371140419	0.918913318380649	0.836857481553286	1.52119714337955	0.984776291397724	-0.591446760262327	-0.441265316883243	0.751829744448103	2.30653702250558	2.81385094773769	1.43153607434159	2.48755684969849	2.1699832950658
TCGA-G3-A5SM-01	2.70282263744652	1.65764070437711	1.49588309365899	1.10668274724418	0.187392201420234	0.590986080078719	0.974838074255728	1.36954650692552	0.298300890889085	-0.560294825012849	-0.360684857543351	0.476176010456313	1.72813395981533	2.47533543676138	1.09524578119588	2.10039068964493	1.75905748230021
TCGA-DD-AAVQ-01	2.53909108802967	1.73066987815515	1.49982014333514	0.515707723698937	0.308482372733904	0.656866388232635	0.956500590789434	1.31958500281441	0.453632936518817	-0.497154561619627	-0.293859680122207	0.643542223356862	2.04792608466415	2.66944905088423	1.23408514596097	2.22969695228455	2.00002327422412
TCGA-HP-A5MZ-01	2.72218044695749	1.71034028772746	1.5096109130157	0.957666534184663	0.427877905075197	0.57871826868822	1.01727137894681	1.31644131011131	0.417379545029982	-0.398048514661744	-0.197029256938108	0.614050214744028	1.79967886274753	2.44039197698267	1.06059692191104	2.05696080258803	1.76041627962006
TCGA-DD-AACE-01	2.56520666451095	1.82482143716079	1.65689991837078	0.818818270478207	0.43991525184597	0.852022260357244	0.746288870895728	1.50427768334995	0.507763781075785	-0.544962147713246	-0.376950546042219	0.824577858518839	1.59507695719679	2.62636848737033	1.08931390644564	2.37958354661859	2.06299399879523
TCGA-G3-A7M8-01	2.68795470448698	1.75103923210677	1.48618521642299	0.936656239279541	0.412095875897669	0.607059269352546	0.912202587720147	1.37201001030207	0.83043723729143	-0.133543635473828	-0.000274754955308419	0.887191357034054	1.90923471711906	2.38113894755622	0.958244728716669	2.1120254730259	1.83015485116617
TCGA-BD-A3ER-01	2.8050888450756	1.76260638666718	1.60229974024002	0.915482461003457	0.309610533852828	0.619656588304503	0.952707895403175	1.42695490829432	0.588697322261882	-0.442266117338721	-0.278632676468188	0.719693658122521	1.85849257051871	2.53618429171219	1.07003089521311	2.12705241451908	1.89117513687156
TCGA-DD-A113-01	2.70520413361975	1.78152869038662	1.56868969815339	0.903018670384218	0.305434732657438	0.725429822187688	1.0503034966236	1.48322044431978	0.567438333428714	-0.390937432081412	-0.306633416684148	0.84004395588733	2.38715328629149	2.80664615080699	1.24941759971528	2.47507938386178	2.26932307445382
TCGA-DD-A3A8-01	2.4801014555055	1.70874920271876	1.53821633583176	0.733533206183158	0.348903902958868	0.739189699290661	1.02418358267325	1.4143873357343	0.603738376894305	-0.475998117516091	-0.264665389104263	0.658773688934888	1.67045220048179	2.40207380810664	0.956753831445126	2.13112539086006	1.84342183821648
TCGA-ED-A7PX-01	2.61277141378303	1.93556059118565	1.75981901628439	0.927930087354452	0.318934740836938	0.624448530590613	1.2385272863149	1.51192508941777	0.6671272528527	-0.346004910950326	-0.169059216730103	0.800082047491075	2.38490929885706	2.82481244226588	1.30117801252768	2.38229196335256	2.16241458539069
TCGA-DD-AADP-01	2.70394087789761	1.8187675567805	1.61133930954387	0.844616044365603	0.284119445807185	0.724605870539986	1.15164413440781	1.52731471301527	0.522693299087561	-0.347817759129789	-0.213112462133384	0.876022723496257	1.92809406947919	2.5219832568487	1.07339999389298	2.25404805363945	1.91642822407045
TCGA-CC-A7IJ-01	3.1171463066881	2.35674104476036	2.14108366026858	0.575467071226661	-0.115432545836016	0.957406515406658	1.37106006724103	2.00147555021337	1.05388051979632	-0.469870584478815	-0.238455656203767	0.990868409710788	2.47726368618564	3.1690588143081	1.47079315529624	2.65153515704643	2.51939941748526
TCGA-BC-A10U-01	2.56844990364417	1.8006161849767	1.64245252193113	0.77683441813683	0.48611307374233	0.656593480106029	1.17049438269168	1.48321009792265	0.510505595807426	-0.296035990637969	-0.336603358944133	0.948555398047295	2.13993327420909	2.63096195443233	1.16928096448424	2.25598826989948	2.15068764129803
TCGA-DD-AADD-01	2.47785784778867	1.87454595154472	1.73265924901895	0.757423373663785	0.350240337712988	0.941420732862668	0.939855245800136	1.65031408744394	0.451832627609838	-0.441126625883274	-0.360233938444764	0.409456026975498	1.8130459185015	2.89032356509605	1.24245618710315	2.61984491325897	2.40740183758111
TCGA-ZP-A9CZ-01	2.70536507627412	1.86331742740091	1.63601064810973	0.891049962657447	0.241299856068578	0.649501397785265	1.06531662789107	1.44531480070907	0.670430356648752	-0.458934606138918	-0.314177796301544	0.798339920623592	2.22244017467624	2.87895652055242	1.33215370645054	2.51569943675608	2.2533998227776
TCGA-DD-AACY-01	2.56015731807886	1.67083653488404	1.5282118099312	0.754289398940762	0.290144430572472	0.550641975327506	0.973448293104141	1.33322610148805	0.52296930643833	-0.488305881879932	-0.314421510383287	0.773358408706676	1.75250374309177	2.53795047464698	0.956352414526172	1.99580896169916	1.96875402625959
TCGA-DD-A1EC-01	2.75192430578985	1.95398774233639	1.72583305875491	0.922788684756695	0.405851781380358	0.718864537388186	1.25983305196718	1.66119389733284	0.480984812936742	-0.162248311083803	-0.0754875170766196	0.585877376037488	1.88321003808577	2.86482489757068	1.19166999106392	2.543621963431	2.17346144017453
TCGA-UB-AA0V-01	2.7040562477825	1.71573962479398	1.53037629256134	1.12325955700431	0.418151821694207	0.623042881661156	0.894444534563411	1.32359833947304	0.516637853808074	-0.342684083504067	-0.169529219979655	0.865874977239169	1.76292596003123	2.39186515279144	0.91650071699323	2.13800380906163	1.8926041485954
TCGA-DD-A1EL-01	2.6191264517334	1.75005807821962	1.50274326267915	0.932654691302892	0.359883814673968	0.699062150015825	0.861399792174684	1.38842838923172	0.78402161127815	-0.433243677303209	-0.27793295794307	0.598338827249808	2.10463891298518	2.77775386809334	1.36004767021457	2.41989797026311	2.07533768383053
TCGA-RC-A6M6-01	2.50462733221974	1.67823940615919	1.49012098743757	0.306214007450469	0.28193390922185	0.65397695151214	0.611653542275973	1.36978479571505	0.567027827241496	-0.470455204028669	-0.352791265695752	0.377061179925169	2.01691565956245	2.80945199692395	1.35520980741597	2.36320206353592	2.10101956052343
TCGA-MI-A75I-01	2.51060967025784	1.71565973028373	1.55387993394984	0.613005633709748	0.202527284179171	0.609913399295989	1.01715059274553	1.35443476099799	0.442888017897909	-0.389640090434254	-0.328767379076358	0.710841088057387	1.99360774303794	2.58686231839145	1.07465990836059	2.05199853344513	1.90297736744178
TCGA-UB-A7MD-01	2.75577671387994	1.81977705189725	1.61989285288915	0.802854317177753	0.378953763583022	0.584472459563222	0.852328577343743	1.31486665093386	0.740528739435537	-0.497774016340748	-0.291221705632001	0.470870752880454	1.84903461582475	2.61865484396792	1.10690202439353	2.24095200000361	1.93864276072226
TCGA-CC-A1HT-01	2.83075091192558	1.97801228986432	1.85896368551461	1.00563331986238	0.521425093190493	0.658098655780762	1.42532389587036	1.68819228254561	0.770044406703134	-0.280100430570732	-0.109585757036672	0.709669500315778	2.2227017769353	2.99076242663715	1.41748707902296	2.67260075881108	2.22825225456094
TCGA-WX-AA47-01	2.56234120635327	1.61304962160409	1.51470947380828	0.652084992228547	0.325436910959655	0.581764447065316	1.05301810336908	1.36623346058737	0.396492528953814	-0.294959285870028	-0.13777097944519	0.695562878986067	1.97663502871509	2.62396969530533	1.03796398950526	2.32657016011694	2.08380740387349
TCGA-FV-A4ZP-01	2.28252306979309	1.61940642970178	1.34815877161687	0.542333698752035	0.339024837474957	0.42240740037979	1.04907531309133	1.22758917005972	0.814838654813537	-0.390814781187141	-0.229881686993908	0.307288024843571	1.83117394482862	2.41723926699068	0.965623967635152	2.2348332877135	1.98638284561796
TCGA-ED-A7XP-01	2.63532894861908	1.75416274632037	1.5427719070121	1.06966369212704	0.496828017009469	0.646931688203613	0.984300909904575	1.41203486742896	0.429474903561053	-0.357628698678442	-0.240644401987124	0.65266635304753	1.7325150497837	2.57461123578458	1.14444053981165	2.30365037748878	1.97395772175903
TCGA-CC-A5UE-01	2.4372632894792	1.64862309913983	1.41583880604961	0.504418362209468	0.293755409654063	0.517122590216806	0.864210340455241	1.27740651855138	0.718839321096708	-0.491601039740899	-0.412978717623375	0.623983166986482	2.08497318662139	2.69194346726811	1.16651793551826	2.30494927996812	2.10364375311785
TCGA-CC-A9FW-01	2.51570787498903	1.8404945330708	1.64876504025151	0.693511517393519	0.246133229945993	0.876302281435861	0.829851308952423	1.51421525829402	0.794547087843896	-0.409645671874765	-0.380200106592789	0.8537250477338	2.25616266513277	2.78484917667954	1.33149582349677	2.2463779199846	2.21134027948697
TCGA-XR-A8TC-01	2.58099580688018	1.80956552195108	1.58899483649493	0.692241623098271	0.341000197737297	0.730061215343542	1.04908281284702	1.50115424808233	0.366322081532943	-0.544630110247049	-0.438579988495948	0.790900128809606	1.89957805362907	2.50061270868366	1.12426763715906	2.21117271564127	1.90364419202373
TCGA-BC-A69I-01	2.77202719471433	1.79274722684036	1.57880895315495	0.973541278704682	0.437588238341228	0.68043021778937	1.05463707052669	1.37967895684304	0.805848799216811	-0.404958015401155	-0.206330131706419	0.828237899901746	1.92968009408965	2.42004123995955	0.947507825130501	2.27654986446488	1.86144731156976
TCGA-DD-AACX-01	2.4384196190023	1.81469637474868	1.60747356444796	0.761223271962011	0.454203497613199	0.670797391059795	0.923011281274164	1.38547863807642	0.602323012776326	-0.287832020047872	-0.250042745674632	0.556895702040417	2.08674177988239	2.77905660004642	1.27755492751769	2.50834760595929	2.12574530240172
TCGA-DD-AAW2-01	2.64293213259204	1.84523220998394	1.68460161016509	0.743932859098067	0.180530098616304	0.893818026536406	1.04757926959419	1.64412140766361	0.626132927650398	-0.369083925596213	-0.211563838678769	1.04749464565199	1.82057908602665	2.61269750247121	1.26464486903583	2.32804743757089	1.99413013188617
TCGA-BC-A10R-01	2.55439485101513	1.64709694829908	1.4170760746664	0.694328603540486	0.434343191112701	0.563167909631268	0.877286199578557	1.28243190156084	0.311167659640491	-0.547961252711916	-0.330226743815087	0.535423349543885	1.49428799522239	2.3360873309907	0.869117444488104	2.04277831753161	1.85264822946479
TCGA-G3-A25X-01	2.60746202914455	1.74328485651859	1.48863004401318	0.774528960814092	0.489912996328325	0.416406884575933	1.13703827916638	1.23644687448493	0.713948327556109	-0.312445047757306	-0.127231392502612	0.355311944893724	1.95106869086117	2.72759655712133	0.979526391209106	2.35815790833778	2.15032799295145
TCGA-DD-A3A4-01	2.60809801121969	1.69667397897806	1.59346478797691	0.807193721388468	0.469491302718051	0.578888818501234	1.10456487436571	1.49718668004562	0.523059063289408	-0.424125390637754	-0.247670347333905	0.855238553246618	1.76127287640081	2.44715858634068	1.01388839108348	2.28979750599146	1.92568579318392
TCGA-BC-A10Z-01	2.52923052249262	1.80761151698755	1.65425737108748	1.04634737710205	0.261816149951831	0.759923783472382	1.14180437946989	1.45669678735431	0.784786364022056	-0.336520768917694	-0.320225770091782	1.0420919493891	1.97323737678034	2.6586384853	1.16302437124765	2.3471135616666	2.14430802493305
TCGA-DD-A4NR-01	2.73439681384768	1.81172041147266	1.5852794026991	0.588383594605504	0.27362983921215	0.595022292315642	1.07014005964474	1.39671608842181	0.641988539992819	-0.411055295177299	-0.254620885924876	0.645764674440135	2.35498071231083	2.7889004056918	1.3526872157748	2.31260371053125	1.98930788590863
