# Supplementary material for: Identification of a senescence-related transcriptional signature to uncover molecular subtypes and key genes in hepatocellular carcinoma
Source: PLoS One. 2024 Oct 9;19(10):e0311696. doi: 10.1371/journal.pone.0311696 (PMC11463828; doi:10.1371/journal.pone.0311696)
Supplement: S1 File — (ZIP) [file pone.0311696.s001.zip › Rawdata of WB and R script for manuscript/files/tcga.cox.txt]

p.value	HR	Low 95%CI	High 95%CI	coef	Gene	type
1.63005477203389e-05	1.56439218553601	1.27636317539603	1.91741892694984	0.447497368703937	SAC3D1	Risk
2.85659701582816e-06	1.35364546805312	1.19245354469495	1.53662678209363	0.302801299770448	PTTG1	Risk
0.00273692658068439	1.24041604432325	1.07734020806974	1.42817649567845	0.215446842958347	SPC24	Risk
2.88318049376415e-05	1.30254083603549	1.15079755734615	1.47429286646435	0.264316846196521	CENPM	Risk
3.13419834518977e-06	1.32223689998088	1.17572941671011	1.48700066088601	0.279324923545529	BIRC5	Risk
8.32324799661951e-05	1.28792157368168	1.13541263901235	1.46091554996038	0.253029735829596	AURKB	Risk
0.000255937329607171	1.47685919379384	1.19829373617301	1.82018232462702	0.389917666434621	MXD3	Risk
7.8136738376847e-08	1.34904187445478	1.20942910535226	1.50477111140995	0.299394617851915	CDC20	Risk
2.09812160333349e-05	1.32187395018608	1.16240119868266	1.50322517058724	0.279050389066719	CDT1	Risk
1.14610455100356e-05	1.32305085578009	1.16752881754961	1.4992893885517	0.27994032413711	KIFC1	Risk
2.26441889962476e-05	1.39042688646737	1.19379997421548	1.61943957812684	0.329610812559643	CDC25C	Risk
2.86906289648617e-05	1.33048644003986	1.16389382127917	1.52092410387093	0.285544619756356	TROAP	Risk
2.53248011637318e-06	1.49095095586071	1.26244155930083	1.76082190609527	0.399414141788019	CDCA3	Risk
1.39765795657412e-05	1.28070441299234	1.14543835201453	1.43194419025114	0.247410249209813	UBE2C	Risk
1.19756371967116e-05	1.37925915345024	1.19434276436089	1.59280557402986	0.321546509690153	CDCA5	Risk
7.60307576419518e-05	1.38710931793947	1.17954238766297	1.63120230357017	0.327221954333188	H2AFX	Risk
0.000167060654752866	1.3692417848759	1.16256584583026	1.61265968045984	0.314257144938228	RNASEH2A	Risk
8.52252961724976e-05	1.34886859428601	1.16181864142931	1.56603313096506	0.299266162759715	UBE2T	Risk
3.48702291392285e-07	1.6662517728582	1.36911822569203	2.02787087225411	0.51057665649113	DTYMK	Risk
0.000540770564865526	1.2527520506558	1.1026135956401	1.42333425474518	0.225342771779765	CDKN3	Risk
3.26791035226095e-06	1.25723843754642	1.14167461573652	1.38449998542224	0.22891759940519	MYBL2	Risk
1.75322835645842e-06	1.392767300502	1.21585846927946	1.59541657385269	0.33129263167039	SKA1	Risk
1.21322252195411e-06	1.48944389710591	1.26809620721186	1.74942808756103	0.398402826873318	SPC25	Risk
6.49813611797561e-05	1.32606474603869	1.15456438173076	1.52303997811766	0.282215718655094	RECQL4	Risk
0.00059322549778581	1.22634378167174	1.09155792329244	1.37777303316045	0.204037207400624	E2F1	Risk
2.18953508191493e-08	1.45065808876509	1.27344770227525	1.65252871141836	0.372017307792517	KIF2C	Risk
6.8719206028622e-06	1.37415847240068	1.19641919487621	1.57830258437632	0.317841523685565	ZWINT	Risk
1.19024265848311e-06	1.39975973937395	1.22213465616043	1.60320085687434	0.336300607160825	CCNB1	Risk
0.000116876232176089	1.33732554444934	1.15349389758853	1.55045433320071	0.290671757224192	PCLAF	Risk
0.000360070722598506	1.27020596929753	1.1138075581176	1.44856550189502	0.239179067869896	ASF1B	Risk
4.85895895702857e-07	1.45295211851377	1.25618010069082	1.68054712658854	0.373597430510255	HJURP	Risk
1.98987044043958e-08	1.50264053382609	1.30346383807642	1.73225256270193	0.407223916381772	CENPA	Risk
0.000253474011149738	1.28037646867455	1.12159822396807	1.46163204122742	0.24715415083984	CCNB2	Risk
2.7888109428888e-07	1.5062025530587	1.28829840902956	1.76096323253978	0.409591617716677	NDC80	Risk
0.00123569570147365	1.2453978540364	1.09014503475576	1.42276097710795	0.219455040342801	TK1	Risk
1.99619618199542e-05	1.48877684746263	1.23997326403464	1.78750346142854	0.397954875084889	TRAIP	Risk
7.4236064594584e-05	1.36371574870291	1.16972027791572	1.58988493092904	0.310213142324838	TEDC2	Risk
5.95841317907468e-06	1.45303484207771	1.23603846129275	1.70812666305191	0.37365436370719	SKA3	Risk
9.39922853291729e-07	1.46703016246273	1.2586832782613	1.70986421663467	0.383240059592099	UBE2S	Risk
0.000650384073580826	1.31394734227917	1.12309535543676	1.5372315537812	0.27303584489045	NUDT1	Risk
2.21009203608875e-06	1.38916388959057	1.21238591054951	1.5917178642135	0.328702047877733	NUF2	Risk
0.00154021291450133	1.29769160369601	1.10441657239111	1.52479013843226	0.260586996597562	GINS2	Risk
3.68281066113733e-05	1.44798761417807	1.21452616718344	1.7263260252971	0.370174740182517	RFC4	Risk
6.22203356317074e-05	1.33289062309977	1.1580062154628	1.5341864226845	0.287349984641554	CENPW	Risk
1.9661730936462e-05	1.38951291745014	1.19472381633956	1.6160606504659	0.328953266630863	TACC3	Risk
9.03970228213533e-06	1.34238780249646	1.17873204013041	1.52876561503487	0.294449970348985	CDK1	Risk
8.10322746803151e-07	1.45414049761453	1.25313641004494	1.68738580241779	0.374415002788726	NCAPG	Risk
4.28356909483267e-06	1.47907684216823	1.25174528540197	1.74769446352325	0.391418137868025	EXO1	Risk
3.90245322931034e-07	1.39527694366103	1.22681135894598	1.58687620172074	0.333092921491548	TPX2	Risk
5.69272570823167e-06	1.34369611432216	1.18271900508446	1.52658344026149	0.295424111120218	KIF4A	Risk
2.93643408690428e-05	1.32728849300166	1.16221134213267	1.51581272681601	0.283138134134298	NEK2	Risk
0.000430590291063254	1.3522603338993	1.14313385063285	1.59964470444568	0.301777513743748	TLCD1	Risk
1.13542890414113e-05	1.39797405273102	1.20374354950894	1.62354469347434	0.335024083361137	CDC45	Risk
5.59100710276916e-06	1.38974946063527	1.20572135364303	1.60186560311001	0.329123486749381	STMN1	Risk
2.36143650668898e-05	1.3395835880806	1.16978449526577	1.53402972660122	0.292358810504698	RRM2	Risk
2.16010628140431e-06	1.41240479501862	1.22440074577281	1.62927645370916	0.345293780010126	GINS1	Risk
1.07328905194745e-05	1.46325589793295	1.23512243647014	1.73352678213399	0.380664019888708	CDC25A	Risk
5.3520360135738e-07	1.57268869661155	1.3175400710012	1.87724820738866	0.452786700238475	EZH2	Risk
4.36912114298079e-05	1.32379501008959	1.15717991687567	1.5143999676987	0.280502619311678	CDC6	Risk
0.00175782982144472	1.22531148420655	1.07884439795771	1.39166337255922	0.203195084496506	TCF19	Risk
3.38314827193592e-07	1.42100573000146	1.24154031985039	1.62641297460265	0.351364881479434	PLK1	Risk
6.82098016330473e-06	1.45695237547152	1.23664335006902	1.71650963414281	0.376346839974332	CKS2	Risk
6.18538559314063e-06	1.37434537146771	1.19733052152745	1.57753031941851	0.317977524272025	KIF18B	Risk
0.000487556507810379	1.27719811576422	1.11311870357136	1.46546367577688	0.244668706571012	DTL	Risk
0.00114200075512465	1.30428836327311	1.11137224667849	1.53069157490109	0.265657576536553	C19orf48	Risk
0.000352659197064382	1.37572119976042	1.15489844177911	1.63876644993539	0.318978102528485	MCM5	Risk
2.07518556011993e-08	1.48908456375648	1.29556528716263	1.7115099177086	0.398161544403877	CDCA8	Risk
0.00328601242169852	1.229872519002	1.07138851620209	1.4118000987711	0.206910520925209	NRM	Risk
7.58336256624541e-08	1.472745051284	1.27891291904067	1.69595439516592	0.387128041226607	KIF20A	Risk
0.000100997001979293	1.39793317366032	1.18072651645655	1.65509720564654	0.334994841281628	FEN1	Risk
9.73636276340426e-05	1.34898315233274	1.16043811562132	1.56816250757435	0.29935108814299	CHAF1B	Risk
1.14708735347732e-07	1.50111996101895	1.29180662538974	1.74434864559521	0.406211470189976	PRR11	Risk
1.36868885670756e-05	1.34264042855966	1.17568177960379	1.53330888653423	0.29463814420952	MCM2	Risk
8.00283586243602e-08	1.5394932935436	1.31507494019643	1.80220877793605	0.431453332116744	TTK	Risk
4.06735555033979e-06	1.38800216437123	1.20732676528454	1.59571547959941	0.327865421428665	MELK	Risk
0.00393057392878486	0.765551166649723	0.638431730393872	0.917981611592494	-0.267159225295517	STEAP4	Protective
0.000267616436432657	1.33679489459629	1.14359984565	1.56262751959623	0.290274879168689	MCM7	Risk
0.000589581192321611	1.26626638891992	1.10674831580439	1.44877615335959	0.23607271937551	RMI2	Risk
0.000255694884388477	1.3551854184288	1.15144785903657	1.59497236797043	0.303938285138756	PKMYT1	Risk
0.00126176829469918	1.29338938825257	1.10615779304	1.51231236643637	0.257266205460259	OIP5	Risk
3.52860297450519e-06	1.45820150636387	1.24331412874607	1.7102288021985	0.377203831419332	MCM6	Risk
1.2316029638076e-05	1.40509930041685	1.2063930540163	1.63653465796998	0.340107976741519	KIF11	Risk
9.25059830042648e-05	1.24219394197285	1.11421371051826	1.38487417172091	0.21687912427789	TOP2A	Risk
2.31942796741113e-07	1.45876310090292	1.26426565419103	1.68318246841684	0.377588885488611	DLGAP5	Risk
4.75713212022047e-06	1.4467324674406	1.23503728067302	1.6947138884797	0.369307542815763	ORC1	Risk
1.36639611284045e-05	1.34579356480439	1.17721097200366	1.53851804149109	0.29698385007272	MKI67	Risk
1.88906341964403e-06	1.4385594269188	1.2387035242086	1.6706606418183	0.363642214882818	GTSE1	Risk
0.209753251303859	0.90670402757243	0.77803373058102	1.05665366590486	-0.0979392023278274	CPED1	None
0.00141187676499797	1.23967106439836	1.08647034924895	1.41447426427138	0.214846073779982	TYMS	Risk
2.43937072332176e-06	1.45495429359258	1.24488198466913	1.70047604713803	0.374974486791617	BUB1	Risk
0.000152004609529236	1.31738799283223	1.14226909147436	1.51935400914897	0.275650982891305	ASPM	Risk
0.000605083653333527	1.2318500235797	1.09345590052553	1.38776010981694	0.208517123593741	PAFAH1B3	Risk
1.98276512205624e-06	1.37812828288442	1.20747436760334	1.57290093689995	0.320726261788592	PBK	Risk
6.35795274802042e-05	1.31730631721841	1.15087556248213	1.50780500512232	0.275588982822808	CENPF	Risk
1.7398739518958e-08	1.49847348464121	1.3018661089747	1.72477243911141	0.40444691301757	TRIP13	Risk
0.0092016834196692	0.904478967693739	0.838661346155209	0.975461915290098	-0.100396227381498	C7	None
9.9283868524632e-06	1.42926103005813	1.21986144701355	1.67460583088674	0.357157548507102	RACGAP1	Risk
0.000281237407751985	1.28603978829564	1.12278486492751	1.47303226890779	0.251567564913511	PRC1	Risk
6.58416629406837e-05	1.32588838640056	1.15436133223456	1.52290272040631	0.282082715068994	LMNB1	Risk
0.00528764232426017	1.20497354374947	1.05698801530858	1.37367805510288	0.186457611306961	NUSAP1	None
0.00060110989245831	1.33067325012953	1.13031052458262	1.56655296053633	0.285685017260999	MCM3	Risk
3.25461644365004e-05	1.36141635195131	1.1770202544544	1.57470058509703	0.30852559308879	NCAPH	Risk
3.36625796174369e-05	1.30027400700497	1.14852788284463	1.4720691752866	0.262575016876849	FOXM1	Risk
0.00220855027726898	1.25872601367427	1.08627006478392	1.45856102351074	0.230100109198182	SPAG5	Risk
1.15256841222062e-05	1.38850951360545	1.19909532683737	1.60784436918611	0.328230879455647	BUB1B	Risk
4.38337750609107e-05	0.836397592739693	0.767712264889943	0.91122802791361	-0.178651189552684	CFHR4	Protective
3.86761823670802e-08	1.48367040973579	1.28897500234428	1.70777391394097	0.39451902421288	CEP55	Risk
0.00065889982323725	1.27971486194431	1.11039607229342	1.47485223403095	0.24663728900991	AURKA	Risk
0.408087846224349	0.961595385332521	0.876390481661349	1.05508412567414	-0.0391615141597544	SLC1A1	None
0.00352156949423854	0.818918161675739	0.716090783673323	0.936511083248781	-0.19977112481572	SLCO2A1	Protective
1.84770175472947e-05	1.28317865026731	1.14479583453268	1.43828916810653	0.249340320107749	CCNA2	Risk
0.0454934579169812	1.11062106902433	1.00210573130263	1.23088724116702	0.104919380493914	CCNE1	None
0.172309356657622	0.937364693217046	0.854215911975977	1.02860711884585	-0.0646828587889	DCN	None
1.94680414404743e-05	1.3384628049452	1.17086097955069	1.53005584053987	0.291521794981921	HMGA1	Risk
7.07091543991214e-05	1.29929554325014	1.14189444117211	1.47839314024232	0.261822227784565	DEPDC1B	Risk
0.440330256824256	0.946871393392839	0.824270648750478	1.08770758364963	-0.0545919992497151	NR4A1	None
3.8186117736586e-07	1.41428084864299	1.23717376097242	1.61674162671068	0.346621167725869	ANLN	Risk
0.0453907731720456	0.878506459125112	0.77382720793588	0.997346165668153	-0.129532018934533	ABCA8	None
0.00314306468045027	0.889856399657093	0.823544350000117	0.961507916374596	-0.116695177973949	GYS2	Protective
0.0345471291411409	0.890732014426377	0.800106078997602	0.991622913949201	-0.115711666194427	FBLN2	None
0.274363235200366	0.928811396542264	0.813615027290248	1.06031794080794	-0.0738495784947235	CRISPLD2	None
0.335805132400111	1.04578560542953	0.954663940741066	1.14560473675652	0.0447683785057493	ALG1L	None
0.0317953399804469	1.09403428552288	1.00785894030151	1.18757791397028	0.0898720431091556	DUSP9	None
0.252172594723963	1.03312288170316	0.977077626533316	1.09238289744244	0.0325861392129872	GPC3	None
0.169652901485457	0.9382623557403	0.856695120078585	1.02759573104442	-0.063725672132533	NAT2	None
0.0165541521797167	0.861400189640274	0.762450925854305	0.973190878981355	-0.149196086208595	FBLN5	None
0.00356690977339694	0.878581457126892	0.805325145124329	0.958501521379969	-0.129446652686058	C6	Protective
0.00194002677914964	0.82873302787676	0.735902592662666	0.933273558676817	-0.187857216875163	GHR	Protective
0.00132031777399287	0.910120924472439	0.859285869378502	0.963963363858954	-0.0941778042638954	TAT	Protective
0.0296141758204829	1.1077931694072	1.01018152451634	1.21483681536624	0.102369900689929	MDK	None
1.17991634347599e-09	1.38496781479404	1.24700139419569	1.5381986395072	0.325676900953432	G6PD	Risk
0.029119629046075	0.86427896908621	0.758141539802982	0.985275304396115	-0.14585968140608	INMT	None
0.803021472074212	1.01504958486258	0.902638054988816	1.14146047137626	0.0149374633818825	HSPG2	None
0.41083115583157	0.952727378556525	0.848883602021387	1.06927434537523	-0.0484264828251586	COL14A1	None
0.00124394593319197	0.85929047887461	0.783716359974623	0.942152243840443	-0.151648254819061	GLYATL1	Protective
0.00258358510488983	1.19977056637196	1.06573946325752	1.35065788737211	0.182130343823886	CDKN2A	Risk
0.686356254353783	0.978794391680883	0.882084701066899	1.08610710516483	-0.0214336772207148	PRELP	None
0.720524358066687	0.986793880802051	0.917479274984974	1.06134513305962	-0.0132940953979957	LUM	None
0.0846640134593987	0.904071155449807	0.806153396445276	1.01388229302317	-0.100847209906811	FOSB	None
0.474687724592487	0.96525696394478	0.87606948618365	1.0635240938509	-0.0353609292098102	CYP39A1	None
0.308138892814392	0.94088084789613	0.836830249767503	1.05786898858364	-0.0609387702662542	SULT1B1	None
0.603158727253769	1.02674630585872	0.92949133003434	1.13417731024514	0.0263948759505364	FOS	None
0.034006239809877	1.11446898198747	1.00821476456316	1.23192116944481	0.10837804213075	HRCT1	None
0.0523359734103001	1.11236691950661	0.998924671348942	1.23869216478727	0.106490104987462	IGF2BP1	None
0.0132013377237665	0.898212966405046	0.825104993661409	0.977798630739139	-0.107348082444002	C8A	None
0.446212887594131	0.967754764298962	0.889486860834182	1.0529096325774	-0.0327765664685961	EFEMP1	None
0.00621985869980847	0.902598635828562	0.838710965720126	0.971352862544349	-0.102477302970213	TTC36	None
0.0234377796888141	0.926737458348592	0.86771862277269	0.989770524876005	-0.076084969982071	PCK1	None
0.31097820814077	0.961700893233097	0.891725554292657	1.03716732529771	-0.0390517984577508	MFSD2A	None
0.892615090521504	0.993527330994643	0.904137499029396	1.09175491392958	-0.00649370756025547	THBS2	None
0.0550762927098368	0.893215350753926	0.79587796432701	1.00245728438669	-0.112927572918936	AASS	None
0.0561138910709012	0.907816429134155	0.822054719543005	1.00252531785723	-0.0967130913771638	SLC46A3	None
0.748960553397467	1.01796330077723	0.91279923414519	1.13524337331384	0.0178038671614391	SOCS3	None
0.340870919263452	1.02384637673767	0.975379011528015	1.07472212418909	0.0235664926456595	AFP	None
0.0298275534252597	0.929237192830551	0.869700392633792	0.99284968461914	-0.0733912521644266	F9	None
0.176387818292593	0.94342932605005	0.867051826737889	1.0265348227221	-0.0582338231264089	MFAP4	None
0.187120975875455	0.951068907032134	0.882753975594851	1.02467062276754	-0.0501687616146218	MT1X	None
0.710936289717852	1.01548324648549	0.936230806524605	1.1014444479996	0.0153646041035802	UGT1A1	None
0.0258810920067142	0.927922200041616	0.868823359480707	0.991041044113633	-0.0748073858724353	CYP2C8	None
0.00181006413005138	0.897320378843155	0.838276082495488	0.960523482776996	-0.108342313643083	ADH1B	Protective
0.105329268150192	0.922870342653722	0.837441057269586	1.01701446562301	-0.0802665281779451	ABCB4	None
0.976896571730372	0.998423323712028	0.897296173116582	1.11094771514495	-0.0015779205500683	IGFBP5	None
0.000116531403553807	0.831583925383569	0.757123599235413	0.913367151221668	-0.184423052930689	ANXA10	Protective
0.0272066413721025	0.900046245072515	0.819742111316421	0.98821718694947	-0.105309133564004	ANO1	None
0.00625769800769512	0.895671726000134	0.827646035482359	0.969288568256735	-0.110181310371736	AKR7A3	None
0.217048466961778	0.958901867538387	0.897089482965644	1.02497332655032	-0.041966537240305	UGT1A4	None
0.0299798787931721	0.911192406326645	0.83779071026213	0.991025074851408	-0.0930012005903816	ETNPPL	None
0.00281187602209995	0.86541350292339	0.787118592577179	0.951496430277368	-0.144547848212329	OGDHL	Protective
0.0145496061363295	0.88111474898198	0.796050235387015	0.975269105342495	-0.126567412966861	PDK4	None
0.040210265944312	0.908654008279923	0.829191625761381	0.995731361861065	-0.0957908862172259	CTH	None
0.0800405749879839	0.916724876770763	0.831684067134652	1.0104612230768	-0.0869478770740511	GPD1	None
0.00829550274978907	0.894959413752426	0.824174010586461	0.971824325901941	-0.110976909498175	SLCO1B1	None
0.00317365646838169	0.85832130947272	0.775484603497053	0.95000657262922	-0.152776763031825	ELFN1	Protective
0.000979603450056129	0.862389099404697	0.789719679312705	0.941745505720841	-0.148048718744142	A1BG	Protective
1.48843341960623e-05	0.894069168912252	0.849887364521988	0.940547785704565	-0.111972136653606	ADH4	Protective
0.343599974324475	0.958994412957914	0.879396317446341	1.04579728825236	-0.0418700300198254	AEBP1	None
0.0543438765863615	0.931073919086153	0.86574495305867	1.00133259771218	-0.0714166073422208	AOX1	None
0.706889988485376	0.980526493988592	0.885001358109978	1.08636240679541	-0.0196656128147288	CP	None
0.216781299901298	0.941741585177027	0.856180753388653	1.03585277961645	-0.0600243677543648	CXCL2	None
0.00791141320336724	1.14843401843087	1.03692802251108	1.2719308052794	0.138399291284129	IGF2BP2	None
0.000306951373876776	1.14223260268775	1.06265561376543	1.22776871616924	0.132984770605703	SFN	Risk
0.342869571846936	0.957150619561855	0.874336712351365	1.04780835070263	-0.0437945127012807	MT2A	None
0.0163934624350556	0.934490116175087	0.884188500107803	0.987653398706785	-0.0677542287341197	CYP8B1	None
0.10140369119951	1.04659191432529	0.991091660057891	1.10520013362548	0.0455390892671293	PEG10	None
0.0813869133672575	0.922866499731123	0.843201716335855	1.01005792543565	-0.0802706922846699	ABCB11	None
0.220254774574555	0.96491106699764	0.911348813909508	1.02162130789471	-0.0357193404416797	HSD11B1	None
0.244658818372017	1.04586582027925	0.969763105334839	1.12794073935275	0.0448450785225618	BEX2	None
0.241124078292784	1.05230198097249	0.966318342113703	1.14593650032188	0.0509801272797138	SOAT2	None
0.446546347523592	0.979178370804551	0.927538697889019	1.03369302438115	-0.0210414561071758	SAA2	None
0.490909137697874	0.968255411710201	0.883340817999073	1.06133275311532	-0.0322593714366657	AVPR1A	None
0.210864738825879	0.955406719727602	0.889515822128129	1.02617848653531	-0.0456181446329628	HAMP	None
0.149836052438613	0.941098392916675	0.866468544497245	1.02215618879072	-0.0607075827836338	ACSM5	None
0.000366853301971656	0.896321449871907	0.843943880286049	0.951949721145171	-0.109456169328799	SLC10A1	Protective
0.120316467918434	1.05476237352463	0.986144884874791	1.12815437332473	0.053315503192779	UPK3A	None
0.0119172268397741	0.913460477298978	0.851235769972652	0.980233764864091	-0.0905151692352575	C4BPA	None
0.0677324262310649	0.938407150371206	0.876536109710907	1.0046454106246	-0.0635713619242393	HP	None
0.0583757118547898	0.925542747099244	0.854283049555974	1.00274654536721	-0.077374959921507	CYP4F2	None
0.105043258454389	0.931587863647329	0.855085138688794	1.01493513151893	-0.07086476848561	SLC28A1	None
0.00317463640708309	0.918516517318649	0.868089819201115	0.971872465182917	-0.08499539156143	ADH1C	Protective
0.0822430921953462	0.937151631969693	0.870995986988725	1.0083320640085	-0.0649101827608577	UGT2B10	None
0.000451803579311419	0.881833163704737	0.821999440831671	0.946022211186331	-0.1257523976651	G6PC	Protective
0.0500268135145077	1.08587234908484	0.999990359045334	1.17913012644713	0.0823836723239593	GAL3ST1	None
0.516791778412865	0.974612285256628	0.901712217446853	1.05340605150349	-0.02571554321751	IGFBP1	None
0.578238028663416	0.974364727156861	0.889121045572573	1.06778107014223	-0.0259695822333852	GREM2	None
0.293156419784576	1.04772416939725	0.960499797704117	1.14286951206346	0.0466203541163762	COL3A1	None
0.139568525018492	0.938549911921987	0.862816567685937	1.02093071709468	-0.0634192417144335	MBL2	None
0.276251193669489	1.04731218323547	0.963687230665947	1.13819377724397	0.0462270567241182	VIL1	None
0.00609397085827698	0.926168230442185	0.876770518960701	0.978349034930149	-0.0766993864931308	HSD17B13	None
0.127235815651845	0.948255361009995	0.885668119003554	1.01526543678218	-0.0531314448461999	CCL21	None
0.269990150328242	0.972303118037281	0.924970063750835	1.02205832425695	-0.0280876733041566	SAA1	None
0.000126727418516395	0.860674154810532	0.797107567053981	0.92930995937799	-0.150039295881973	CFHR3	Protective
0.503567411565268	0.97965397452741	0.922388903780179	1.04047425752215	-0.0205558568844164	SAA2__SAA4	None
0.137133848603418	0.956324299647779	0.901641321594074	1.01432370521784	-0.0446581978817311	SLC25A47	None
0.00767384330288971	0.90792434500333	0.845687859793191	0.974740983572013	-0.0965942243331021	HSD17B6	None
0.0388029790073676	0.930919324007129	0.869808233724668	0.996323964535165	-0.0715826606616433	GLYAT	None
0.885703074408219	0.995178329152642	0.931707297009867	1.06297322130402	-0.00483333260343908	NNMT	None
0.0230964181164087	0.946934072038273	0.903421149966823	0.992542776776827	-0.0545258059193009	CYP3A4	None
0.331184874932232	0.969310578980289	0.910246344866556	1.03220738410199	-0.0311702035017736	CYP1A2	None
0.0765173822278985	0.949835416559655	0.897254114793288	1.00549811215845	-0.0514665551230039	THRSP	None
0.0123283273298532	0.92170141590018	0.864685973015587	0.982476328498373	-0.081533951800363	AQP9	None
0.84950484254952	0.995095549948975	0.945822759219849	1.04693521473835	-0.00491651633466633	C9	None
0.000642640665350345	0.902534959579522	0.850919023588277	0.957281868994088	-0.102547853149133	SLC22A1	Protective
0.147581725631162	0.947821538496284	0.881509903595105	1.01912147007494	-0.0535890449798164	GCGR	None
0.959333471808601	0.998154745954611	0.929748927655395	1.07159348856059	-0.00184695862387839	HPGD	None
0.00769261329649783	1.09893240371612	1.02527909557841	1.17787676852612	0.09433916644715	AP1M2	None
0.00627292334220428	0.912591987400148	0.854655033090713	0.974456480359316	-0.0914663904965356	UGT2B15	None
0.0327067336094943	0.932394561802527	0.874380555028573	0.994257722085915	-0.0699992043101657	CFHR5	None
0.0717373463938229	0.956276623206183	0.910858117562715	1.00395985111002	-0.0447080529675844	CYP2A6	None
0.992510421183659	0.999745916406588	0.948083439619989	1.0542235583951	-0.000254115878116848	CHI3L1	None
0.453266763918997	0.974936459400981	0.912362655314474	1.04180184747007	-0.0253829799530839	MT1E	None
0.158917366730959	0.961748745538032	0.91095130929625	1.0153788024725	-0.0390020417040717	SDS	None
0.0910764835110792	0.943946646531747	0.882853392811328	1.00926753949617	-0.0576856329383725	HAO2	None
0.910165551906479	0.997361596753636	0.952624822488191	1.04419928097275	-0.00264188996647553	PLA2G2A	None
0.0378439408444779	0.94302091907039	0.892222203422232	0.996711862127377	-0.0586668130630333	HPD	None
0.393968005231183	1.02010794446565	0.974465986395296	1.06788767683041	0.0199084496042981	CRP	None
0.115291347413255	0.964306081537367	0.921657810725112	1.00892783424508	-0.0363465227996263	CYP2E1	None
0.858567443512069	0.995196516592882	0.943862396652209	1.04932256031337	-0.00481505721146499	EEF1A2	None
0.764572070912726	0.991766114715453	0.939527900832931	1.04690879901042	-0.00826797095191991	MT1G	None
0.238333169401092	1.08400514025615	0.947989374491809	1.23953619705039	0.0806626449399281	SEC24C	None
0.442328057819503	1.06268454682338	0.910003280805195	1.24098282926845	0.0607982978617609	GTF2I	None
0.99176702311647	0.99926448684849	0.868929883216094	1.14914854922564	-0.000735783774013647	ZNF770	None
0.0920896323576644	1.15825186139934	0.97625965577245	1.37417065890485	0.146911852392409	NT5C2	None
0.582064528275764	1.05679547230384	0.868070978723624	1.28654994540196	0.0552411898714585	JMJD1C	None
0.871804993678253	1.01566342791302	0.840942183379894	1.22668623264202	0.0155420225345357	HBP1	None
0.139782205881821	1.13662977392317	0.958944069408798	1.34723941070424	0.128067545141488	DYNC1LI2	None
0.703563628064167	1.03746735740637	0.858406203260084	1.25388017187668	0.0367825098869097	HMG20A	None
0.668663224077933	0.96277069438779	0.809217501876862	1.14546139674695	-0.0379400114386337	ZRANB1	None
0.276392298331433	1.10966794901693	0.920057504316883	1.33835434339477	0.104060825541655	USP34	None
0.151784956105227	1.16197101713538	0.946327127090585	1.42675466655347	0.150117715894372	GOLGA4	None
0.221277684165976	1.15238513728464	0.918106724947783	1.44644567842597	0.141833826960619	TRUB1	None
0.0842892415890775	1.1932612897089	0.976370419164443	1.45833228615864	0.176690138169735	FBXO11	None
0.462160141567371	1.08154911788065	0.877595299063201	1.33290196020543	0.078394381820412	TSTD2	None
0.495343841933291	1.07511086156462	0.873050605070983	1.32393627349957	0.0724237832992558	TRAPPC8	None
0.677042388774015	0.96902316703147	0.835652818798985	1.1236794481149	-0.0314667591919553	RBL2	None
0.989205850883394	1.0014702115988	0.809476172109359	1.2390019858228	0.00146913189585559	UTP14C	None
0.0602100551622707	1.14126099576141	0.994341078991647	1.3098892200724	0.132133787720853	ITGB1	None
0.0939697452523401	1.17296537540228	0.973204045286805	1.41373001741598	0.159535051249554	MFAP3	None
0.406607259937299	1.08136986588121	0.89895023268923	1.30080703504327	0.0782286317380452	POM121	None
0.0871394308409434	1.1807505600654	0.976079426023227	1.42833856336356	0.166150304124188	ARFGEF2	None
0.577438418886908	1.06700029105372	0.849342238181506	1.34043683444533	0.0648512450972025	USF3	None
0.658949094971017	1.04752936230966	0.852342812536374	1.28741364244689	0.0464344032658412	SIRT1	None
0.621595558409845	1.04814813018766	0.869616361676426	1.26333237417244	0.0470249215094105	SMAD1	None
0.146327855893666	1.15793303563728	0.950075548822128	1.41126557428245	0.146636549877069	PTPN11	None
0.761098646504631	1.03316266909719	0.837203533324795	1.2749887671603	0.0326246502445462	TNKS2	None
0.32769800510014	1.11733210432728	0.894741383134441	1.3952981888319	0.110943794005374	BOD1L1	None
0.163694354504573	1.1400055556302	0.948034540354706	1.37084949075955	0.131033135754352	DNAJC14	None
0.932189825902146	1.00781734102258	0.84233492653826	1.20580989920485	0.00778694392579218	NRIP1	None
0.38163743884457	1.10151525650509	0.886994516660614	1.36791810718458	0.0966867378271599	LTN1	None
0.134991426321458	1.13441554160879	0.96150377207598	1.3384228522214	0.126117576991715	SMARCC2	None
0.0770101408034838	1.1952661196693	0.980852903422169	1.45654979645239	0.178368854874713	RASA1	None
0.0848234830638391	1.2085706093908	0.974326860912196	1.49913029854863	0.18943834675356	NR2C2	None
0.201140818093776	1.14535915359998	0.930185210787089	1.41030794246365	0.13571825908801	NFAT5	None
0.216368242717291	1.14852382223536	0.922131499806652	1.43049767903895	0.138477484974008	OTUD4	None
0.677151870319275	1.03625591672325	0.876307712625103	1.22539869211826	0.0356141371960623	ELF1	None
0.082279386027592	1.18803647670042	0.978192714187356	1.44289632247292	0.172301924762367	NEK4	None
0.134610332908393	1.15274568535855	0.956892572910242	1.38868526387591	0.142146649185985	STAG1	None
0.0451043503077866	1.24387532140735	1.00477270369154	1.53987644123066	0.218231765345158	KIDINS220	None
0.449105865941645	1.07158742444705	0.895927609083551	1.28168793615776	0.0691411233143487	ITPRID2	None
0.0120247592767819	1.30080516575756	1.05944531380091	1.59715094042084	0.262983431019364	SEPTIN10	None
0.312758425263408	1.09259551620348	0.919996298392864	1.29757583167816	0.088556073185119	TXNDC5	None
0.121368074706148	1.16072879315321	0.961234466010769	1.40162611609872	0.149048077798989	EIF3A	None
0.0714095345674366	1.22628104769904	0.982381913033582	1.53073380932091	0.203986050801409	PIK3C2A	None
0.0250445946104292	1.31504333676444	1.03491001825597	1.67100419076322	0.273869620801107	TMF1	None
0.0639643165873718	1.23301873129241	0.987913935127541	1.53893485824924	0.209465415707055	KRIT1	None
0.273668693923058	1.13288234822034	0.906082016349225	1.41645280642516	0.124765135718757	ERBIN	None
0.102358188068499	1.17024488397406	0.969071615863483	1.41318047711799	0.157213029450874	EP300	None
0.411017153973581	1.07253113439183	0.907632954713407	1.2673879107916	0.0700214011346543	TBC1D14	None
0.771572423494789	1.03099471405823	0.83899853195152	1.26692724711159	0.0305240780170485	PJA2	None
0.18081722078485	1.13884785740208	0.941384756386747	1.3777304481617	0.13001709995223	DENND4C	None
0.529691008370874	0.936567162335293	0.763449877522066	1.14893993095104	-0.0655340433477642	TRPM7	None
0.00532247293154316	1.37862926643848	1.09995547615919	1.72790507931943	0.321089720344962	MLLT10	None
0.770167212162838	1.02772361348342	0.855465596892287	1.23466779908908	0.0273462724048915	BTAF1	None
0.100921987799469	1.22039859845962	0.961941670763767	1.54829838896538	0.19917752543266	SBF2	None
0.788323702011882	1.02788208567664	0.840924801815923	1.25640435360381	0.0275004578049338	MEF2A	None
0.0293335541295274	1.26701405374435	1.0240723750281	1.56758902156855	0.236662993419828	SDAD1	None
0.489980293526539	1.0814501384668	0.865879979641608	1.35068881310079	0.078302861295262	AKAP11	None
0.502276607741981	1.07538458928269	0.869671219700861	1.32975771609929	0.0726783550719506	HECTD1	None
0.0445367733569463	1.28255399250955	1.00609295388966	1.63498286847417	0.248853396599279	FUBP3	None
0.712315592687716	1.03631653636223	0.857328561941998	1.25267255893718	0.0356726341995409	WWC2	None
0.213334014363371	0.88459800184245	0.729243795782164	1.07304803878976	-0.122621972376542	ZC3H13	None
0.910931520067936	0.987698773252181	0.79513447246763	1.22689796564389	-0.01237751309355	SECISBP2L	None
0.302242682015229	1.1266305284756	0.898263767849652	1.41305526630754	0.119231344994876	KIAA1109	None
0.331751312072518	1.11377323911127	0.895978906358996	1.3845089648387	0.107753565229432	UBXN4	None
0.330641273070189	1.11899945645137	0.892177874635942	1.40348670274906	0.112434943584693	EPB41L5	None
0.678930819231948	1.02777394050381	0.902737095072024	1.17012946354492	0.027395240617282	FRRS1	None
0.242450865518087	1.15020059463748	0.909639697986805	1.45437958659056	0.139936357283541	CEPT1	None
0.0307775889122958	1.25907573008152	1.02155806752759	1.55181750746392	0.230377904231387	APAF1	None
0.645300068165827	1.05442169037733	0.841432392498373	1.3213243405534	0.0529924558531976	CCDC117	None
0.153506278948631	1.17630159824774	0.941195016560674	1.47013682148091	0.162375277690925	KBTBD4	None
0.160059078998678	1.18071700390986	0.936469983935366	1.4886677279964	0.166121884377039	BIRC6	None
0.315638984969559	1.12079459268139	0.89699804331851	1.40042726775247	0.114037891512063	HDHD2	None
0.479342501760396	0.941209356352177	0.795748264070902	1.11326042730261	-0.0605896813026737	FNDC3A	None
0.925008905431775	1.01074633196984	0.809057644631169	1.26271366987232	0.0106890005139395	MORC3	None
0.6273872025545	1.05161063917899	0.858241766992225	1.28854709589596	0.0503229309572459	ARHGEF12	None
0.384023118840108	1.08842450727083	0.899386205413733	1.31719599533192	0.0847312444603224	ARL2BP	None
0.00899116175847574	1.34143408577653	1.07611712992498	1.67216500550323	0.293739254958936	LRRC40	None
0.0638737929078927	1.23140014669167	0.988063397931263	1.53466500676685	0.208151852620892	BBS10	None
0.420898661983124	1.08949749301378	0.884249246648089	1.34238710610484	0.0857165743570105	RNF123	None
0.573882135931741	1.06263837145888	0.859850163145345	1.31325242105688	0.0607548452982868	NCOA4	None
0.0100501989117608	1.373249392277	1.07861023023505	1.74837382450766	0.317179750696891	TOP1	None
0.001246874791817	1.46121698398955	1.16065159541874	1.83961757578871	0.379269639187585	ESF1	Risk
0.806652914587081	0.973364421100522	0.784122087248969	1.20827905714066	-0.0269967334111363	FAN1	None
0.183757863246224	1.14768733777817	0.936733226670008	1.40614871747297	0.137748906950564	KMT2E	None
0.148945439246595	1.15610029753095	0.949395673457367	1.40780913092203	0.145052529056558	PLEKHA7	None
0.93007279720385	1.00735334340239	0.855294706852741	1.18644573657894	0.00732643938195392	MYO18A	None
0.119361859896101	1.16108440624116	0.962136585366502	1.4011700822112	0.149354401400583	RFFL	None
0.0919543038900867	1.2084837365808	0.969593624254607	1.50623199766091	0.189366463545654	PATL1	None
0.0592483076801128	0.835603914043676	0.693356950164435	1.00703382435197	-0.179600565199069	VWA8	None
0.176561376235869	0.870832284178444	0.712560078487494	1.06425954815929	-0.13830587614907	RAPGEF2	None
0.117164999662093	1.19344094842574	0.956592724662001	1.48893176861928	0.176840687923539	SEC23A	None
0.0482585409093152	1.20182530294031	1.00140842838661	1.44235260843037	0.183841486898345	NUP153	None
0.239420975675818	1.13482237052039	0.919214703102424	1.40100219055137	0.126476136941542	TAF1	None
0.143017108234289	1.14146848278472	0.956239706401292	1.36257706981691	0.132315576255882	PRRC2B	None
0.00704326011355988	1.28582095884479	1.07095649226373	1.54379337549912	0.251397392829644	VGLL4	None
0.0424891434424859	1.20588659872776	1.00636309150073	1.44496802523102	0.187215062978137	RDX	None
0.261279609269334	1.11699324782741	0.92090752818982	1.35483083534403	0.11064047515152	SDE2	None
0.36423726802591	1.10053965077335	0.894809221586301	1.35357067596729	0.0958006511157436	SERINC1	None
0.0577439160611193	1.17805391254954	0.994632427497581	1.39530039691639	0.163863850353244	GOLIM4	None
0.0150004837957756	1.2744831220055	1.04823223372072	1.54956809762602	0.242540701910335	DDX21	None
0.155144350173434	1.16138634287098	0.944914928391887	1.42744938922992	0.149614414691719	USO1	None
0.0996453405234387	1.20841371849141	0.964610764344739	1.51383725852386	0.189308523073862	MED13L	None
0.184210078858372	1.16099096391428	0.931413452550053	1.44715541159545	0.149273919665898	ROCK1	None
0.0829731682250291	1.18629225820929	0.977950315854797	1.43901924164443	0.170832693666231	SPTLC1	None
0.0231338898059171	1.22437213688869	1.02812955365174	1.45807220915386	0.202428171287136	RECQL	None
0.0832659677116554	1.20148173311396	0.976135107645637	1.47885097431674	0.183555572678031	DNAJC11	None
0.0437179532547386	1.25167333127607	1.00634459351202	1.5568088091577	0.224481321121889	TTC37	None
0.107812399660929	1.20225568537653	0.960497752096514	1.50486425383633	0.184199530111456	AP1AR	None
0.472353736053951	1.07277902549603	0.885728406048391	1.29933152158759	0.0702525016160061	PHF3	None
0.312528965806148	1.11779428646967	0.900546807392491	1.38745044300587	0.111357356433766	ATXN1L	None
0.0714989156858721	1.21064648559523	0.983416468265425	1.49038068852891	0.191154502544805	ANKRD17	None
0.0125877309140958	1.29030253121529	1.05619692491433	1.57629754716017	0.254876711199917	TAF2	None
0.0956447784699419	1.18895460667124	0.969963645339076	1.45738766964879	0.173074439243305	CNOT1	None
0.216418980175275	1.13943213795426	0.926410635241404	1.40143641233641	0.130530013699601	MAPK6	None
0.333387272871225	1.11080125449573	0.897776619017504	1.37437242277438	0.105081605812245	TCF12	None
0.00740278949392522	1.34927114997781	1.08364842742944	1.68000302504107	0.299564557752524	SMARCAD1	None
0.18669926170258	1.1267402638385	0.943840086288282	1.34508338922902	0.119328741626947	TEAD1	None
0.925213129962564	1.00848227723779	0.845426166895858	1.20298678149148	0.00844650486931121	ZBED6	None
0.0525086965513366	1.19395401097839	0.99807965744894	1.42826894596267	0.177270497460103	M6PR	None
0.0141355250326424	1.33150856769963	1.0593139724393	1.67364455863354	0.286312560873472	MAPK1	None
0.0642805569311479	1.21864742031752	0.988340669751113	1.50262109058057	0.197741571843001	HIPK1	None
0.0188439944174981	1.31028268932774	1.04573384481995	1.64175687193861	0.270242907312973	CSNK1A1	None
0.0667024142645757	1.20645391585357	0.987156785667277	1.47446795910392	0.187685408796104	EDC4	None
0.0434203702592898	1.22302171886023	1.00596678715197	1.48691004902715	0.201324615222928	RP2	None
0.0811488020919782	1.2037779007901	0.977302027146546	1.48273634370896	0.185464862088047	TGOLN2	None
0.0445007384590532	1.24838429654155	1.00546682405142	1.5499898301685	0.221850152467659	ZNF384	None
0.143383822296293	1.17682696393499	0.946236130225055	1.46361109960477	0.162821802971719	MYSM1	None
0.00629801278813457	1.32567275792323	1.08291510674142	1.62284951992955	0.281920072409768	VHL	None
0.72208645682411	1.03584636995289	0.853117434249849	1.25771395480631	0.0352188412897512	OXR1	None
0.0280959524480854	1.22312778547093	1.02187994763284	1.4640091363536	0.201411336505154	SMC3	None
0.218085319199851	1.14923609189207	0.921036700417298	1.43397499177717	0.139097453731536	PCMTD2	None
0.737223209036253	1.03627475193535	0.841551181987533	1.27605472428007	0.0356323132475774	SPTBN1	None
0.256285817790604	1.13336171917077	0.913062299271551	1.40681395728036	0.125188188967501	KMT2D	None
0.318135379310354	1.11623304254036	0.899492130654085	1.385199673012	0.109959661639975	TMEM184C	None
0.327302836266616	1.1148345690856	0.896910273486566	1.38570841829797	0.108706025371285	CTNND1	None
0.540741218101486	1.06248630995052	0.874941463065191	1.29023164004307	0.0606117369809775	FBXL14	None
0.491596466165696	1.07435677213548	0.875757048623805	1.31799392953467	0.0717221309940487	FAM107B	None
0.168568306525167	1.15941457695824	0.939273279877799	1.43115128478704	0.147915202690961	UFL1	None
0.401185793129587	1.08695897669068	0.894679653328685	1.32056184871614	0.083383867491923	PANK3	None
0.0344272201935869	1.22095633607187	1.01474425767068	1.46907396945116	0.199634433696234	ZNF217	None
0.274062840009254	1.11151491612313	0.919680348262489	1.34336393193387	0.105723874145951	RCBTB1	None
0.183989430763972	1.14974456592573	0.935835892561392	1.4125474106979	0.139539801117298	CLINT1	None
0.00369575328973519	1.32393499248609	1.0954409917805	1.60008971499248	0.280608356978657	ADAM17	Risk
0.0734584471321446	1.21249339739328	0.981867840302924	1.49728932792902	0.19267889836583	GPATCH8	None
0.283329193135121	0.898786369258191	0.739595446034561	1.09224163276767	-0.106709904275289	LMO7	None
0.946421978967487	1.00697998271558	0.822082739109768	1.23346305347311	0.00695573540139739	LATS2	None
0.562079249025859	1.06319919258092	0.864249823903954	1.30794648935947	0.0612824689930932	PHF2	None
0.980632751567202	1.0018343841594	0.864040194510774	1.16160352222078	0.00183270373149621	C16orf58	None
0.226699742468734	1.11383545358929	0.935214710314166	1.3265717529782	0.107809422865691	KLF11	None
0.0750354235440414	1.21859789969399	0.980239907219061	1.51491571624696	0.197700935290639	SPEN	None
0.559263886286797	0.958042211446015	0.829664810903598	1.10628396775408	-0.042863439929772	PROX1	None
0.0347759480786659	1.22902682279923	1.01486013455745	1.48838926638758	0.206222655243402	NEK7	None
0.081070054871392	1.21386287808672	0.976348262806454	1.50915727812287	0.193807735752747	ZBTB1	None
0.258486197392255	1.10700800219941	0.928048095304827	1.32047759500116	0.101660882426126	HNF1A	None
0.016054708971401	1.30682056549264	1.05101841716232	1.62488112720745	0.267597137912529	POLR2B	None
0.00321126572908737	1.36490394274958	1.10979349855224	1.67865713338891	0.311084054548697	TASOR2	Risk
0.593258255756825	1.05509644090047	0.866604978101629	1.28458585829898	0.0536321759259056	MTM1	None
0.0224502080863167	1.28076722777072	1.03560234785649	1.58397158438926	0.247459295060951	TUT4	None
0.0082706285197043	1.34859519823464	1.08015472896691	1.68374859631544	0.299063456756345	MFSD14A	None
0.39147681203242	1.09975641128131	0.884799348667024	1.36693609232019	0.0950887109922032	ZSWIM8	None
0.196816301393522	1.12105131736139	0.942467434291223	1.33347425113193	0.114266921241514	ZBTB38	None
0.776921519556566	1.0288277629855	0.845204689016072	1.25234346146607	0.0284200599317206	ACBD5	None
0.0064010211420778	1.33532029073104	1.08469442567247	1.64385492967993	0.28917118122705	ARID1A	None
0.855444095768196	1.01659832637949	0.851592890636946	1.21357536982796	0.0164620797372525	CPEB4	None
0.629530767429881	0.959049806418128	0.809209366861936	1.1366360411243	-0.0418122696619883	ATP7B	None
0.143615451654593	1.10860493495192	0.965534184914161	1.27287559674442	0.103102409510815	LPCAT3	None
0.661683388390476	1.0388802516653	0.875727021235502	1.2324299138075	0.038143452024761	MAN2A2	None
0.0978922637340447	1.17431552805401	0.970842568568032	1.42043314135141	0.16068544854426	MIB1	None
0.616625255940298	1.05202033120487	0.862583803990679	1.28306000199415	0.0507124403691388	SKI	None
0.276161214397005	0.915782065794648	0.781673172936927	1.07289954557361	-0.0879768620534833	NEDD4	None
0.0167504611530919	1.29952782149176	1.04847255311388	1.61069791842964	0.262000984252118	CHAMP1	None
0.804309461005448	0.978357738003991	0.822870599119412	1.16322525623908	-0.0218798905502918	TGFBR2	None
0.764762755468806	1.03002508304397	0.848584412554928	1.25026061756827	0.0295831544148985	ATP13A3	None
0.0109676405538806	1.28631841710719	1.05948437467207	1.56171729356677	0.25178419789414	ANKIB1	None
0.18576494738453	1.13163023147239	0.94222897617975	1.35910379871182	0.123659275776281	RNF40	None
0.099507766816836	1.19627623857826	0.966549655560792	1.48060353728711	0.179213597570191	CREBZF	None
0.940080405402275	1.00805520720286	0.817774647227675	1.24261042356072	0.00802293719986146	IDH3A	None
0.0912905011998415	1.17048201050706	0.975023131142209	1.40512372800398	0.157415638763711	EPB41	None
0.453171124241851	0.928172418933903	0.763921547244236	1.12773889200716	-0.0745377671889427	DST	None
0.0300671556291535	1.18719135293431	1.01668926723277	1.38628719108855	0.171590309824861	BCL9L	None
0.102831611169882	1.18975801670745	0.965596905327041	1.46595761700397	0.173749939140906	ANO6	None
0.394375142527097	0.937729482062878	0.808764672146875	1.0872588922507	-0.0642937702244501	PLPP3	None
0.302689662902409	0.921395536533724	0.78856264403061	1.0766040481006	-0.0818658707141899	IQGAP2	None
0.083647317711869	1.18289518349592	0.977910037549184	1.43084840262464	0.167964978785053	ASH1L	None
0.165506177198544	1.16060879070152	0.940296063405771	1.43254110856822	0.148944687018921	RNF31	None
0.811319047877071	0.975569967091949	0.796285001828938	1.19522125684372	-0.0247333971528029	SH3D19	None
0.0078304780345535	1.34672294050905	1.0814265502355	1.67710204460801	0.297674189938597	SMG8	None
0.89890629000812	0.988598191770041	0.828300069093715	1.17991827024757	-0.0114673071924388	TNS3	None
0.435207919754947	1.07280670716103	0.899204438118375	1.27992498940289	0.070278304980172	BRPF3	None
0.718133617958094	1.03726358460164	0.85037783591386	1.26522082126519	0.036586076892867	MGAT2	None
0.135775828462676	1.16955814931353	0.952023175654698	1.43679933388703	0.156626027322509	BECN1	None
0.399640220859398	1.09397203781931	0.887642349861322	1.34826241640848	0.0898151440929805	KLHL20	None
0.785164609698236	0.976243413139558	0.82126010960877	1.16047424019217	-0.0240433249551691	TOM1L1	None
0.0439092938948264	1.23286549310874	1.00572963991952	1.5112981300023	0.209341129106446	BRD3	None
0.570760420742868	0.959071289415439	0.830054958918257	1.10814076622073	-0.0417898696191982	SOWAHB	None
0.474875168366341	1.06894814601368	0.890292315886086	1.28345501637722	0.0666751238633014	YAP1	None
0.148094672059711	1.16458165226898	0.947324805402817	1.4316635826134	0.152361925762154	NOMO2	None
0.614736251865163	1.05084997725724	0.866284106255962	1.27473846827713	0.0495993388490336	SLC35A3	None
0.0352980254497687	1.2069774313279	1.01303941159165	1.43804328150079	0.188119243786394	MANEA	None
0.0530418829280946	1.21959129799377	0.997398604125524	1.49128234989483	0.198515800975129	SPRED2	None
0.524887801041138	1.06583241562331	0.875662825910906	1.29730154641623	0.0637561047765594	ERLIN2	None
0.719127627589095	1.03720483433868	0.849967806122308	1.26568778326261	0.0365294356227996	SH3BP5	None
0.442602782778677	1.07702315229465	0.891178551377988	1.30162341630091	0.0742008949670127	RB1	None
0.644684706119681	0.956585931914515	0.792135186173502	1.15517737516123	-0.0443846541847497	CPEB2	None
0.0884321787831558	1.18992406943015	0.974186353054663	1.45343782179811	0.173889497886118	ARHGAP29	None
0.0265906354706731	1.26950086101174	1.02809845193631	1.56758570453463	0.238623800391383	POLR2A	None
0.133442122575629	1.14862569639199	0.958476706354258	1.37649770898485	0.138566181121883	INTS3	None
0.42959868791568	1.08182211874266	0.890027188714521	1.31494757850172	0.0786467664863775	AFDN	None
0.00806666068435048	1.29474530162706	1.0695197938623	1.56740006655845	0.25831399752753	STK24	None
0.219822188843415	1.113432004897	0.937831709071622	1.32191182867573	0.107447141546339	PCBP1	None
0.105472744803436	1.16327819221867	0.968637136133548	1.39703104703697	0.151242047183882	SPIN1	None
0.173265138460552	1.14680801129668	0.941603732282944	1.39673258472073	0.136982440786318	CD46	None
0.924399875189394	0.992091005264994	0.842024621899639	1.16890235407513	-0.00794043672662426	IL1R1	None
0.0333743950277523	1.22965107978618	1.01641737707426	1.48761897634188	0.206730454170384	ASAP2	None
0.00948609145281184	1.26411461639268	1.05896024660415	1.5090139299393	0.234371969139563	ATP11A	None
0.001895885940722	1.3605269666527	1.12030589530345	1.65225732967139	0.307872100178649	HEATR1	Risk
0.000529680920983297	1.42387473830336	1.1659181316817	1.73890362906882	0.353381844446055	BCOR	Risk
0.216296524694956	1.0985954528695	0.946461294999923	1.27518365034212	0.094032502894967	EIF3L	None
0.846176924366757	0.985117294002199	0.846636109883649	1.14624934090702	-0.014994564694255	SLC39A14	None
0.0999653761447414	1.17628845695578	0.969393253405642	1.42734079188854	0.162364105925638	ATP11B	None
0.0188205358812938	1.22730064065297	1.03450825822723	1.45602207673855	0.204817156623123	HACD2	None
0.0848955872440964	1.15905774652672	0.979900510771625	1.37097066999763	0.147607387557074	RPS6KA3	None
0.0316903259953825	1.25912651629227	1.02040509051093	1.55369627099418	0.230418239522828	ILK	None
0.647359741452468	1.04044954737649	0.877877849234561	1.2331274351891	0.0396528768498747	MTUS1	None
0.0114466145180302	1.28207787606898	1.05748273732946	1.55437400751956	0.248482102417162	MAP4K3	None
0.76660811769589	1.02713821943932	0.860675627411531	1.22579620966601	0.0267765075179671	KAT2B	None
0.103938783462824	1.17262282923008	0.967828026500511	1.42075271843849	0.159242974256705	TBC1D8	None
0.024626197241203	1.23179937134256	1.02700688306211	1.47742894060836	0.208476003913933	ZMIZ1	None
0.000727054161788707	1.28023357477452	1.10932806853844	1.47746915674761	0.247042541576616	SMC4	Risk
0.553865370648186	1.05431462681752	0.884949935486552	1.25609290169643	0.0528909129917015	DOCK1	None
0.318494575932691	1.09031634242369	0.91996356714811	1.29221391912446	0.086467876541732	PLS1	None
0.857694911602499	1.01730233635816	0.843366481024101	1.22711071265612	0.0171543554414475	MTR	None
0.00650640980756098	1.31767203703429	1.08022001543833	1.60732033508706	0.275866571302912	HLTF	None
0.0359027880410409	1.25420582376938	1.01501685986425	1.54975972378174	0.226502562529637	CARM1	None
0.0140783181016363	1.2240847347414	1.0416313652391	1.4384968500665	0.202193409423904	DLG5	None
0.727941246551752	1.03203469316021	0.864046429271358	1.23268330474379	0.0315322838976217	KANK1	None
0.0962677472697807	0.895532788248246	0.786346026767384	1.0198804947544	-0.110336443692428	PCSK6	None
0.0294131832526768	1.2408780796278	1.02183165143746	1.506880713995	0.215819257744188	PIP5K1A	None
0.145025319278045	1.14772601999258	0.953590152845507	1.38138487801836	0.137782610870841	NID2	None
0.0409340381368323	1.20510841593429	1.00771744166942	1.44116419355583	0.186569534625106	RAVER1	None
0.370902347379509	1.08953678766256	0.902954921464575	1.31467295149642	0.0857526404704531	RESF1	None
0.450350498238585	1.06067480289317	0.910240979812922	1.23597054235427	0.0589053120790028	PLSCR4	None
0.0380152631858987	1.17206038955371	1.0088179336191	1.36171801767302	0.158763216750318	NID1	None
0.471317677778165	0.942760548757685	0.803064044834344	1.10675787069664	-0.0589429535584216	SERINC5	None
0.00283159578893524	1.36338632532737	1.11234866682318	1.67107879708112	0.309971550064482	TAF6	Risk
0.315265764028315	1.09982364635048	0.91342489267453	1.32426000514381	0.0951498454518923	SEC24D	None
0.17081576176483	1.13790711351671	0.945833083298111	1.36898636964237	0.129190709804038	EPS8	None
0.499617536819198	1.0536853918182	0.905263953617435	1.22644108438704	0.0522939158261849	LGR4	None
0.00938150336418128	1.26887516622344	1.0602133265798	1.51860398949379	0.238130812123093	FNBP1L	None
0.0174668649294685	0.808484381974178	0.678474140622461	0.963407382478107	-0.21259391743767	COBLL1	None
0.298980714228369	1.09359207717914	0.92370251360648	1.29472813341123	0.0894677616858672	PKP2	None
0.0916763584203569	0.885059696742649	0.76798227008699	1.01998535292939	-0.122100182302626	MPDZ	None
0.106451251998613	0.857467099242903	0.711438909356376	1.0334686739993	-0.153772468907972	XAF1	None
0.941417953395619	1.00656616293862	0.845348430186781	1.19852998384243	0.00654469959406863	AKAP9	None
0.540624161721769	0.959120710578265	0.839090909932044	1.09632046607996	-0.041738340718195	OIT3	None
0.949500284553382	1.00544812351065	0.84983896363534	1.1895499880903	0.00543333617028245	RHOBTB3	None
0.0829434199415197	1.15052296997478	0.981880963003754	1.34812992034202	0.140216595504571	OPN3	None
0.470065279318009	0.944967653605167	0.810433610078277	1.10183469102892	-0.0566045810634613	SLC30A1	None
0.676617787681472	1.03383445044844	0.884183852326299	1.20881383223859	0.033274657318628	ACADM	None
0.41217971331282	0.932383176367504	0.788723335765959	1.10220954313328	-0.0700114153472134	MYLK	None
0.0207827005061064	1.2211958277364	1.03088790354645	1.44663570554119	0.199830565345073	MAT2A	None
0.158589794339235	1.12318196943773	0.95568269455413	1.32003827594533	0.116165701309539	DSP	None
0.595822896157865	1.04643115335191	0.88486504611394	1.23749736020695	0.0453854732117852	DDX39B	None
0.648577799785938	1.03568758178589	0.890708241788936	1.20426500703658	0.0350655363755972	KLF10	None
0.165571211260373	1.13297408975206	0.949682641014472	1.35164130901488	0.12484611307481	CEMIP2	None
0.151332653135758	1.13960302072263	0.953299312072665	1.36231614603446	0.130679974324859	TNS1	None
0.450100332934343	1.06984683899178	0.897900694026513	1.274720318756	0.0675154970989711	ZNF710	None
0.0240696287510818	1.18502735354825	1.02252800805677	1.37335096700803	0.169765857483758	ADD3	None
0.492399141523343	1.06450997131785	0.890505812414169	1.2725144106169	0.0625145724450118	ELOVL5	None
0.0293865044846965	1.1986787630307	1.01832719563807	1.41097162394893	0.1812199194065	HMGN4	None
0.773126494999949	1.02509652673847	0.866121941006679	1.21325051286649	0.0247867805842028	SPRY1	None
0.670142066364861	1.0304475536326	0.897612826542888	1.18294004874792	0.0299932259557955	OCLN	None
0.0321850512600073	0.847537505307764	0.728494736796223	0.986032961696246	-0.165420186656255	KDR	None
0.852821371461766	1.01655259122971	0.854682837950939	1.20907911666194	0.0164170903078949	MYH10	None
0.0485930873298516	0.850550621643997	0.72415999972458	0.99900071842429	-0.161871349053852	S1PR1	None
0.287905453094678	1.07582835238612	0.940156462700891	1.23107875094834	0.0730909252095915	FAT1	None
0.080747288028201	1.17435426876432	0.980534530003443	1.40648585681132	0.160718438035053	ITPRIPL2	None
0.0395321654064918	0.846559316960755	0.722405697145463	0.99205014573515	-0.166575006667556	PIK3R1	None
0.433770802004279	1.06389682255111	0.911055925248627	1.24237867036039	0.0619384149308801	MAFK	None
0.971749485933993	1.00280043324957	0.859010426982371	1.17065949066316	0.00279651934176869	TACC1	None
0.655734411202147	1.03310568806581	0.895279464970633	1.19214994253101	0.032569496681175	RAB11FIP1	None
0.141949530566653	1.1331249229444	0.959043377502017	1.3388050229199	0.124979234524244	ITGA6	None
0.544949729058017	0.953859742315633	0.818578351592326	1.11149825333223	-0.0472386389759517	PNPO	None
0.464052193904155	1.05965588010564	0.907407446425946	1.23744916207727	0.0579442140067735	CYP51A1	None
0.347736994946678	0.927688717452743	0.793159504209366	1.08503567305416	-0.0750590362458017	DHTKD1	None
0.0447979587706312	1.1750920980554	1.00375273717519	1.37567887764696	0.16134652584821	LRIG3	None
0.764771680921663	1.02110277853492	0.890558449784339	1.17078321426765	0.020883198694951	ONECUT1	None
0.0817721514783761	1.15754699301303	0.981720922277058	1.36486348678974	0.146303104869504	PKD2	None
0.0787074519417857	1.15508059790663	0.983594910453691	1.35646410273201	0.144170123276466	TBC1D4	None
0.471794987769825	1.06286305090773	0.900238529306425	1.25486504766156	0.0609662584239811	ATP8B1	None
0.187127555772658	1.11132207972408	0.950015388721541	1.30001764133976	0.105550369386136	AHR	None
0.749555505332918	1.02601248028826	0.876351294091733	1.20123244731247	0.0256799106982406	AMOTL2	None
0.00620265106261944	1.21631928579327	1.05716361204592	1.39943579984702	0.195829319632035	HIF1A	None
0.121574614518342	0.882478305685594	0.753298791496104	1.03381018102927	-0.125021073269375	ITPR2	None
0.00756132817591265	0.859383144110038	0.76894364142485	0.960459711991301	-0.151540421389516	SLC25A15	None
0.17482853197887	0.910365404936576	0.794882824064476	1.04262558633184	-0.093909216182066	SLC30A10	None
0.407281673570476	1.06539731958978	0.917154898464717	1.23760059559095	0.0633477996254203	BHLHE40	None
0.0724088299621861	1.12240589717722	0.989550661156711	1.27309803072194	0.115474503870377	GLUD2	None
0.0804415600853988	0.925230608004336	0.848028087739664	1.00946146756742	-0.0777122665906425	INHBC	None
0.236668388361754	1.0939117478553	0.942794032143613	1.26925168307976	0.0897600315093779	IL1RAP	None
0.220575727951157	0.920517041629535	0.806276051194163	1.05094480069871	-0.0828197650316689	SCP2	None
0.125180087682185	0.901762764168556	0.790117483070184	1.02918376097834	-0.103403804412551	ACADSB	None
0.204026502051443	0.909311020767929	0.78524006713537	1.05298566272405	-0.0950680862666082	SLC23A2	None
0.17931690658513	1.09013930902334	0.961115103996677	1.23648427554209	0.0863054945179385	CRIM1	None
0.0941188701146086	1.13370426014382	0.978796155223904	1.3131287271702	0.12549037776905	MERTK	None
7.59672701714311e-05	1.31830330083954	1.14965237021147	1.51169487232454	0.276345531639338	ADAM9	Risk
0.308823837595884	0.926064477539127	0.798722514240187	1.07370883037601	-0.076811416588182	TMEM150C	None
0.683762671024508	0.973263665909271	0.854278364287243	1.10882143687377	-0.0271002510702241	SELENOP	None
0.539910463649884	1.04660972707793	0.904734163870359	1.21073345581223	0.0455561088913149	ADGRA2	None
0.0948443675217929	0.89178376406701	0.779643182293558	1.0200541733899	-0.114531592755105	PPP1R3B	None
0.00157266905219954	1.27877446988384	1.09793176183646	1.48940417033884	0.245902173884653	TUBA1B	Risk
0.310330239849501	1.07546251169549	0.934450982354981	1.23775311482631	0.072750812489125	TNFAIP3	None
0.790787125972597	0.981198763803064	0.852819831845595	1.12890317290718	-0.0189802264813279	CAVIN2	None
0.387704906791469	1.0639107463012	0.924392329065562	1.22448666059289	0.0619515023456413	F2R	None
0.504518098520434	1.04740400943043	0.914206394516537	1.20000818803187	0.0463147308399108	HMGCS1	None
0.378595370916253	1.06378456368405	0.926995033673298	1.2207590729459	0.061832892677514	CAP2	None
0.227745058975417	1.08784996814911	0.948739846712294	1.24735727850259	0.0842032420033191	COL4A1	None
0.920990926569434	1.00542305289552	0.903513061892	1.1188277822757	0.00540840109196788	THBS1	None
0.116940615161928	1.10865859596785	0.974523844673431	1.26125583189326	0.103150812431977	LTBP1	None
0.382787475988976	0.956636812386634	0.865986775199171	1.0567759427998	-0.0443314659480086	GATM	None
0.11207370260531	0.926888692914191	0.844026342680753	1.017886060669	-0.075921792994272	TTPA	None
0.00967593939459263	1.1537623356495	1.03528370098011	1.28579975315284	0.143028198564983	TMSB10	None
0.90211139011264	1.00757145813906	0.893457449024981	1.13626031588225	0.00754293851617579	SLC4A4	None
0.276527944095075	1.05827333007227	0.95563611848275	1.17193398144093	0.0566386460745598	UGT2A3	None
0.0638878103703946	1.1129927417081	0.993837161387584	1.24643441724938	0.107052550895771	MBOAT1	None
0.00298135432102672	0.850782623584216	0.76471405808321	0.946538205936944	-0.161598619484488	DMGDH	Protective
0.0219049879396969	1.12847197026525	1.01766402718171	1.25134519218586	0.120864478921125	UGT1A6	None
0.00376269829495188	0.874678009469813	0.79893430608789	0.957602664474783	-0.133899449526511	SLC6A1	Protective
0.0169586425543887	0.881637488998892	0.795021906911804	0.977689614903278	-0.125974317668529	ABAT	None
0.558885463490223	0.965919845680214	0.859893919421618	1.08501889268672	-0.0346744236985962	AMACR	None
0.86137770095345	1.01080557436872	0.895937249587675	1.14040119399555	0.0107476113254795	DPP4	None
0.695204459015053	0.979208954197747	0.881515694404241	1.08772899004262	-0.0210102228645908	C4A	None
0.0985565492348413	1.100753332542	0.982256620086445	1.23354515950799	0.0959947931685616	PYCARD	None
0.648011378436919	0.975481885071267	0.87686960793539	1.08518404502885	-0.0248236889824583	ELOVL2	None
0.846470548489731	0.989276880931098	0.88699811780332	1.10334929409824	-0.0107810260444923	SEC14L4	None
0.561572727750333	1.03338224568342	0.924935918400826	1.15454362237335	0.032837156235089	NPNT	None
0.142075887896537	1.08000259716676	0.974544498160959	1.19687260262414	0.0769634459172742	RHOBTB1	None
0.629775115604507	0.979589737353756	0.900804416557536	1.06526570684005	-0.0206214303230729	OAT	None
0.0215474828898173	0.901566587688065	0.825314817228122	0.984863345559967	-0.103621375851804	PAH	None
0.0970346794703932	0.915368246337776	0.824585486060883	1.01614573694016	-0.0884288396559495	HLF	None
0.199342206934477	1.06568963576875	0.967018867709218	1.17442837746825	0.0636221349171477	SGCE	None
0.468012402127491	1.02865916280932	0.953080344076372	1.11023134598061	0.0282561705048295	UGT1A9	None
0.070782532547677	0.909036912339489	0.819697669762184	1.00811328185849	-0.0953695779949249	SPARCL1	None
0.597978862340127	0.979319199656574	0.906130067758107	1.05841989902052	-0.0208976429573518	IFI27	None
0.0986282700212772	0.931692064403826	0.856655965104151	1.01330071607863	-0.0707529218918293	SLCO1B3	None
0.79121460989316	1.0082156942766	0.948954419868354	1.07117777724948	0.0081821291754706	SLPI	None
0.212042740429195	0.97071933421739	0.92645428128316	1.01709932682091	-0.0297179006531137	IGF2	None
0.0353730850978847	1.05233599031699	1.00349971741781	1.10354892711481	0.0510124457544082	SPINK1	None
0.000384543956356537	1.42096983656407	1.17045177352774	1.72510762262266	0.351339621981905	SCML2	Risk
0.000402411205532087	1.34731884529665	1.14223929047625	1.58921872678239	0.298116577135746	SKP2	Risk
0.00846963964988787	1.30796685181475	1.07101547288355	1.59734133517248	0.268473910064604	TRIM24	None
6.63058411418529e-06	1.46911853578647	1.24273881311897	1.73673602965258	0.38466258541796	KIF15	Risk
6.79959231496442e-06	1.61656230872052	1.31140802625018	1.99272358081272	0.48030186289086	SPDL1	Risk
0.000414111559892793	1.3761634415214	1.15264698310577	1.64302327211854	0.319299512632779	HELLS	Risk
4.20021770114671e-05	1.54356081923849	1.25405859619856	1.89989527595484	0.434091967642475	MSH2	Risk
0.000128237711084753	1.35240340863713	1.15880609801672	1.57834428281282	0.301883312284033	RAD51AP1	Risk
3.19207454520657e-08	1.73289533051139	1.42611421723082	2.10567021226334	0.549793611051045	SGO2	Risk
0.000285595430780404	1.46028535911897	1.19015565200272	1.79172642374036	0.378631868073446	BRCA1	Risk
1.63727133250039e-05	1.43727755339442	1.21867729267114	1.69508923971467	0.362750736250301	CKAP2L	Risk
2.53537644498749e-05	1.5094972863486	1.24626148749298	1.8283338451527	0.411776672447735	MCM8	Risk
0.000392765935868834	1.36751994405345	1.15020782732621	1.62588947228017	0.312998839524612	KNTC1	Risk
0.000341412402953882	1.33617504882069	1.1402188368532	1.56580798648992	0.289811091097871	E2F8	Risk
0.000317072493370284	1.45661518491395	1.18696365015541	1.78752550395633	0.376115377650502	NSD2	Risk
0.000354195560011173	1.43983584026251	1.17882019445175	1.75864585342349	0.364529107271733	CBX1	Risk
0.000283939029665195	1.46144270863829	1.19069022774357	1.79376192133492	0.37942410441647	TOPBP1	Risk
0.000995123956965313	1.29644035826967	1.11076158752908	1.51315783820836	0.25962232283253	PSPH	Risk
0.000145844142923702	1.40226354488057	1.17776539789937	1.66955410033962	0.338087748750328	PRIM1	Risk
0.0246933901380989	1.25073695918517	1.028917820631	1.5203769530519	0.223732944935793	NFYA	None
8.22711501967069e-05	1.4534491688141	1.20660776722344	1.75078807190805	0.37393946882915	KIF14	Risk
6.87766363324977e-08	1.64674584840101	1.37378278765231	1.97394516338363	0.498801127449112	KIF18A	Risk
8.33878359568528e-05	1.42500633915409	1.19451674872801	1.69997035938733	0.354176262239903	CKAP2	Risk
7.34170987469582e-06	1.41742045123261	1.21694644882852	1.6509195926464	0.348838635985153	KIF23	Risk
0.0340205701500085	1.22967653662962	1.01571403288793	1.48871073528257	0.206751156449552	MDC1	None
0.000886009023633757	1.36330846931644	1.1356439215195	1.63661333212888	0.30991444355509	NEMP1	Risk
0.00540859131808582	1.30228266908661	1.08114247916789	1.56865554992219	0.264118623975924	TIMELESS	None
0.000308189432614509	1.39442225238301	1.1640249213263	1.67042249896629	0.332480173489207	INCENP	Risk
0.000109162917381008	1.44430535433744	1.19890368577677	1.73993789602563	0.367628482337833	EME1	Risk
8.03560018343703e-05	1.44077104007101	1.20162290944007	1.72751465838364	0.365178414782417	NCAPG2	Risk
0.045350390676733	1.2087939822026	1.00393263927013	1.45545909581295	0.189623153640538	TMPO	None
1.60622190487582e-06	1.54984767827057	1.29583389154544	1.85365411532489	0.438156654018632	SGO1	Risk
0.136859922193882	1.14933787711563	0.956764528007598	1.38067154153751	0.139186017532392	RFC3	None
0.0152140956759	1.2866148239375	1.04971253421016	1.57698193669879	0.252014601720322	TPR	None
9.02022230225629e-05	1.45582975453107	1.20632379028309	1.756941454069	0.375576016104966	FANCD2	Risk
0.000509134376293909	1.40125267148683	1.15851048776791	1.69485651625999	0.337366601905061	CDK2	Risk
0.000345334643424312	1.41956549378514	1.17171840667975	1.71983829873915	0.350350834496432	CENPQ	Risk
4.07324998535707e-06	1.55665240849312	1.28954955453239	1.87907995652491	0.442537623544488	CCNF	Risk
0.000120035557504262	1.36538670414443	1.16500784214525	1.60023030267462	0.31143768825464	MCM4	Risk
0.039586804733401	1.23582894536828	1.01014112985869	1.51194039829238	0.211741955743218	PRRC2A	None
6.48232619699066e-07	1.66693813811349	1.36305603338442	2.03856825269164	0.510988493370109	CAD	Risk
2.50766156495743e-07	1.59326201199982	1.3347749624386	1.90180660434624	0.465783494490185	CIP2A	Risk
5.18711733136366e-08	1.61793117561894	1.36063100938114	1.92388771900054	0.481148281031303	MCM10	Risk
0.00021560200740302	1.36277760412385	1.15669091964019	1.60558258629649	0.309524972947783	ARHGAP11A	Risk
0.0027667177129262	1.2734847788132	1.0869960439782	1.49196815467106	0.24175706311875	ZBTB12	Risk
2.86624425674913e-05	1.51318395995369	1.24629133072599	1.83723150455304	0.414216013637081	FLVCR1	Risk
0.000143656275312812	1.38278393834155	1.17001164003524	1.63424991231521	0.324098813682246	ESPL1	Risk
3.7785937508051e-05	1.4208282344505	1.20222416017195	1.6791817521975	0.351239965278544	NCAPD2	Risk
9.23468124145051e-07	1.44834801565703	1.24916681319835	1.67928890865001	0.370423607390521	HMMR	Risk
2.3991697194186e-06	1.45263620590201	1.24386155243872	1.69645242475757	0.373379978773989	DEPDC1	Risk
0.0523147925015276	1.20524928798379	0.998132537792476	1.45534364544227	0.186686423541167	ZNF687	None
7.31742883120408e-07	1.5567566411179	1.30663007146675	1.85476462893909	0.442604580775715	CDCA2	Risk
4.34129898663201e-05	1.35436684441107	1.17107388366214	1.56634826788538	0.303334071628018	FAM83D	Risk
0.000230887419304756	1.35760185149763	1.15373873529075	1.5974871353568	0.305719798738978	FANCI	Risk
0.0229943476416368	1.21264930117426	1.0269486859648	1.43192970372896	0.192807471238093	CHKA	None
0.000997097192135158	1.2812132347941	1.10543675014143	1.48494009521717	0.247807468698033	FAM111B	Risk
0.017612809694967	1.24003761613331	1.03820798901872	1.481103310406	0.215141714748211	DEK	None
1.02327483735694e-05	1.36501568827219	1.18879634850121	1.56735662216523	0.311165921810579	ECT2	Risk
0.00144966632714326	1.29887328434998	1.10578703734352	1.52567515427839	0.261497184315955	BCL9	Risk
2.53602454072936e-05	1.43636396721953	1.2136049935529	1.70001067669199	0.362114897577238	WASF1	Risk
0.000999695867630385	1.32627019052207	1.12095861294235	1.5691860501882	0.282370634597995	DNMT1	Risk
0.000740308473748036	1.30305384341753	1.1173375940604	1.51963858360378	0.264710619942468	WDR76	Risk
1.65996776737546e-05	1.45939543549042	1.2287166817432	1.73338172157689	0.378022264682725	CDC7	Risk
9.19579822371027e-05	1.32286693524817	1.14978758708857	1.52200019205642	0.279801302030796	UHRF1	Risk
0.00130975999411383	1.33584267277826	1.11960058287889	1.59385022989792	0.289562308283701	KLHL23	Risk
0.0639499989281381	1.18485156004418	0.990211410469427	1.4177510019538	0.169617500955175	FOXRED2	None
7.20264228729025e-06	1.48337730108426	1.24869817779038	1.76216179098277	0.394321448251148	MAD2L1	Risk
0.000989637361596977	1.35461566423583	1.13076200981888	1.6227849731943	0.303517771467098	NUP210	Risk
6.75391995057153e-06	1.4275272696591	1.22257353564578	1.66683970019353	0.355943765454253	RAD54L	Risk
4.15484533104512e-09	1.64838591350978	1.39534469179269	1.94731533780843	0.499796574892615	KPNA2	Risk
0.000880068395883388	1.30110388256278	1.11418078928669	1.5193865569193	0.263213044584618	HMGB2	Risk
0.012670923608929	1.21993203916908	1.04341387262861	1.42631243385906	0.198795151594433	ZNF367	None
0.0210937793714541	1.25578276771783	1.03479425899616	1.52396512252289	0.227759097448786	MAZ	None
0.0267385531051622	1.19177742641694	1.020428743203	1.39189869315003	0.175445828403707	ZBED6CL	None
0.0435767839304077	1.16281454982466	1.00435769177539	1.34627104303226	0.150843402373407	ATAD2	None
0.00499692278279248	1.25225312455073	1.07024957659922	1.46520766953247	0.224944428401789	ZNF28	Risk
0.0740157607951879	1.14057159428184	0.987311337463859	1.31762242802184	0.131529535241026	NREP	None
3.10183213559012e-06	1.32019214946828	1.17473811800946	1.48365604622668	0.277777293783322	CTSV	Risk
0.00479629853995718	1.23403295004618	1.06625656027972	1.42820909950619	0.21028762694695	CENPU	Risk
0.0710882617471582	1.13979971172554	0.988822076351529	1.31382926607291	0.130852555502023	SALL2	None
0.000868356653861477	1.28294051036852	1.1079475453647	1.48557245334468	0.249154716957961	TTLL4	Risk
0.0856980560478126	1.14507008053047	0.981149473696153	1.33637689717817	0.135465840836679	FAM222A	None
0.14566855820512	1.08759245474687	0.971279761964457	1.21783382496299	0.083966496226248	PHYHIPL	None
0.0118863346374107	1.20554032318754	1.04214612930846	1.3945524816136	0.18692786742645	SERPINI1	None
5.72631586088617e-05	1.29334454007613	1.14103567857673	1.46598404480324	0.257231529936846	NDRG1	Risk
0.000525997184648285	1.30178537239345	1.12147837327313	1.51108144050214	0.263736685646138	ZSWIM5	Risk
0.00435134020112635	1.24853582350623	1.07186547138489	1.45432588715101	0.221971523562914	SOX12	Risk
0.0188673290649932	1.19283618520573	1.02957926817069	1.38198020174223	0.176333820364499	LAMC1	None
0.0165057896251932	1.19920148783378	1.03370951663612	1.39118793556486	0.18165590849409	ZNF468	None
4.28261313346477e-06	1.42005217753037	1.2228430424556	1.64906542941054	0.350693615677795	IQGAP3	Risk
0.00440585944871607	1.2132960161768	1.0621170297239	1.38599342791178	0.193340636609326	COLCA2	Risk
0.0114681724585374	1.18709374471554	1.03929514850196	1.3559108408944	0.171508088680551	BMF	None
4.07484237264188e-06	0.723050787863291	0.629885499491832	0.829995994909397	-0.324275813283189	RAMP3	Protective
2.11309193209928e-05	1.30409083795984	1.15388886762561	1.47384463215273	0.265506122090393	NT5DC2	Risk
0.0118564121069416	1.15930981811537	1.0332272012955	1.30077804058345	0.147824843661521	ARID3A	None
0.00781646720156355	1.19985488129484	1.04911271421254	1.37225649509705	0.182200617226758	SRC	None
0.003876272951029	1.13419944008694	1.04129737404758	1.2353900066925	0.125927062934237	MEP1A	Risk
0.00964629255426499	1.16617454093759	1.03802232172545	1.31014818416467	0.153728768781812	IGSF1	None
0.00143918218162845	1.22057677653298	1.07975010506972	1.37977080105535	0.199323514675732	CDCA7	Risk
0.135308649883563	1.0983392798258	0.971127994683165	1.24221439420231	0.0937992933771339	TRIM71	None
0.0486240615832364	1.14159239791578	1.00080011405374	1.30219130141819	0.132424128009564	SQLE	None
0.00411195379561882	1.2144439136692	1.06351520663753	1.38679166056423	0.194286287800237	LRRC1	Risk
0.38865496778373	0.953834859555621	0.856650677185769	1.06204426557197	-0.0472647257091104	LRCOL1	None
0.999685660942807	1.00002137274207	0.899149396534687	1.11220977269749	2.13725136754614e-05	MBNL3	None
0.37359702491729	1.0594023404285	0.932945848856931	1.20299942411503	0.0577049193277593	RNF43	None
0.943378820446218	1.00407319361035	0.897528738544934	1.12326540068377	0.00406492061465136	SCARA3	None
0.554050505672549	1.03425619767639	0.925067899091266	1.15633229029223	0.0336825187769044	FMO1	None
0.0187541519983646	1.12045606929931	1.01907205695034	1.23192643215694	0.113735807153188	CLGN	None
0.111760704471186	1.10331504697463	0.977407076626494	1.24544227476043	0.0983193268445141	ESM1	None
0.0572559840065206	1.09001794566278	0.997346442533845	1.1913003056875	0.0861941600163335	SLC29A4	None
3.23276580713118e-05	1.30331344716116	1.15026375125964	1.47672735030636	0.264909827280148	LAPTM4B	Risk
0.121896675872541	1.07871170239811	0.97996898998822	1.18740383499748	0.0757674609527171	PEG3	None
0.207596812296061	1.06456205227803	0.965856335756641	1.17335500239028	0.0625634960695809	H2AFY2	None
0.674470538105767	0.976596349898858	0.87442405551161	1.09070699121807	-0.0236818649216091	LRG1	None
0.503965432834137	1.03917167192694	0.928420599084274	1.16313421395491	0.0384239265020721	LARGE2	None
0.0417877164605116	0.897901106027536	0.809460208867863	0.996004976369483	-0.107695343662463	ALPL	None
0.519821892825967	0.974037431311465	0.899054430248861	1.0552741699223	-0.0263055455734504	FAM3B	None
0.00102410485150352	1.19426828769127	1.07419530087175	1.3277629699437	0.177533686288775	DSG2	Risk
0.621915828843612	1.02554899326742	0.927705958663352	1.13371130989305	0.0252280723939067	CTNND2	None
0.32712712096939	0.956277730189157	0.87447932925971	1.04572751654389	-0.0447068953712298	ORM1	None
0.000304895979045596	1.21735553487349	1.09409805030645	1.35449880188713	0.196680911746191	BAMBI	Risk
0.143102467110928	1.05513880087231	0.981997700764681	1.13372759247737	0.053672323082016	DKK1	None
0.0751482127756383	1.08792967634532	0.991492741801689	1.19374649028905	0.0842765106327503	FOXQ1	None
0.0055403383985527	1.12885256095986	1.03620099380758	1.22978853716702	0.12120168404423	PYCR1	None
0.0262439600224949	0.918117187494722	0.851491200506266	0.989956407619994	-0.0854302412858722	SAA4	None
0.417214980591614	0.958829810124158	0.866223766809428	1.06133615817192	-0.0420416858287148	LBP	None
0.220302097375402	1.05706055026756	0.967305380420908	1.15514400059032	0.0554919902687165	TIMP1	None
0.0257030986706905	0.918818659210664	0.852946688200116	0.98977783745801	-0.084666500133673	APOF	None
0.00167532508504747	0.871845988446452	0.800371991245625	0.949702683107636	-0.137142489426155	SLC27A5	Protective
0.0187086935627717	0.919448982596569	0.857285183422392	0.986120427537282	-0.0839807203306965	APCS	None
0.647531126722929	0.979926564726002	0.898340063663539	1.06892268428914	-0.020277644078268	PRR15L	None
0.671386107366609	1.01887853524602	0.934540028870707	1.11082825509306	0.0187025471808656	MAB21L4	None
0.000775491239514327	0.883259841578805	0.821587369593771	0.949561758880927	-0.124135850343816	RDH16	Protective
0.044622410153745	0.925839067283736	0.858765819561198	0.998151019735285	-0.0770548528698767	HPR	None
4.89553521327836e-05	0.868708453532664	0.811651456384982	0.92977640993866	-0.140747706518458	PON1	Protective
0.15906906812362	0.947842112867526	0.879745121053552	1.02121017715822	-0.0535673382058031	CCL19	None
0.879959263042274	0.995440609186574	0.938120044846472	1.05626354735859	-0.00456981653775893	EPCAM	None
0.226083101638821	0.962093814012552	0.903741825363591	1.02421342133725	-0.0386433133076065	CYP2A7	None
0.00469130371812131	0.924073166327029	0.874852267695581	0.976063328926289	-0.0789640261387551	HRG	Protective
0.635057653412367	0.985852900613883	0.92952057455198	1.04559917042961	-0.0142481235275156	PGC	None
0.708898493829846	1.01071616459745	0.955710729591071	1.06888740886656	0.0106591534379316	LCN2	None
0.613294463398208	0.986128618029315	0.934128338621382	1.04102360574092	-0.0139684886378143	DEFB1	None
