# Supplementary material for: Identification of a senescence-related transcriptional signature to uncover molecular subtypes and key genes in hepatocellular carcinoma
Source: PLoS One. 2024 Oct 9;19(10):e0311696. doi: 10.1371/journal.pone.0311696 (PMC11463828; doi:10.1371/journal.pone.0311696)
Supplement: S1 File — (ZIP) [file pone.0311696.s001.zip › Rawdata of WB and R script for manuscript/files/tcga.diff.clust1.txt]

logFC	AveExpr	t	P.Value	adj.P.Val	B
SAC3D1	-1.04289153771105	4.41540821387084	-15.6090028029594	2.07088256614891e-42	3.96781099674132e-38	85.5183267714299
PTTG1	-1.93099234747223	3.95544766045223	-15.5044296738829	5.52358057845352e-42	5.29159019415847e-38	84.5518923155828
SPC24	-1.58461013471949	3.14699309319307	-15.03167151535	4.58183490034917e-40	2.926265223023e-36	80.199283566133
CENPM	-1.75315994119189	2.97906663658716	-14.7175613096599	8.483481166245e-39	4.06358747863135e-35	77.3239103708213
BIRC5	-1.88658892669117	3.55199926867029	-14.2998125721746	4.01769004499486e-37	1.53957882524203e-33	73.523237002151
AURKB	-1.69696256968341	2.91713537236618	-14.1878854041685	1.12379103658694e-36	3.58863937683429e-33	72.509872248092
MXD3	-1.06328514382584	2.43594001708953	-14.1292666461563	1.92419217009082e-36	5.2667888541343e-33	71.9800339851632
CDC20	-2.05535152481153	3.9349508621715	-14.0780975332162	3.07542917721509e-36	7.36565287943015e-33	71.5180380213342
CDT1	-1.61302358074225	2.98670988790095	-13.7695979850574	5.14262680487981e-35	1.09480810646108e-31	68.7430724509741
KIFC1	-1.73079299004796	3.23622062271933	-13.6605225171788	1.38592406490851e-34	2.6554305083647e-31	67.7663976710377
CDC25C	-1.33329223949742	2.01826581795976	-13.6436052653746	1.61592766432135e-34	2.81465218621792e-31	67.6151356778543
TROAP	-1.57679340239063	2.3995833850658	-13.632808041822	1.78224605123736e-34	2.84565286180899e-31	67.5186254576462
CDCA3	-1.24676628567066	1.91674549832546	-13.5992082927168	2.4171162957613e-34	3.56245755590666e-31	67.2184510774609
UBE2C	-2.00461158739578	4.2977029198913	-13.5631056343312	3.35250893107733e-34	4.58814793710297e-31	66.8961787785197
CDCA5	-1.46699788755594	2.87907305301185	-13.3677693462417	1.95862558400951e-33	2.49835938597768e-30	65.1573267928227
H2AFX	-1.30500095017713	5.18313072398733	-13.3550209697247	2.19712570549504e-33	2.49835938597768e-30	65.0441320492275
RNASEH2A	-1.22980052050269	4.49851249867197	-13.3540364042641	2.21670717962529e-33	2.49835938597768e-30	65.0353914455016
UBE2T	-1.46284447683294	4.16966178284267	-13.3407425690296	2.49878518999846e-33	2.65981801335392e-30	64.917394862001
DTYMK	-1.01290520817953	4.68464882950967	-13.2473155820866	5.79205290513726e-33	5.58605152584608e-30	64.0892523425116
CDKN3	-1.61112817740812	3.32304470142572	-13.246570840536	5.83095148835707e-33	5.58605152584608e-30	64.082658849136
MYBL2	-2.17965520920528	3.58384799522475	-13.222337363333	7.24933845782992e-33	6.61415832628672e-30	63.8681794418806
SKA1	-1.45267502788082	2.12405395492671	-13.1726356443683	1.1325299342335e-32	9.86330615450628e-30	63.4287150512487
SPC25	-1.26746987316304	2.2149985422911	-13.0525472552794	3.32007327312346e-32	2.76576538752372e-29	62.3692724324434
SNRPC	-0.812901444006951	7.30911544706217	-13.0279950253576	4.13487572606572e-32	3.30100912130914e-29	62.1530896478148
RECQL4	-1.37027473036324	3.39893113437171	-12.8343770732217	2.32200988340075e-31	1.77958837463834e-28	60.4534334376254
E2F1	-1.71311429870514	3.92706198278198	-12.7689197554405	4.15236649025111e-31	3.05997469050812e-28	59.880938241889
POP5	-0.693566202947363	4.7520518938101	-12.6439983735514	1.25520637055997e-30	8.90731631849226e-28	58.7914216269504
KIF2C	-1.55537990521582	2.57350236690146	-12.6129462929181	1.65142484160895e-30	1.13004642732955e-27	58.5212302675597
ZWINT	-1.47666150710698	3.92515776810768	-12.5858725404392	2.09723586388172e-30	1.38562203972323e-27	58.2858638206607
CCNB1	-1.59622926420875	4.08515708542487	-12.5685667390182	2.44312284526195e-30	1.56034112384063e-27	58.1355177015327
PCLAF	-1.31971887429513	2.56652897427528	-12.5589864074373	2.65847316239369e-30	1.64310792875687e-27	58.0523219507239
ASF1B	-1.53209495790137	3.09537131853417	-12.5533521324053	2.79385074351679e-30	1.67281813268068e-27	58.0034053171083
HJURP	-1.41980183868926	2.35478000643164	-12.5494326848811	2.89205591647214e-30	1.67914519271534e-27	57.9693818031227
MRPL53	-0.67049823204793	2.68187588819821	-12.356011434111	1.58252587256074e-29	8.91799874066582e-27	56.2955577179384
CENPA	-1.37057416970972	2.0195525728572	-12.3294464830454	1.99699512325041e-29	1.0932121874708e-26	56.0664809459124
CCNB2	-1.52923530507321	2.9706494767072	-12.3050697260491	2.47175445562417e-29	1.31552264915998e-26	55.8564488564677
SCNM1	-0.885125019631918	4.28572155538949	-12.3013819530052	2.55277172675027e-29	1.32192179147392e-26	55.8246893762743
NDC80	-1.2859242512114	2.43588482621864	-12.1976095289856	6.31626379528622e-29	3.15707004171713e-26	54.9325861395632
TK1	-1.45824725150061	5.21918422901264	-12.195629766605	6.42618641059333e-29	3.15707004171713e-26	54.915596854585
UQCC2	-0.7848912280543	4.46401748687951	-12.1873624688023	6.90618595128509e-29	3.30806307066556e-26	54.844663547018
SNRPF	-0.800630734284088	4.88635169340547	-12.1210971317736	1.22937592071457e-28	5.74508357094906e-26	54.2768298245229
TRAIP	-1.01916899749783	1.83528619898039	-12.1059702836698	1.4020941903686e-28	6.39622016368151e-26	54.1473876187595
TEDC2	-1.18377380322075	2.16342158082558	-12.0623293255932	2.04797074444332e-28	9.12537661942653e-26	53.7743275140036
SKA3	-1.20295013189181	1.94816221909341	-12.0388786367161	2.50981497718424e-28	1.09291034006478e-25	53.5740966695965
UBE2S	-1.18280097282417	3.65685190873131	-12.0297703978897	2.71597050259581e-28	1.15639988510524e-25	53.4963715940219
SUV39H1	-0.792792893024755	3.61195646241776	-12.0246566087288	2.83902072173691e-28	1.1825138484452e-25	53.4527440640155
NUDT1	-1.09593826055231	3.51440603194016	-12.0095452741958	3.23603695013289e-28	1.31920144605418e-25	53.3238700531414
NUF2	-1.38971156610184	2.2245577518835	-11.9973674206792	3.5958501995509e-28	1.4353435379874e-25	53.2200638779736
GINS2	-1.15087320796588	2.6776574180808	-11.9941867521354	3.69621763337502e-28	1.44529652766256e-25	53.1929586960809
ROMO1	-0.871720540694901	7.91004918230839	-11.9792706164683	4.20541268734289e-28	1.61151414178979e-25	53.0658865876276
PQBP1	-0.686340441594468	6.21030221344126	-11.9707130912076	4.52847936816862e-28	1.70128754302178e-25	52.9930146866206
RFC4	-1.09880761266658	3.66034478661128	-11.8783574181154	1.00516859798767e-27	3.70365968027764e-25	52.2079853909121
LSM2	-0.875869029748299	5.95579163200816	-11.8428538120103	1.36475463312826e-27	4.8853693702412e-25	51.906904825358
CENPW	-1.38640955434111	3.95570091301548	-11.8418263540111	1.37687863253145e-27	4.8853693702412e-25	51.8981975520046
SNRPA	-0.736773579165161	5.51088756622762	-11.8316554009882	1.50283517509316e-27	5.23533126450636e-25	51.8120208509306
SNRPB	-0.936999505614017	8.01750707669202	-11.7733038107523	2.48163363079375e-27	8.49073220821576e-25	51.3182472269584
RFXANK	-0.825392948204207	4.85560589957755	-11.7581025905885	2.82752894945341e-27	9.5044657318469e-25	51.1897908003367
NELFE	-0.941950368078355	5.93622784678221	-11.7289248782887	3.63153864629758e-27	1.19966000798382e-24	50.9434337398546
POC1A	-0.923021155893915	3.54251459614938	-11.6391686715459	7.82849292800087e-27	2.54226990678808e-24	50.1873090540574
COMMD4	-0.65500883165152	4.87102262154719	-11.6069664815995	1.03058595893374e-26	3.25881549139348e-24	49.9166691694141
CCDC167	-0.900626822944202	6.57432835993684	-11.6058646476481	1.04032067394914e-26	3.25881549139348e-24	49.9074149329826
ATP5MC2	-0.64517437083681	7.10666665786357	-11.6033552771622	1.0628339695048e-26	3.25881549139348e-24	49.886340370371
TACC3	-1.24983794241184	3.30391380952089	-11.6006824691262	1.08734719468404e-26	3.25881549139348e-24	49.8638954774518
DRAP1	-0.619769927870525	6.74730994520369	-11.6005539871103	1.08853962134229e-26	3.25881549139348e-24	49.8628166094595
CDK1	-1.44935295339127	3.03922706327157	-11.5813042428455	1.28272788084914e-26	3.78108710724145e-24	49.7012372082651
NCAPG	-1.31428474596237	2.29016918046621	-11.5597900684755	1.54080731924066e-26	4.47301033888653e-24	49.5207952180948
EXO1	-1.10509673073056	1.78156760458123	-11.5441885007431	1.75970889873662e-26	5.0322421641483e-24	49.3900388690588
CCHCR1	-0.90873854351963	3.93120049222171	-11.5139758123594	2.2754304524821e-26	6.41135992199369e-24	49.1370573198441
PFDN6	-0.760398828154013	5.53790500604189	-11.4983769860754	2.59802158497621e-26	7.21421645915134e-24	49.0065621633618
TPX2	-1.53844567752749	4.02717051294244	-11.4647101071696	3.45776193749481e-26	9.46438838891437e-24	48.7251934865729
KIF4A	-1.4060891266839	2.49979378557209	-11.4462601469432	4.04354466432491e-26	1.09118754603472e-23	48.5711613277633
KLHDC3	-0.704749097864333	7.17342893057272	-11.4249935240366	4.84221026299066e-26	1.28856595331807e-23	48.3937569648165
NEK2	-1.38631755365911	2.5942744858269	-11.3947993925734	6.25276741235568e-26	1.64113730987308e-23	48.1421445532306
TLCD1	-1.07588263883815	4.41728812510283	-11.3863167306685	6.71800165517272e-26	1.73941772585283e-23	48.0715132665823
RDM1	-0.7853331439595	0.992233685941338	-11.372671197508	7.53972422007459e-26	1.92614821408839e-23	47.9579448568694
NCAPH2	-0.821671884059717	5.06481721184728	-11.3633876410269	8.1552061886382e-26	2.05597040229352e-23	47.88071667353
C17orf53	-0.960919135364733	1.72527208654772	-11.3477722003416	9.30528090962169e-26	2.31544392504353e-23	47.7508816833887
CDKN2AIPNL	-0.755133110504134	4.93386143311671	-11.3336224516252	1.04861193308239e-25	2.57582110741778e-23	47.6333059462343
CDC45	-1.23956570019991	2.40820865509942	-11.3235477044518	1.1416666488696e-25	2.76890291042298e-23	47.5496332201597
CSNK2B	-0.719398622460485	5.79068043936365	-11.3184586153299	1.19175044423755e-25	2.85424231394894e-23	47.5073807330472
SNRPG	-0.64753376642386	5.42346623280112	-11.295708077114	1.44375597596185e-25	3.392493793907e-23	47.3186030489629
CCNF	-0.985025775994936	2.02163471053746	-11.2950404336749	1.45190235438609e-25	3.392493793907e-23	47.3130658511742
NABP2	-0.729706218096043	4.99251877077091	-11.2604298986291	1.94321865000391e-25	4.48579148603311e-23	47.0262318030947
PMF1	-0.758841188378514	5.21975727116928	-11.2541374221925	2.0488784687409e-25	4.65034644081387e-23	46.9741281567168
STMN1	-1.25555778209343	4.71490864461738	-11.2533183919486	2.06304513292891e-25	4.65034644081387e-23	46.9673473572333
GEMIN7	-0.710899232258685	4.24660294388828	-11.2313680115347	2.48125745520062e-25	5.52801079553999e-23	46.7857068688412
RRM2	-1.42132537967287	3.61430406142266	-11.2144436572343	2.86041846090354e-25	6.29949628861056e-23	46.6457731313593
GINS1	-1.29648957179395	2.41752932941422	-11.2085837722797	3.00470844408551e-25	6.54206974871345e-23	46.5973461369925
BCL2L12	-0.821152435449763	4.33293094321387	-11.1478664709587	4.99971775471205e-25	1.07634373236273e-22	46.0962883449288
ANAPC11	-0.765835551396441	5.90931204625387	-11.1442309559851	5.15428693136584e-25	1.09729041783299e-22	46.0663287788079
CDC25A	-1.02991013542911	1.61055413878799	-11.1414999370935	5.27351893672788e-25	1.10250790896369e-22	46.0438261085641
EZH2	-1.07162363662938	2.78475574955505	-11.141039729575	5.29387931235172e-25	1.10250790896369e-22	46.0400344182885
FBL	-0.948509773647867	6.74331380378222	-11.1376888577469	5.44450444074846e-25	1.12168500091119e-22	46.0124285844125
SNRPD2	-0.894953448010337	7.30953899865762	-11.1331774712458	5.65405126002412e-25	1.15246406534109e-22	45.9752683380145
CDC6	-1.32420253127379	2.58850408242168	-11.1289887729239	5.85578525896216e-25	1.18101942696542e-22	45.940772626227
TCF19	-1.36268471812626	3.4532778851892	-11.0837959462242	8.54439497842454e-25	1.70531883111056e-22	45.5689932795229
TMEM223	-0.551474331194338	4.46607114745845	-11.0350033896417	1.28377275097957e-24	2.53578205245037e-22	45.1684334934009
EME1	-0.906406836963226	1.37776926274011	-11.0092570144327	1.59086038218571e-24	3.11029437986512e-22	44.9574211716336
SNF8	-0.631952125459018	4.96530548595342	-11.0026342962324	1.6810257213382e-24	3.25337907281211e-22	44.9031820703369
RPLP2	-0.873724981698492	9.31081944891807	-10.9999170469542	1.71947423139749e-24	3.28113673178581e-22	44.8809328697913
MEA1	-0.661464376653295	7.22449454009908	-10.9992102363661	1.72961800579524e-24	3.28113673178581e-22	44.8751458564187
PLK1	-1.37550962994856	2.47021087979683	-10.9902506225821	1.86348010962517e-24	3.50041950004101e-22	44.8018049793811
POLR2H	-0.646634682028028	4.93435453850826	-10.9729606120743	2.15161234634054e-24	4.00241675299852e-22	44.660357711146
CHCHD1	-0.568626502788629	5.78005279963278	-10.969480472266	2.21475679081423e-24	4.08026347230775e-22	44.6319005373742
PGP	-0.8155038106281	4.27051987801097	-10.9438450929266	2.74031417453547e-24	5.00042091277138e-22	44.4224181333978
CKS2	-1.15025010062437	5.9073705911839	-10.9310308135327	3.04779373915242e-24	5.50903094737362e-22	44.3177965357506
RRP1	-0.654593983370191	4.24811536954973	-10.8901853507705	4.27586099796976e-24	7.65658847860754e-22	43.9847256967662
KIF18B	-1.25084725200589	1.86756752387537	-10.8811163092703	4.60929113176682e-24	8.17722389672705e-22	43.910857992145
DTL	-1.24995527578745	2.45756405633815	-10.8765404794772	4.78721439012882e-24	8.37883708259043e-22	43.8735994416642
UQCC3	-0.722532509053675	4.58795050555338	-10.8759567605767	4.81039707246841e-24	8.37883708259043e-22	43.8688470968614
C19orf48	-1.0251593321656	5.14236528340997	-10.8660684971555	5.22051887553326e-24	9.01127402299256e-22	43.7883613925495
RAD51	-0.985794865300215	1.74765504733124	-10.8645760730034	5.28536762518785e-24	9.04175390166064e-22	43.7762169870469
MCM5	-1.06121694493887	4.2247019140502	-10.8428806301757	6.32375281650052e-24	1.07223985808982e-21	43.5997683996497
POLA2	-0.803393302056371	2.76461805954373	-10.8209641104236	7.57861779038787e-24	1.27373962161256e-21	43.4217032266193
ATP5MC1	-0.751528675282595	6.62278226242111	-10.8152670048394	7.94351524095454e-24	1.3234587131886e-21	43.3754458967969
CDCA8	-1.32517268471697	2.94398064836254	-10.8091446950165	8.35514040138782e-24	1.38003870767751e-21	43.3257499495202
FANCG	-0.910552661573162	2.91257065001981	-10.8031226191355	8.78070775184798e-24	1.43793470534536e-21	43.2768815870486
CEP131	-0.880745634159213	3.25174127534461	-10.797480567727	9.19895121658528e-24	1.49366021448961e-21	43.2311096553139
TMEM101	-0.732178264775024	4.90915487041288	-10.7960954905904	9.30461919421445e-24	1.49812188034579e-21	43.2198748854382
NDUFB11	-0.667136637622755	7.5691272272595	-10.7935613859845	9.50108074306828e-24	1.51700589197657e-21	43.1993219156124
NRM	-1.21281717250008	3.83662772383399	-10.7725245654867	1.12995969441563e-23	1.7892584913226e-21	43.0287969041062
RPS21	-0.947681406036136	9.25456346271449	-10.761113451143	1.24128685401181e-23	1.94943082974314e-21	42.9363692570356
PA2G4	-0.606733816656073	6.12531071554415	-10.7349875160024	1.53894767741374e-23	2.39725508123961e-21	42.7249437185693
SGO1	-0.933965668688966	1.43082895180402	-10.7316900340655	1.58124123588743e-23	2.44327274835509e-21	42.6982774213717
SS18L2	-0.538235645044021	4.90688055523416	-10.6921101546258	2.18868519127904e-23	3.35481666119252e-21	42.3785295862434
GGCT	-0.655799713642265	5.34639168752481	-10.6823638632262	2.37087596257216e-23	3.60523678118115e-21	42.2998873325318
PSMB3	-0.675696816986549	8.22793655312923	-10.6760681024567	2.4965012517574e-23	3.76637511682455e-21	42.2491069370467
KIF20A	-1.33747659361994	2.57801988918414	-10.6628422663365	2.78237114274417e-23	4.16486180429518e-21	42.1424804097792
CHEK1	-0.877592283874534	1.90574043768419	-10.6596160612725	2.85690427729098e-23	4.24327798084458e-21	42.1164811848535
PDE2A	0.805820518863591	1.77827191545882	10.6585968572239	2.8808604194959e-23	4.24594504904165e-21	42.1082685087841
MRPL14	-0.692169080910451	7.50054850368551	-10.650478765919	3.07894329116924e-23	4.5032483556338e-21	42.0428680484408
PSMG3	-0.785190458230631	4.95327501033314	-10.6443893684764	3.23636061359811e-23	4.69762646640454e-21	41.9938280226972
COA3	-0.678554382470588	6.77298655057103	-10.6356693244109	3.4758122378357e-23	4.98554016925942e-21	41.9236278956371
FEN1	-1.02637423378414	4.77649973930005	-10.6352852123657	3.48675565073466e-23	4.98554016925942e-21	41.9205363161229
CHAF1B	-1.11214227420234	1.82576814245855	-10.6253389744261	3.78236594804512e-23	5.36815789366996e-21	41.840502884654
TIMM8B	-0.60915447718588	6.15473724668761	-10.6227314872671	3.8639007178319e-23	5.44355424659258e-21	41.8195279277578
CNPY2	-0.604918041633717	5.00036686483937	-10.6190861847758	3.98082417863893e-23	5.56734242793591e-21	41.7902091540871
PRR11	-1.14569127727862	2.00393540853166	-10.5958003077135	4.81530737157072e-23	6.68560066951413e-21	41.6030474213979
MCM2	-1.3815661282555	3.81548980621362	-10.5924612028455	4.94843930521837e-23	6.82101417899165e-21	41.5762267701401
ARHGEF39	-0.787169023362287	1.50557680610873	-10.5795593816255	5.49812617649981e-23	7.52457839583831e-21	41.4726372513331
RPS7	-0.734679533058612	7.45793035724845	-10.5711550087887	5.88842326786794e-23	8.00157374555672e-21	41.4051936440301
TMA7	-0.617935003768766	7.18480709019479	-10.5646320122066	6.21022797520866e-23	8.37943436654915e-21	41.3528671502631
CCDC58	-0.554594535412154	4.61752345327647	-10.5561925330884	6.65264840724161e-23	8.91361842536707e-21	41.2851921181968
HSPB11	-0.65875656322289	3.94230959831931	-10.5498663293284	7.0047030757748e-23	9.32014659248925e-21	41.2344818141934
DSN1	-0.879899044435802	3.98538171729306	-10.5483334688782	7.09275753085295e-23	9.37222305456156e-21	41.222196945928
DYNLRB1	-0.670536208267845	6.41379744486942	-10.5270659452252	8.43426331777197e-23	1.10427268797951e-20	41.0518488635226
RPSA	-0.884362296224213	7.84849553631564	-10.5265141163632	8.4722382637259e-23	1.10427268797951e-20	41.0474312535349
TTK	-1.10714143805158	1.70884338003057	-10.5003197291229	1.04845139669839e-22	1.35731951086089e-20	40.8378756658818
WDR62	-0.856601600644897	1.37022191585236	-10.4955937520621	1.08951558021246e-22	1.40101466556179e-20	40.8000972082561
BCL7C	-0.693211641830949	4.06245796691884	-10.4761225289099	1.27625028860496e-22	1.6301970353114e-20	40.6445436056637
MELK	-1.25300632323517	2.44216456129208	-10.4546159276384	1.5196475337554e-22	1.92824150640752e-20	40.4729081666147
MRPL11	-0.583124924139139	5.26690386344662	-10.4370871376835	1.75173652453267e-22	2.20810998750302e-20	40.333157152612
PIF1	-0.849541150816019	1.22590412011703	-10.433104704804	1.80919342513566e-22	2.2656304591895e-20	40.3014240474008
RPL27	-0.760670464022191	9.02528972635261	-10.4275018152571	1.89321397724352e-22	2.35545323402506e-20	40.2567896686245
STEAP4	1.04728628079005	1.53321074104028	10.4210976867115	1.99400810697535e-22	2.46485131159018e-20	40.205788081655
MCM7	-1.03190030822963	5.42945452007261	-10.4131801635216	2.1260215509745e-22	2.6111905715815e-20	40.1427572291401
SLC25A39	-0.610824207678895	6.93721936388735	-10.4051146818978	2.26943260465274e-22	2.76957507676092e-20	40.0785748972199
TUBG1	-0.843758000159007	5.17261399189429	-10.4033866800097	2.30138672873874e-22	2.79079555206546e-20	40.064827522099
PYM1	-0.458693429074176	5.09010183786748	-10.3881195742896	2.60385177742113e-22	3.13772327392383e-20	39.943421082833
NEDD8	-0.501213656267145	5.27553846383237	-10.3820049518311	2.73578935719898e-22	3.2687696742446e-20	39.8948235222327
TICRR	-0.669333990749416	0.805542150207542	-10.3815115055046	2.74672190789864e-22	3.2687696742446e-20	39.8909023998914
RMI2	-1.17882352949277	2.56257299057989	-10.3786252275927	2.81154403136106e-22	3.3252582494369e-20	39.8679688879497
ZMYND19	-0.646024753768813	4.01772277046601	-10.3620950743823	3.21316874351891e-22	3.77695172551057e-20	39.7366913650262
CPSF4	-0.641316334829467	3.81990767477862	-10.3450586393542	3.68678051193274e-22	4.30723869564825e-20	39.6015112879957
PKMYT1	-1.00163165374259	1.84082784134738	-10.3331441773279	4.05861062183279e-22	4.7129078493525e-20	39.5070443266702
H2AFZ	-0.941355950027229	6.61322486336029	-10.3264322232452	4.28424843947263e-22	4.94495181327082e-20	39.4538527825885
C1orf35	-0.710448100476772	3.55934279602363	-10.3247998896098	4.340981274932e-22	4.98043121123935e-20	39.4409195381695
RNASEH2C	-0.702285224701165	4.14611356791213	-10.3230249979057	4.40351618845928e-22	5.02210536731427e-20	39.426858040846
POP7	-0.5888147512358	6.20213380263028	-10.314666714726	4.71024974514543e-22	5.34014113118263e-20	39.3606575573192
OIP5	-1.07721363277625	2.21555535990227	-10.3072439640405	5.00039679530441e-22	5.63574132929602e-20	39.3018912182204
TEK	0.985170638947835	1.72579857875676	10.3048536687825	5.09755879987802e-22	5.71165067869373e-20	39.2829720066916
PSMB4	-0.608064026344486	8.40714829688909	-10.2978394494019	5.39363861134084e-22	6.00313354782092e-20	39.2274681588535
CENPH	-0.891332631937743	2.4343432258981	-10.2972252143046	5.42036588608047e-22	6.00313354782092e-20	39.222608666358
RPL38	-0.819505948669441	7.6460117338095	-10.2885618849359	5.81165468319038e-22	6.39950021436366e-20	39.1540859415074
PSMD4	-0.72429615754536	7.65966288821537	-10.2794978412582	6.2511032194904e-22	6.84406501059634e-20	39.0824273897769
MRPL27	-0.615886731345467	5.4970287946188	-10.2511692000147	7.8487557979669e-22	8.54444097096851e-20	38.858688982723
FBXO43	-0.634651832872942	0.87467255762365	-10.2329961172752	9.08099782520114e-22	9.83005188309908e-20	38.7153366329556
TIMM50	-0.558116727422412	4.46104361586353	-10.2311264175447	9.21819776497668e-22	9.92250950432321e-20	38.7005960350976
TPRKB	-0.591599322868762	4.25543975284796	-10.2277969933155	9.46763130657581e-22	1.01340679236867e-19	38.6743507174722
MZT2B	-0.764298787350811	6.37008891388978	-10.2041619776079	1.14418531094758e-21	1.21792169765309e-19	38.4881745921539
MCM6	-1.10238266718146	4.11522163257286	-10.1965592067611	1.21600109843196e-21	1.28721442242852e-19	38.4283369417539
NME1	-0.837511943473256	5.27582120812286	-10.1917624937978	1.26359656130781e-21	1.33024780849767e-19	38.3905970268479
SNRPD1	-0.748345889848766	4.02685384121667	-10.1850694230476	1.33311625813733e-21	1.39552966177355e-19	38.3379531774309
NPRL2	-0.46639078233313	3.86301452821455	-10.1844093668893	1.34017462299757e-21	1.39552966177355e-19	38.3327625882628
TRMT112	-0.562703310462332	7.36057313037406	-10.1555924892823	1.68735920359709e-21	1.74755688329298e-19	38.106331924042
TONSL	-0.87117579630453	2.59727916375321	-10.1338771105826	2.00677011990511e-21	2.06718900523558e-19	37.9359365774365
C20orf27	-0.765501125557491	4.86440141092093	-10.1247284531398	2.15869413803412e-21	2.21179570506598e-19	37.864209882901
KIF11	-1.05669472868964	2.21064201583833	-10.1196391778598	2.2480970620999e-21	2.29114572924649e-19	37.8243248728116
SMUG1	-0.530136715935837	3.89583148564521	-10.0878903447577	2.8950180333932e-21	2.93484367829702e-19	37.5757592526599
CCDC137	-0.716900009451648	4.3271484902977	-10.0793081063692	3.09962814404898e-21	3.12573027578834e-19	37.5086426610421
E2F2	-0.756495495755683	1.09269301079965	-10.0754140858295	3.19714207385136e-21	3.20718545209382e-19	37.4782003678048
RPL27A	-0.779844567370366	7.50062021442383	-10.0564171403347	3.7183339726761e-21	3.71058744356635e-19	37.3297823187417
TOP2A	-1.55514385849632	3.64818932581832	-10.0272429200636	4.68748437789377e-21	4.65348190054117e-19	37.1021579540546
SSNA1	-0.657250425175105	6.54471174498064	-10.0165338658228	5.10298160081645e-21	5.039851931528e-19	37.0186966114474
VPS72	-0.717573311547152	4.46980480896849	-10.0004617510982	5.79614216938781e-21	5.69508122899848e-19	36.8935324120083
RNF181	-0.589372197859321	7.39206712456741	-9.99545420630499	6.03063998707882e-21	5.89525827308317e-19	36.8545585161222
FKBPL	-0.687105807907092	3.78809419465337	-9.99255826224591	6.17052860978876e-21	6.001387216424e-19	36.8320243132851
RPLP1	-0.737191135173209	9.5330789119518	-9.98774450599385	6.41022179532841e-21	6.20302270699456e-19	36.7945752059782
ANAPC7	-0.591871473155821	3.86577012035009	-9.97900213764458	6.86941709042241e-21	6.61397142977354e-19	36.7265891516102
CUTA	-0.683270893692255	7.88735707199304	-9.97107849593948	7.31375291617697e-21	7.00657529369754e-19	36.6649991280706
DLGAP5	-1.15343013204153	2.09174708189991	-9.95746731918362	8.14463135046235e-21	7.76373814302779e-19	36.5592649267703
TIMM17B	-0.604635803260457	5.35674448600809	-9.94342274023418	9.10025542560094e-21	8.60231905227509e-19	36.4502498964254
MZT2A	-0.810218953945011	4.25578735977591	-9.94322955299786	9.11414805642925e-21	8.60231905227509e-19	36.448750972605
SNRPE	-0.747755909410078	6.49074167851428	-9.93930969611338	9.40062883841905e-21	8.8292180658877e-19	36.4183407020609
COPRS	-0.601907142621553	6.24743792902086	-9.92175764406482	1.07970532761704e-20	1.00912946717768e-18	36.282255467046
ORC1	-1.01276640988378	1.84399266208984	-9.9138182804616	1.14945749616534e-20	1.06910706924893e-18	36.2207447003067
PYGO2	-0.761192976605819	5.18252664202815	-9.91296280846611	1.15723533610679e-20	1.07114149950754e-18	36.2141185476446
MKI67	-1.23569881068493	2.51036656654516	-9.89587257871812	1.32404231314701e-20	1.2196466692258e-18	36.0818126884589
COPS6	-0.53873500222168	6.32763235931429	-9.89462611538291	1.33710304111513e-20	1.22578441472564e-18	36.0721681606335
TMEM106C	-0.944110546415414	5.42865430194649	-9.89003406596727	1.38633281240171e-20	1.26486365169603e-18	36.0366431058783
BRMS1	-0.614220129592605	5.428704586223	-9.88750109510462	1.41425369247929e-20	1.28422278426082e-18	36.0170515495105
WDR34	-0.947541032772382	5.14118147067564	-9.88289482197899	1.46646687906232e-20	1.32535402843557e-18	35.9814311557237
TXNL4A	-0.58342901684446	4.52906998070711	-9.87362636789222	1.57739637061702e-20	1.41891617187897e-18	35.9097868344909
OXLD1	-0.680940865488733	4.89920556008418	-9.86336444743435	1.70995451696469e-20	1.53096862360016e-18	35.8305080548362
MRPS21	-0.660490751713938	6.82029225164279	-9.83532895434943	2.13117862144764e-20	1.8992270877645e-18	35.6141604130628
RALY	-0.672188802674649	5.17515183248358	-9.8282355207183	2.25316479012739e-20	1.99864061939078e-18	35.5594771232694
POLR2I	-0.644783767269836	5.50672357441593	-9.82449840357824	2.3201946608287e-20	2.04861427195751e-18	35.5306768242141
GTSE1	-1.09317450344514	1.7921788828269	-9.80116302520938	2.78587081998261e-20	2.44849930783793e-18	35.3509844030658
EMG1	-0.565042625661575	2.92463390378284	-9.79346759110839	2.95892460887165e-20	2.56992493629142e-18	35.2917803982143
POLD1	-0.848041888007027	3.49772061647344	-9.79309011969971	2.96768238755871e-20	2.56992493629142e-18	35.2888770540535
PRPF31	-0.562564097088158	5.61589616249237	-9.79301572550488	2.96941145286883e-20	2.56992493629142e-18	35.2883048542438
NAA10	-0.662272329671532	4.3149393384584	-9.79266059323909	2.97767920593265e-20	2.56992493629142e-18	35.2855734040672
CPED1	1.05681792010344	1.94293643883422	9.78792744270379	3.09007713122605e-20	2.65497210019243e-18	35.2491745118301
NR2C2AP	-0.732024854145312	4.54014384547531	-9.7833096321029	3.20379251796594e-20	2.74038681447443e-18	35.2136724259636
NDUFA12	-0.465140374109311	5.79842862225047	-9.78271636467873	3.21869987898808e-20	2.74090176361829e-18	35.209112043372
KRTCAP2	-0.629875856961306	4.34776986007828	-9.77074215422748	3.53474185235222e-20	2.99671034916233e-18	35.1171018495807
DPM2	-0.681166092704391	5.085525515393	-9.76608855915273	3.6657150020644e-20	3.09405724403321e-18	35.0813611216989
GEMIN6	-0.48430802393978	3.27479588722637	-9.75864537738074	3.88528355591021e-20	3.26500144435262e-18	35.0242162467282
RPL32	-0.748426699800454	8.56256663782935	-9.75552947211956	3.98103182676856e-20	3.33085457645788e-18	35.0003014630373
LSM4	-0.690021799850532	6.30988208743277	-9.75405797193303	4.02705998886388e-20	3.35471606028835e-18	34.9890091423772
RPL37	-0.724617421931088	7.41060359873123	-9.74989174784728	4.16026307273904e-20	3.4284250226477e-18	34.95704282963
C12orf73	-0.51571880278581	2.81697491040818	-9.7498231300548	4.16249314326664e-20	3.4284250226477e-18	34.9565164102975
PPOX	-0.596354037212065	3.46415497732222	-9.74961629328707	4.16922249622606e-20	3.4284250226477e-18	34.9549296209994
TUSC2	-0.507074359895676	4.83694242690487	-9.74861816471184	4.20184830891592e-20	3.44048776063372e-18	34.9472725547964
TYMS	-1.24706092803808	4.05786151881077	-9.73241299276228	4.76842643357324e-20	3.88778938158567e-18	34.8230196760642
BUB1	-1.04548486080237	1.92360634219366	-9.71857935874143	5.31164939817138e-20	4.31233908766795e-18	34.7170458474306
RPL23A	-0.815299061266291	8.07879671408998	-9.71549051374331	5.44109246534064e-20	4.39879036438509e-18	34.6933954773896
SDHAF2	-0.519648670423339	4.04044557934702	-9.71009063524215	5.67494746036851e-20	4.56857114876726e-18	34.6520607553048
RPP21	-0.678787243770682	3.50026177453859	-9.70562100220595	5.8760411040803e-20	4.71066726168111e-18	34.6178569862563
RPS16	-0.744201574001888	9.10771403718052	-9.67849248648702	7.25753195266716e-20	5.79392967554595e-18	34.4104543579696
CLTA	-0.618880249074971	6.79583146057261	-9.6566543794099	8.60009409060834e-20	6.83725322722223e-18	34.243745282995
TMEM115	-0.47988511257254	5.91448431508924	-9.65370481649204	8.79938093922325e-20	6.96678259485609e-18	34.2212456899213
MYL6B	-0.855756751978145	4.08743468960936	-9.64421403031909	9.47224390132352e-20	7.46864992384192e-18	34.148876359109
ERCC6L	-0.654627037480328	0.884113837456206	-9.64148555145491	9.67496364655169e-20	7.59722555196436e-18	34.1280788623077
ISY1	-0.55254039167646	3.13721717737447	-9.62313047111479	1.11551972833523e-19	8.72300517605731e-18	33.9882596574347
GALNT15	0.720324343009362	1.15111978361638	9.62261704327062	1.11996830548544e-19	8.72300517605731e-18	33.9843508975432
BANF1	-0.524705289975326	7.25988302466083	-9.59882779272081	1.34658932856727e-19	1.04456079090481e-17	33.8033769105247
MCM10	-0.894818116904059	1.31574296563541	-9.59395096316851	1.39838656002127e-19	1.08036639072611e-17	33.766309718705
FMO2	0.633785645285781	0.801418702939662	9.58860837286696	1.45740189643334e-19	1.1214385676973e-17	33.72571523588
ASPM	-1.1108299927149	2.20345609589897	-9.58494066638763	1.49934013238795e-19	1.14558524849208e-17	33.6978547408716
C19orf53	-0.598260230515611	7.34715459226531	-9.58481995290982	1.50074059170936e-19	1.14558524849208e-17	33.6969378890398
SPSB2	-0.754341188695618	3.36250888337837	-9.58030742438536	1.55403435990622e-19	1.17791424751517e-17	33.6626689139094
TRIM39-RPP21	-0.616550124454116	2.63811603206658	-9.58019483380048	1.55538781117608e-19	1.17791424751517e-17	33.6618140025699
RPL23	-0.717750039649902	7.64007835367097	-9.57672771959995	1.59764343411984e-19	1.20515150384788e-17	33.6354907823254
FAM72D	-0.439061450684806	0.498475261237144	-9.57447415358046	1.62571764346835e-19	1.22151960975896e-17	33.6183841625311
RPL19	-0.617430643465552	9.78550664840168	-9.55698355125144	1.86091449291109e-19	1.39277819078814e-17	33.4856958528919
RPS10	-0.822716436187379	7.49759207397562	-9.55417831565972	1.90165735136554e-19	1.41773365183516e-17	33.4644280175756
RUVBL2	-0.561244861257774	5.71705406561425	-9.54088118923707	2.10714921861433e-19	1.56484414839731e-17	33.3636666864963
KIF22	-0.676316573718543	4.5408041723745	-9.53923215890613	2.13412192637285e-19	1.57875583433605e-17	33.35117669195
LSM7	-0.689417681896513	5.42040903070904	-9.52515478824784	2.37877410318819e-19	1.75297353142637e-17	33.2446050488368
ALYREF	-0.832972380461737	5.91443985114158	-9.51874609290392	2.49917965453861e-19	1.8346468268567e-17	33.1961196288807
DDX49	-0.588802325907935	5.47171669125306	-9.51655019259066	2.54181126113536e-19	1.85882075432647e-17	33.1795108786536
C18orf21	-0.509012941567663	3.7388293893923	-9.50790750937426	2.716724650328e-19	1.9791803916458e-17	33.1141639590445
TSEN54	-0.718341288320341	4.30533181408469	-9.50638060782256	2.74884471360114e-19	1.99499487547719e-17	33.1026228181755
RPL36A	-0.897235571577398	4.84707839090861	-9.50389317385243	2.80197931137203e-19	2.02290125671666e-17	33.0838238323373
EHMT2	-0.774110137283421	4.20886751945826	-9.50359521712744	2.80841197435611e-19	2.02290125671666e-17	33.0815721973743
SURF2	-0.707841378951553	5.12562119651685	-9.50124792301361	2.85960328036603e-19	2.05205988209038e-17	33.063835361967
CDCA2	-0.844660824486269	1.22166734270137	-9.50067664811919	2.87220142336577e-19	2.05340967431672e-17	33.0595190398008
ERAL1	-0.507076015465286	5.85666636299018	-9.49787863848477	2.93470475335116e-19	2.09029528156908e-17	33.0383806537517
FAM136A	-0.611839522932575	4.93465774381613	-9.49398440424743	3.02394783354393e-19	2.1458829811371e-17	33.0089667215926
PRCC	-0.636214278531065	5.45776130621665	-9.49312649618543	3.04396729139573e-19	2.14810499256049e-17	33.0024877409867
NDUFS6	-0.67400048874882	7.2169332458351	-9.49289030653773	3.0495018683531e-19	2.14810499256049e-17	33.0007040821107
HDGFL2	-0.578247913007743	5.04051591651677	-9.49125363944094	3.08812873660224e-19	2.16734602905857e-17	32.9883450167711
MTFR2	-0.783032126279036	1.27914656148501	-9.49010904428138	3.11543027421222e-19	2.17852715525205e-17	32.9797025232926
ATP5MF	-0.586320107618178	6.98398614046206	-9.48555986467237	3.22632723727645e-19	2.24787017695334e-17	32.9453592126694
RPL35A	-0.695293246308154	7.93377781844815	-9.48279990539203	3.29550713170825e-19	2.28775060302645e-17	32.9245281487979
NT5C3B	-0.742588537747206	5.0459734774206	-9.47741070627495	3.4348599940934e-19	2.37588149771947e-17	32.8838631204208
AP2S1	-0.568019091010127	6.84182281840158	-9.4733436467303	3.54388119248193e-19	2.44247351251632e-17	32.8531836835733
PDCD5	-0.607560300240285	5.71122170972925	-9.4682586607069	3.68502884625068e-19	2.53065063419939e-17	32.8148367475174
JPT1	-0.915829225368915	4.94338711796473	-9.46511866773358	3.77495829122416e-19	2.5831500307091e-17	32.7911635844433
PAFAH1B3	-1.32144589470469	4.4788135002344	-9.45409115752512	4.10838074406151e-19	2.80130160342415e-17	32.7080619294616
TOMM40	-0.669003597317536	5.48385952674354	-9.45045070839062	4.22474080685296e-19	2.87042673259939e-17	32.6806408478755
PIGU	-0.673626941743536	4.66937952188477	-9.44958767543448	4.25280191208701e-19	2.87928214260025e-17	32.6741411267445
C21orf58	-0.71163877842131	1.44559514220597	-9.44745674268939	4.32288248067748e-19	2.9077809167044e-17	32.658094059605
EIF4E2	-0.45462658254187	4.55605852367732	-9.44738540685917	4.32524823204986e-19	2.9077809167044e-17	32.6575569002122
RPLP0	-0.743293430083289	9.35585648921585	-9.44625406436218	4.36293974408184e-19	2.92286452785343e-17	32.6490382083304
ZNRD1	-0.621271788643432	3.50570058540975	-9.44210054382167	4.50413229250077e-19	3.00693988586463e-17	32.617768631654
MRPL51	-0.537176469401015	7.05454826208698	-9.43820180360261	4.6407840458985e-19	3.08741049720192e-17	32.588424695035
BOLA3	-0.587467574250114	3.64501164303567	-9.42648762541743	5.0765996739966e-19	3.36566262123789e-17	32.5003016918944
SNRNP35	-0.488834265942737	3.50213328221689	-9.41662817668826	5.47470151154909e-19	3.61707865383726e-17	32.4261825792372
PBK	-1.18297978026428	2.61687349666432	-9.4161375084907	5.49530287433359e-19	3.61821316399421e-17	32.4224951696575
COA4	-0.447622488205198	6.13745740839519	-9.41559604774593	5.51812608233708e-19	3.62079779923214e-17	32.4184261848887
CENPF	-1.1661956167704	2.32354896315233	-9.40992881846253	5.76272140374658e-19	3.76838710224521e-17	32.3758464139111
RPL24	-0.647766567429292	8.48673755603188	-9.40631748038954	5.92416367658897e-19	3.86078149807635e-17	32.3487213205449
LRRC70	0.253944556345041	0.354143888810977	9.40528859073703	5.9709750206941e-19	3.87809767445759e-17	32.340994388165
CHAF1A	-0.824849618351963	3.3557535609267	-9.39945563614643	6.24337615034707e-19	4.04132050813006e-17	32.2971987318735
MND1	-0.877632946561155	2.21633097881285	-9.39810676825944	6.30810306057875e-19	4.06946985322184e-17	32.287073348997
TRIP13	-1.07792985455549	2.00306565850319	-9.38612326559988	6.9131602024767e-19	4.44483723085415e-17	32.1971568932939
RPL14	-0.677914304968571	6.9129222476678	-9.38538592012898	6.95221473618814e-19	4.4549978041928e-17	32.1916266002931
DMAP1	-0.494245616294377	3.94533896607965	-9.38466108177202	6.99082007950953e-19	4.46480375744675e-17	32.1861903708211
C7	2.18009091094151	3.5114552315238	9.36724560161715	7.98505981885836e-19	5.08284870861548e-17	32.0556522744696
NENF	-0.712345434877983	7.0262668521257	-9.36479131632118	8.13601129280027e-19	5.16178729702163e-17	32.0372679651063
JTB	-0.526415792805613	8.21087018684008	-9.36365148570304	8.20707594182129e-19	5.18968894538931e-17	32.0287308339492
FANCI	-0.937839867782881	2.19918714619397	-9.36066633459949	8.39612074027544e-19	5.29176557183149e-17	32.0063755696709
RPL29	-0.651895416488166	9.02616518279322	-9.35935554067753	8.48048969445413e-19	5.29951027879447e-17	31.9965606369436
FAU	-0.492178340868584	8.80128593653382	-9.35934016301019	8.48148444762107e-19	5.29951027879447e-17	31.9964454973578
RACGAP1	-1.01467110208636	3.04582142061409	-9.35918718666027	8.49138651142955e-19	5.29951027879447e-17	31.9953001001496
RPP30	-0.493995548812524	3.27736549403166	-9.35384368868958	8.84455656204384e-19	5.50200336781688e-17	31.955298266129
RBM42	-0.585527657109131	6.5637077246102	-9.34999768882675	9.10773041779335e-19	5.6473823561463e-17	31.9265154200165
PRC1	-1.15668648203862	2.94653191237329	-9.34828243350753	9.22759189315368e-19	5.70324711847821e-17	31.9136810474586
LMNB1	-1.18315923090991	3.81083181217262	-9.34390572876112	9.54056969419275e-19	5.87772718137405e-17	31.8809389157065
POLR2J	-0.565152704479377	6.25333406629581	-9.34306577644193	9.60182766503324e-19	5.89650698916785e-17	31.8746562997834
HRAS	-0.698497896825083	4.95357666324488	-9.34239777121631	9.6508238053728e-19	5.90766083421543e-17	31.8696600471744
NASP	-0.740136792008994	4.23560795751698	-9.3401060442775	9.82080695153996e-19	5.99029457687695e-17	31.8525210469519
CNOT10	-0.54235548911902	3.61875586285551	-9.3397384881913	9.84834442440626e-19	5.99029457687695e-17	31.8497724657981
LSM3	-0.488793092595337	4.74014767779994	-9.33862918479448	9.9319190882325e-19	6.02201170033337e-17	31.8414775045082
PFDN5	-0.517246904119371	7.00561249152573	-9.33619410252203	1.01178521591961e-18	6.11539581609454e-17	31.82327096422
PTDSS2	-0.644411958869061	3.38961929286998	-9.33124050810598	1.05068077698418e-18	6.33051688270969e-17	31.7862430327302
NOP56	-0.767798713755217	4.91505028638407	-9.31618456503599	1.17823511049906e-18	7.07679771697868e-17	31.6737740524866
UBL5	-0.527144912846642	7.18246115825875	-9.31463680592386	1.19218796954159e-18	7.13822546763026e-17	31.6622184677654
WDR76	-0.974409113380829	2.12088114789607	-9.31330703247623	1.20430648924588e-18	7.18832159936168e-17	31.6522913031966
KIF18A	-0.808358975402511	1.17585544346452	-9.31228637050288	1.21369079687889e-18	7.21446080545685e-17	31.644672337703
RPL18	-0.719293564114348	8.16872219198118	-9.31201300334998	1.21621651365478e-18	7.21446080545685e-17	31.6426318125207
CDPF1	-0.609815836479572	3.55838611177684	-9.30853058267063	1.24885135632433e-18	7.38518271209078e-17	31.6166407929483
NUSAP1	-1.20110166496659	4.05801718709743	-9.30707756244094	1.2627234434055e-18	7.44424036173829e-17	31.6057979454102
PRPF6	-0.559303026063229	6.69554276479976	-9.28780028079369	1.46188993572404e-18	8.59196661609587e-17	31.4620434866052
IMMP1L	-0.437910126509264	2.9519240505591	-9.28230004927738	1.52422332800636e-18	8.93092323076512e-17	31.4210606715231
TAF10	-0.482220103687334	4.66076449746077	-9.27852878584961	1.56847837103632e-18	9.16220902105362e-17	31.3929691871458
MCM3	-1.00982081846558	5.44806144973036	-9.2710568785703	1.65995665994854e-18	9.66710322328696e-17	31.3373329408953
MRPL52	-0.592623318350571	4.94318208608887	-9.26422102766172	1.74827178989043e-18	1.01505719679699e-16	31.286456916268
SNRPA1	-0.649818491816005	3.91598622839832	-9.25779573995948	1.83552384641315e-18	1.06249658299928e-16	31.2386575465638
ACBD6	-0.637102275491918	3.45764787115879	-9.25663972037509	1.85167406711372e-18	1.0686167206596e-16	31.23005978346
XRCC2	-0.720531556637957	1.12207697788801	-9.25585748071155	1.86268222325677e-18	1.0717414834114e-16	31.224242340229
SCAMP3	-0.697245590055884	6.71694181329843	-9.24997471018201	1.9475735366444e-18	1.1172308072487e-16	31.1805024161777
NCAPH	-1.0720178091341	2.20845447401863	-9.24454306468327	2.02935568190606e-18	1.16067029448717e-16	31.1401319215395
ANKRD39	-0.469612310824424	2.86690934813493	-9.24335759344429	2.04765257213905e-18	1.16764950244596e-16	31.131322893623
CLN6	-0.605811209143827	4.80180669421057	-9.23440037645593	2.19129061668112e-18	1.24584950194689e-16	31.0647858910778
FOXM1	-1.2857864833242	2.88835054585223	-9.22857829945447	2.28996506080237e-18	1.29809853742525e-16	31.0215590127547
PCNA	-0.850523477499574	6.71059479058163	-9.2258425214453	2.33784099022831e-18	1.32132841807594e-16	31.0012526290117
HELLS	-0.809231269100473	1.39660943358185	-9.22008569298465	2.44185014130501e-18	1.37605437374718e-16	30.9585345560881
GADD45GIP1	-0.70368174509744	6.17250577617491	-9.21420161686209	2.55289874389098e-18	1.43238161468811e-16	30.9148892682669
ATP5PD	-0.456672962662422	7.03785388043553	-9.21400180697915	2.55675632684413e-18	1.43238161468811e-16	30.9134074754254
RBIS	-0.675017997524315	4.86322466751107	-9.21050401845177	2.62522927475073e-18	1.46645460362169e-16	30.8874710439802
ZFAND2B	-0.531764730100626	4.94162449272636	-9.20899715423454	2.65528515575247e-18	1.47893208093655e-16	30.8762993797943
NFKBIL1	-0.639657428877411	5.23419811768225	-9.20522034790542	2.73212462019632e-18	1.51731906443366e-16	30.8483036731114
PRIM1	-0.907746701300435	3.12211559862702	-9.19696610410586	2.90781580549161e-18	1.61022401252079e-16	30.7871435381375
SF3A2	-0.744558498474024	5.3253637979188	-9.19653581382425	2.91727555235365e-18	1.61080690441199e-16	30.7839562170333
PPIA	-0.522143854567169	7.41992872798717	-9.19609794453319	2.92693323927935e-18	1.61149542714346e-16	30.7807128501407
SNRPD3	-0.539971464685286	6.44358355980348	-9.19315363144004	2.99270150059707e-18	1.64298454875186e-16	30.7589063418107
SGO2	-0.761362010605153	1.4073722938274	-9.19218220065611	3.01472051248082e-18	1.65034414340379e-16	30.7517125687541
CENPS	-0.602794011428368	2.0621420023094	-9.18567422705207	3.1664331121487e-18	1.72845750509314e-16	30.703530972445
CCDC34	-0.885981485253454	2.9281047226054	-9.18364107663239	3.21536321564952e-18	1.75018065942741e-16	30.688482936839
FANCE	-0.83647617197355	2.12289444682921	-9.16909974505865	3.58785830342391e-18	1.94740411030035e-16	30.5809178513516
LIG1	-0.78145324119829	3.56064780865232	-9.16852347127707	3.60347029041272e-18	1.95035284644937e-16	30.5766572203446
ZBTB8OS	-0.490595781924593	3.63557414742287	-9.15514312571979	3.98550683188001e-18	2.15105101123439e-16	30.4777775595796
BABAM1	-0.498090449417973	5.26508975321738	-9.14431680938383	4.32378986979118e-18	2.32707342430334e-16	30.3978376989211
SPATA24	-0.633081469037106	2.62145423013604	-9.14240387332209	4.38645357094287e-18	2.35418628625393e-16	30.3837189925498
SEM1	-0.564113926866888	4.80322060428806	-9.13962911293546	4.47895189593706e-18	2.39711503704341e-16	30.3632427340836
CENPL	-0.729407741789196	1.63262697544051	-9.13823885241054	4.52602148779804e-18	2.41555910045154e-16	30.3529848053659
CKAP2L	-0.908471024200298	1.58858699683145	-9.13456610082262	4.65274030782331e-18	2.47629178605263e-16	30.325890371588
RAD51C	-0.562374170218482	2.41192221938963	-9.12892006887847	4.85443231490845e-18	2.57647986575197e-16	30.2842519960498
PSMD13	-0.48632334061005	5.78828426276464	-9.12402508203508	5.03629274678001e-18	2.6656179289587e-16	30.2481654243798
IL1RL1	0.447879062775271	0.328483715201402	9.1212824043954	5.14112490782707e-18	2.71360752710652e-16	30.2279512752581
EXOSC1	-0.473502415818317	3.84916108411086	-9.12080105452245	5.15974515254176e-18	2.71595376710714e-16	30.2244040099997
COPS9	-0.670092380209566	5.01201081666657	-9.11423517187204	5.42051107328735e-18	2.84539704559413e-16	30.1760289898294
DAZAP1	-0.488676683736811	4.49302426033277	-9.11311459704033	5.46630181432881e-18	2.86159406455027e-16	30.1677751779241
CHTF18	-0.782608506155682	2.32675624185319	-9.11220124099576	5.50390828732112e-18	2.87343004863958e-16	30.161048145244
CCT3	-0.655054367806348	7.71203891567318	-9.10800675872071	5.67993108345934e-18	2.95726846627938e-16	30.1301604335564
SSR2	-0.715060977585261	6.59171661184234	-9.10090672920091	5.99069008400367e-18	3.11061306258835e-16	30.0778968488508
RPS27	-0.75706112468122	10.2513837349695	-9.09916805242927	6.06932309003237e-18	3.14292514608163e-16	30.065102268953
RRP9	-0.610825693964418	4.97171382943691	-9.09217381282922	6.39611126503015e-18	3.30322080425816e-16	30.0136484919767
UBA52	-0.608050019601882	7.89135288066907	-9.08568102000508	6.7150516191972e-18	3.45861260816716e-16	29.9659058284869
PRR3	-0.565826547775736	2.87018713675723	-9.08350027957687	6.82567137081138e-18	3.50490047329304e-16	29.9498752483859
PPIH	-0.646003525474011	4.41850744524139	-9.08319096425982	6.84150718690812e-18	3.50490047329304e-16	29.9476016728243
RPS19	-0.815621458560724	8.64595948991174	-9.08002067205046	7.00592847038979e-18	3.57956238647115e-16	29.9243017158153
TRMU	-0.590041519077604	2.92638620170195	-9.07776002454225	7.12555877409542e-18	3.63100282211884e-16	29.9076902765894
RPL35	-0.759076368519105	9.03906468110347	-9.06595032302393	7.78420634277059e-18	3.95611123415078e-16	29.8209537244807
TSSC4	-0.53086419284474	4.95126408429852	-9.06428096781898	7.88205122322924e-18	3.99524077875852e-16	29.8086988340899
XRCC3	-0.631153393460076	1.78403205690996	-9.05194015869085	8.64419141483679e-18	4.36999228254018e-16	29.7181478022436
PARPBP	-0.738228959721503	1.38686910572101	-9.04952607748149	8.80160439378732e-18	4.43786158381487e-16	29.7004434828941
PSRC1	-0.907460833039665	2.2737368008484	-9.04430623650551	9.15174760329635e-18	4.60229617005664e-16	29.6621725187965
SPAG5	-1.01113216900521	3.57887707919536	-9.03847053137183	9.55956414085699e-18	4.79479709263926e-16	29.6194025995977
PSMG1	-0.538504332837016	4.34066695029369	-9.03496883971456	9.81286482785789e-18	4.90899451962812e-16	29.5937470241801
ORC6	-0.804354546933878	1.37801315492215	-9.03265381538086	9.98396648583376e-18	4.98158327782747e-16	29.5767891517131
DEPDC1	-0.926317908579684	1.46757984264515	-9.03147897651476	1.00719254400866e-17	5.01241795927428e-16	29.5681843423434
KIF15	-0.86801877645798	1.30282908698228	-9.02924173636114	1.02415541176507e-17	5.08363152575614e-16	29.5518001946497
RPS15	-0.702629642822147	7.8755677681928	-9.025608880384	1.05230495889276e-17	5.20986124351041e-16	29.5252008803011
TNXB	0.731928653198599	0.974655617805883	9.01370610992162	1.15001540324416e-17	5.67894204282428e-16	29.4380975994173
C2orf68	-0.538538285022317	4.07992545149703	-9.01266714870933	1.15895922895573e-17	5.7083955852935e-16	29.4304980280661
SVEP1	0.733852641416841	0.804881740505486	9.01226246296338	1.1624615597867e-17	5.71096499628544e-16	29.4275380689708
NDUFA11	-0.586454917050609	5.10336986413629	-9.0053275135516	1.22413571151885e-17	5.99857806462945e-16	29.3768273947367
MESP2	-0.816910995466169	1.31272959654038	-8.99612987746027	1.31095971986745e-17	6.40765005935214e-16	29.3096092593875
CENPO	-0.770478138891992	1.88740518528347	-8.99473255898156	1.32467355665662e-17	6.45820492252947e-16	29.2994011816964
USF1	-0.51315644037999	5.82431248202836	-8.98855099144236	1.38706721402757e-17	6.74523041136248e-16	29.2542539214015
UQCRH	-0.638456753560694	7.30984441795741	-8.98707794777212	1.4023598797746e-17	6.802332986451e-16	29.2434984021418
RPS8	-0.678219316140266	9.06946870596872	-8.97292710287189	1.55804902110681e-17	7.53843920313295e-16	29.1402320291888
ZNF787	-0.565975221162992	5.10036198326092	-8.97237595616169	1.56444747859122e-17	7.5503309042337e-16	29.1362121002065
ZDHHC16	-0.529164319197818	4.52027283034814	-8.97169287530691	1.57241374542419e-17	7.5697103925446e-16	29.1312300932064
ENSA	-0.563021697644732	6.231826704156	-8.96655466912228	1.63363907954827e-17	7.84474304865788e-16	29.0937626228392
DPY30	-0.448023154198315	4.93823319452786	-8.96387553461897	1.66649374019597e-17	7.9825050155387e-16	29.0742319474115
DDX39A	-0.785342995451606	5.08392712988967	-8.96264568661858	1.68179398431263e-17	8.03570392504487e-16	29.0652676947056
EGLN2	-0.618047025466516	3.24837002095263	-8.95895729858109	1.72851988211897e-17	8.23841814462673e-16	29.0383880448251
MCRS1	-0.553238185395594	5.02134322030805	-8.94957669208319	1.85323232260946e-17	8.81090106729459e-16	28.9700572144057
REXO4	-0.55897836682919	4.7351742889252	-8.94419332931282	1.92878640207628e-17	9.14741273855977e-16	28.9308639181133
CCDC12	-0.503778764003864	4.16308796335695	-8.94322016772934	1.9427665444891e-17	9.19096468948422e-16	28.9237804656907
QARS	-0.515941596241376	6.34811288492883	-8.93951437983907	1.99692783897263e-17	9.42392546667872e-16	28.8968112504738
NAT9	-0.620428857187595	4.09774563720657	-8.93535820592391	2.05945282473639e-17	9.69511452627744e-16	28.8665727713501
NOL7	-0.551506597720115	5.89320252473261	-8.9346174328695	2.07079882552778e-17	9.7246337002726e-16	28.8611841747952
THAP8	-0.576671026797075	3.53684909925472	-8.9326783741408	2.10079233322659e-17	9.82974476848228e-16	28.8470802498491
NSUN5	-0.55920384536945	4.29733452424214	-8.93250837948051	2.10344225212825e-17	9.82974476848228e-16	28.845843870727
RPS14	-0.63558314470191	8.21553559611796	-8.93142585813771	2.12039471960208e-17	9.88485713566323e-16	28.8379709938289
CACYBP	-0.711288077991118	4.89110861579353	-8.93106880675072	2.12601583494986e-17	9.88700567903867e-16	28.8353743915771
NOSIP	-0.587099090029751	4.67338845274342	-8.93032748067921	2.13773383374446e-17	9.91742863306147e-16	28.8299834208873
FANCD2	-0.793487865430106	1.60223390505218	-8.92829443459608	2.17019916851871e-17	1.00437236881204e-15	28.815200442255
RRP36	-0.539059780559906	5.2898081235103	-8.92064507594504	2.29678638371789e-17	1.06039583402494e-15	28.7595985365815
NDUFAF2	-0.612512758345001	4.98876517476118	-8.91992339174906	2.30910041362729e-17	1.06351836358411e-15	28.7543543034208
ERG	0.584011689556363	1.70098255636102	8.9167457254917	2.36410324959147e-17	1.08624024609527e-15	28.7312665038126
MRGBP	-0.567803405713306	4.13881766012265	-8.91290431833259	2.43233020773021e-17	1.1149149947395e-15	28.7033632034913
PPM1G	-0.568295096736519	5.86503116477439	-8.91184573147885	2.45147211102575e-17	1.12100729468385e-15	28.69567516465
BUB1B	-1.03823554920135	1.92756559469057	-8.90795081194282	2.52319546843545e-17	1.15105774226722e-15	28.6673931381412
SLC26A6	-0.801068371648516	3.19557118213961	-8.90502452405995	2.57844585609073e-17	1.17346847037288e-15	28.6461497914612
SYNPO2	0.663300486151683	1.20967077895338	8.89372329637301	2.80330304883688e-17	1.27277929895058e-15	28.5641505499691
EMP1	0.98609676950736	2.85831345061919	8.88701315418687	2.94589274971217e-17	1.33435709419587e-15	28.5154947235836
TMEM199	-0.428851127205829	3.25018675521889	-8.88648795297549	2.95735170036119e-17	1.33638817403114e-15	28.5116874351071
CPSF3	-0.493569504438024	4.38117429784459	-8.88522392162437	2.98511192865344e-17	1.3457586953647e-15	28.5025248096332
ARL16	-0.670930332254872	4.29278028160004	-8.88484631419682	2.99345477562618e-17	1.34635196011732e-15	28.4997877960981
JMJD4	-0.554784749220568	3.70704724669287	-8.88430924479897	3.00536057138724e-17	1.34854118378875e-15	28.495895081913
RPL28	-0.740096057772265	7.57648813867002	-8.88327787265246	3.02835578897356e-17	1.35568450740031e-15	28.4884200513225
AUP1	-0.429968212525263	7.20303920250234	-8.88182464598258	3.06105264382721e-17	1.36712747449252e-15	28.4778885069841
NLE1	-0.645615842118707	2.91702874762579	-8.87887086740642	3.12859268965777e-17	1.39404269613588e-15	28.4564858516711
MSTO1	-0.620925102673832	3.0749784236066	-8.87487522147819	3.22231013096815e-17	1.4324701185464e-15	28.4275412300591
TATDN2	-0.524301178704541	3.25778608247845	-8.86797743045106	3.39068547578705e-17	1.50383179898333e-15	28.3775929966776
HAUS8	-0.48707385849179	1.74782591392171	-8.86662852690594	3.42461683251385e-17	1.51537317577287e-15	28.3678282363619
PTOV1	-0.514869791522664	5.62444349242676	-8.86603824682911	3.43957078139388e-17	1.51848332192412e-15	28.3635554776502
DSCC1	-0.741539755890459	2.14214347696606	-8.86331519418735	3.50939734251195e-17	1.5457483467248e-15	28.3438469473689
SART1	-0.463247324121149	5.3527976657564	-8.85698334706005	3.67723838940136e-17	1.61596072341583e-15	28.2980342036255
EIF6	-0.538170466559136	7.93085832111069	-8.84942207835151	3.88811119360289e-17	1.70471877504419e-15	28.2433537733202
DRG1	-0.522664494502749	5.79938755764171	-8.84836198876199	3.91861733905708e-17	1.71417142046424e-15	28.2356899762356
FBF1	-0.457968436645499	1.0511470954082	-8.84786976604513	3.9328624849747e-17	1.71648394560627e-15	28.2321317086034
TRAF2	-0.677532499714126	4.21771699562178	-8.8446490242891	4.02734631363594e-17	1.75372625839238e-15	28.2088521731336
VPS33A	-0.484931518756659	2.93712089226715	-8.84150625269333	4.12170915077113e-17	1.79074710496088e-15	28.18614145715
RBM10	-0.451112866877624	5.20952041384504	-8.83487938207667	4.32791967110582e-17	1.87608463571013e-15	28.1382704882372
MRPL47	-0.533374633777056	5.67883126158153	-8.81494708195009	5.01176141822945e-17	2.16761509646222e-15	27.9944234745991
GNA14	0.64510617382409	1.30417209732735	8.8114501217873	5.14231581058165e-17	2.21907141735911e-15	27.9692082709455
CENPI	-0.685040522653962	1.09967177096371	-8.8025539046894	5.48982387479342e-17	2.36370843687735e-15	27.9050902435287
DHX34	-0.612980150316755	3.48230282974402	-8.79977954803479	5.60288114232159e-17	2.40697763871932e-15	27.8851030725952
MRPS26	-0.527568456906109	6.88540170657654	-8.79552513803757	5.78074594900098e-17	2.47783204435925e-15	27.8544611235588
KIF23	-0.952482288089014	1.63801901283716	-8.79355012112641	5.86520523454154e-17	2.5084225958441e-15	27.8402395208349
HES6	-0.79359989896383	3.19989683747221	-8.79274471384632	5.89999728270969e-17	2.51768258210953e-15	27.8344405767423
SNTA1	-0.70325713226056	4.85855354468682	-8.79151185222322	5.95365080302384e-17	2.53493220857637e-15	27.8255646199096
IMPDH2	-0.711973240988245	6.35376769376798	-8.78808462162735	6.10535399147428e-17	2.59376014360637e-15	27.8008945836985
UXT	-0.467030786037679	6.57088725058796	-8.78444955653377	6.27044111127563e-17	2.65800114362923e-15	27.7747352997461
MBD3	-0.585572832025047	4.56709280003338	-8.78251100751532	6.36028013943811e-17	2.69013173226566e-15	27.7607876393407
CFHR4	1.74699665571593	3.99910002177189	8.77981885299284	6.48716163225299e-17	2.73775367563805e-15	27.7414211676071
KPNA2	-0.926504056112883	5.38811860351203	-8.77677720436605	6.63353255225249e-17	2.79337326815731e-15	27.7195451724564
GPR89A	-0.397187815848234	1.74564938045252	-8.77440743188264	6.7498337529227e-17	2.8361143575877e-15	27.7025048115578
CEP55	-1.00458955182401	1.75524562446873	-8.77221284328363	6.85933719383863e-17	2.87581839461593e-15	27.686726804825
CDCA4	-0.813204122986034	2.78255706094677	-8.76881492152116	7.03236341821244e-17	2.94192321163647e-15	27.6623024694562
MCRIP1	-0.782416373442733	5.6269929656035	-8.76842660105248	7.05241029435251e-17	2.94388194422209e-15	27.6595116036947
LAMTOR4	-0.649140799837672	6.30433077377688	-8.76663828483965	7.14546417289947e-17	2.9762411641903e-15	27.6466599781979
MIIP	-0.634214451791478	4.38125538380298	-8.76357770341622	7.3075488169868e-17	3.03715044107304e-15	27.6246692368021
LDB2	0.757764248694379	2.40363918042977	8.75946143513623	7.53129573488312e-17	3.12336853420694e-15	27.5951010727935
URM1	-0.535010105467724	4.92608409350984	-8.74845324235232	8.16354562795778e-17	3.37826207843782e-15	27.5160707910032
TAF11	-0.54528441593945	5.38288757167302	-8.74454152852021	8.4006425930255e-17	3.46888603625794e-15	27.4880032519594
COMMD9	-0.478697578555706	3.83566444500335	-8.74356522022552	8.46087413060953e-17	3.48624405037588e-15	27.4809992631706
POLE2	-0.788029973877381	2.12304536309388	-8.73741452730555	8.85028480327426e-17	3.63887246417886e-15	27.4368861678228
COX6A1	-0.462911816952897	8.09466249083213	-8.73181481771738	9.22021721482255e-17	3.78285571383298e-15	27.3967422967728
VPS25	-0.50398522707532	5.79372138911688	-8.72483966759021	9.70249071654296e-17	3.9722162848069e-15	27.3467614078783
NEIL3	-0.803908419108857	1.19240504491033	-8.71869759190903	1.01477921856539e-16	4.14566520846755e-15	27.3027714859084
MRPL55	-0.638448192005922	6.30804472164506	-8.70380539077616	1.1313251883824e-16	4.61195544880995e-15	27.1961964040513
AURKA	-1.01370840767416	3.8194166214785	-8.69955700275931	1.1669377439585e-16	4.74703337032801e-15	27.1658148610046
RPL39	-0.716092952435316	6.69005550042876	-8.69772558394459	1.18263007548774e-16	4.80067632337819e-15	27.1527208002364
SHARPIN	-0.635867807468451	6.10992733297639	-8.69371147499743	1.21775909014029e-16	4.93282540530402e-15	27.1240274928043
EFNA4	-0.823587918779928	4.23752370336667	-8.69149298759225	1.23761515067514e-16	5.00268065125226e-15	27.1081732015612
PHF19	-0.806562048204334	2.33142544301554	-8.68082920629048	1.33762314919961e-16	5.39554937656095e-15	27.0320019888894
TRIM28	-0.683771657677712	6.75655252600739	-8.68004737716809	1.34526250117665e-16	5.41496418540852e-15	27.0264198003872
NCBP2AS2	-0.573163285019882	5.0162057028378	-8.67950300763065	1.3506070966783e-16	5.42508007806212e-15	27.0225332456784
WDR83	-0.494074442919382	3.05075266300288	-8.67879609616466	1.35757890567214e-16	5.44167611562307e-15	27.0174864521733
MSH5-SAPCD1	-0.303181577007893	0.59857614470399	-8.67305634205636	1.41552131574316e-16	5.66208526297263e-15	26.9765190591152
SLC1A1	1.54910360087016	3.79055377261523	8.67210541363525	1.42535448067598e-16	5.68953996869831e-15	26.9697335358642
SF3B4	-0.711670274894789	6.39420624928907	-8.67151758255074	1.43146679339558e-16	5.70171450411735e-15	26.9655392033097
BLOC1S1	-0.54454075574905	6.24451696633691	-8.67124057243799	1.43435615395854e-16	5.70171450411735e-15	26.963562726281
RPS3	-0.713831806680563	7.85041640167332	-8.66730923044938	1.47598995413056e-16	5.8550657393668e-15	26.9355169144275
CD320	-0.690426751780254	4.80651441535293	-8.66189803175268	1.53525874623074e-16	6.07759454086383e-15	26.8969275627358
TAL1	0.371837591012014	0.711039368352916	8.66124086672792	1.54261522869695e-16	6.09412531584196e-15	26.892242139105
MCM4	-0.985834114165983	3.98937332802195	-8.66023999477296	1.55388635560201e-16	6.12602110562438e-15	26.8851066175643
RPS5	-0.719022478231054	8.20545647415217	-8.65768190642066	1.58306558290074e-16	6.22824159514954e-15	26.8668716793842
AATF	-0.544806122635568	4.84574110192326	-8.65069928610555	1.66550380118119e-16	6.53915017021139e-15	26.817115114913
HAUS5	-0.604097075321517	2.94851057050397	-8.64467916800824	1.73998025590789e-16	6.81759135034665e-15	26.7742382494302
FOXO1	0.797645325266901	3.38335422341684	8.6437814214116	1.75136541965081e-16	6.8481962123489e-15	26.7678459391881
POLR2G	-0.499423568629916	5.65862447452023	-8.63978745708632	1.80291698929578e-16	7.03541537981815e-15	26.7394126154006
SLCO2A1	1.10819578122464	2.37166198927218	8.63678075899472	1.84271394599387e-16	7.17609739943956e-15	26.7180134018178
PPP1R35	-0.614848088507463	5.09113058874352	-8.62972756050323	1.93951568300037e-16	7.5377526341353e-15	26.6678337062339
TIGD5	-0.664750276927283	2.77787614029937	-8.62822631157174	1.96076040733357e-16	7.6048925920063e-15	26.6571566070032
UBE2M	-0.552256396365625	6.23093097026784	-8.62007610561462	2.0801805468443e-16	8.05176955101754e-15	26.5992124703805
FLVCR1	-0.775084190775215	2.63427248563367	-8.61533909108238	2.15286841633848e-16	8.31632235021076e-15	26.565551067393
HSPBP1	-0.530139303405059	5.56675247473198	-8.61069133347956	2.22662874211187e-16	8.58394500983169e-15	26.5325357590508
CFI	0.947038066058802	7.57235237086302	8.60482365013929	2.32333091587824e-16	8.9387591060697e-15	26.4908714667427
TFPT	-0.602921629281863	4.58143782920552	-8.59819324690626	2.43761247151081e-16	9.35965029141224e-15	26.44381388903
TUBB	-0.778078168056822	8.47350404375758	-8.59432222317564	2.50688762508877e-16	9.60639337934018e-15	26.4163513479191
FAM189B	-0.735554985541478	4.07761524847944	-8.59150904265724	2.55845097845806e-16	9.78441531881367e-15	26.3963986715359
FAM111B	-0.985457007660259	2.27312191783437	-8.58121521340556	2.75623573548018e-16	1.05021150459347e-14	26.3234257123895
MIEN1	-0.489376215988766	5.6607292017365	-8.581172896443	2.75707926310291e-16	1.05021150459347e-14	26.3231258465832
PHPT1	-0.726481074484678	6.70866280498998	-8.57954707972464	2.7896817795068e-16	1.06052188284425e-14	26.3116057485123
MRPS15	-0.47755372715743	6.07976340360573	-8.57871753035308	2.80646345577109e-16	1.06478890717968e-14	26.3057283410147
RNF125	0.827795568135233	1.98005504117824	8.57642554287113	2.85335121835409e-16	1.0799439156869e-14	26.2894914218001
BOLA1	-0.592238566992473	5.09500511391406	-8.57621580488965	2.85768040320072e-16	1.0799439156869e-14	26.2880057371166
RPL6	-0.563095009888053	8.03250624955234	-8.57491506019733	2.88467451503653e-16	1.08799928559252e-14	26.2787924126884
CDKN2C	-0.999467122951053	3.55530865005275	-8.57260291876782	2.93328237732647e-16	1.10415894596415e-14	26.2624175275915
TBC1D13	-0.634669297996801	4.34375154276835	-8.56719174021226	3.05023223231092e-16	1.14593038374661e-14	26.2241062660651
NDUFAF8	-0.700285312794707	5.46825156657769	-8.56614168642444	3.07345557236368e-16	1.15239547488235e-14	26.2166737148899
ACOT8	-0.442909675458201	3.95807821535133	-8.56287409511665	3.14684802327092e-16	1.17760953370841e-14	26.1935487157111
RPS18	-0.729860252867091	10.2023652211423	-8.55705578038905	3.28185037872463e-16	1.22569784362173e-14	26.1523864944459
PFDN4	-0.632359455542042	3.93591269918842	-8.55679028445985	3.28814557213763e-16	1.22569784362173e-14	26.150508659833
NDUFA2	-0.538853218588953	7.24575796949664	-8.55549981961765	3.31891449415315e-16	1.23476508170824e-14	26.1413818391068
RAD54L	-0.877769758086433	1.35692177108559	-8.54697998576285	3.52932879019099e-16	1.3105027058151e-14	26.0811481304674
TBC1D7	-0.470550787950813	2.57222070074998	-8.52775648597686	4.05382001837081e-16	1.50234413059932e-14	25.9453875352976
RFC2	-0.61318629575028	4.88540498758556	-8.52734716237452	4.06578829248171e-16	1.50387072748937e-14	25.9424990064573
C11orf98	-0.520147826250882	3.14423722537823	-8.52338095574003	4.18358283391803e-16	1.54445948165452e-14	25.9145149097209
EIF3B	-0.56148388325254	5.71760301061557	-8.52213842907713	4.22117535358902e-16	1.55534076489934e-14	25.9057498761028
UCK2	-0.751665115304179	3.56670295719724	-8.52107016945788	4.25376253602535e-16	1.56247216056581e-14	25.8982148356966
LAGE3	-0.776810326246737	5.81464937016692	-8.52096971711168	4.25683960237657e-16	1.56247216056581e-14	25.8975063206443
ADAMTS1	0.993932645221067	2.8916910600911	8.51939911186616	4.30523797468629e-16	1.57512965907957e-14	25.8864291777657
CCNA2	-1.18746845220909	3.11256083939992	-8.51931755831149	4.30776587347441e-16	1.57512965907957e-14	25.8858540350252
COX6B1	-0.63180928769903	9.1472114026791	-8.50698704376266	4.70736789074991e-16	1.71796511974797e-14	25.7989372509699
UHRF1	-0.991386556170003	1.73460961013078	-8.50417525481246	4.80350679626383e-16	1.74971844517899e-14	25.7791289012998
RNF25	-0.421043622155574	4.33023657379388	-8.49998442487127	4.95041372340084e-16	1.79980886034839e-14	25.7496136380086
MIS18A	-0.739564563870342	3.48217505062874	-8.49732284521339	5.04601294271455e-16	1.83109106027293e-14	25.7308736369935
EIF2B4	-0.438116324727744	4.09193444592239	-8.49328571564165	5.19451686009877e-16	1.881416692618e-14	25.7024559404129
RPS27A	-0.64682135886097	8.11826624630628	-8.48977736278297	5.3270763852614e-16	1.92578836870959e-14	25.6777676513744
ERI3	-0.504138102462884	5.35886304213185	-8.48828664416981	5.38440984300001e-16	1.94284920135368e-14	25.667279517132
CENPB	-0.502499860397118	6.23835583590539	-8.48700411740199	5.43422448638055e-16	1.95713799171149e-14	25.6582571242177
JAGN1	-0.444115394412729	6.02296127306206	-8.48550219253292	5.49314069818707e-16	1.97146856509334e-14	25.6476924517891
MRPS16	-0.416178889392949	6.1420509385393	-8.48546534546944	5.49459401753571e-16	1.97146856509334e-14	25.6474332819432
AUNIP	-0.53701381651985	0.877959589327126	-8.48478982436481	5.52130539634145e-16	1.97734974568042e-14	25.6426820267156
MRPL48	-0.434977135986761	3.62229632953711	-8.48138089721767	5.65807345753451e-16	2.02255013892465e-14	25.6187092974964
PRDX5	-0.472172805774688	9.21627373426938	-8.47315982327524	6.00185103734637e-16	2.14144256751502e-14	25.5609223520698
WDR92	-0.235651530650642	0.789064251747538	-8.46905753033209	6.18104423407542e-16	2.20127895027668e-14	25.5321008116877
ZMAT5	-0.488257613606206	3.71427938079233	-8.46762962604406	6.24465054971159e-16	2.21980527889562e-14	25.5220709490503
ZNF581	-0.69822599833924	4.16495989271511	-8.46577910713815	6.32804663274362e-16	2.24528469413644e-14	25.5090742433172
ITGBL1	0.923775904864643	1.08847875650093	8.46462638728883	6.38055146899621e-16	2.25972950362232e-14	25.5009793319582
PABPN1	-0.468249975570942	5.44820165114265	-8.45981034966702	6.60461745939193e-16	2.33476882881825e-14	25.4671669379601
ARPC4	-0.523136032842086	5.88267286476445	-8.45172728638055	6.99830790656992e-16	2.46938452099226e-14	25.410446343264
HMGB2	-0.930059266088567	5.15616702799605	-8.44854518508999	7.15958582170486e-16	2.52164824161517e-14	25.3881267984084
RPL36	-0.70331326440941	8.28993045768079	-8.44753342645084	7.21163093801847e-16	2.53267625624619e-14	25.3810314100655
CKS1B	-0.726199998774292	4.66526768642535	-8.44742299401782	7.21733421665146e-16	2.53267625624619e-14	25.3802569900043
HSPB1	-0.912894117146132	9.39020012519197	-8.42949447347108	8.2049579938729e-16	2.8701830185241e-14	25.2546210583352
PIN4	-0.479851487053954	3.82752160366491	-8.42942416443678	8.20908295486017e-16	2.8701830185241e-14	25.2541287125621
CENPU	-0.961587749730357	2.9525731118797	-8.4286934947162	8.25207224655007e-16	2.87530342150092e-14	25.2490122904888
NDUFB4	-0.39247126306927	6.82251981345638	-8.42866519824398	8.25374155441288e-16	2.87530342150092e-14	25.2488141540079
POLR2L	-0.56261773865605	7.77379090465284	-8.4241227568568	8.52609310251173e-16	2.96479026940335e-14	25.2170130244794
ALG3	-0.475611979990963	5.85237446741285	-8.42223866946999	8.64164881354037e-16	2.99952882730858e-14	25.2038261093264
SMIM4	-0.696041610019222	3.82705352762829	-8.41684508735237	8.98108576016448e-16	3.11171072630654e-14	25.166086829174
LENG1	-0.461181473722041	4.02993231576665	-8.41104683884851	9.36070812148825e-16	3.23738569689016e-14	25.1255341628652
TMEM160	-0.711182924976502	4.54212792497704	-8.40906607153642	9.49399610229721e-16	3.27756694270296e-14	25.1116850719772
MRTO4	-0.565521644994051	4.8129311994282	-8.40628000000935	9.68465684954323e-16	3.33737455462677e-14	25.0922091774886
PTPRB	0.702526513118335	1.86727204271806	8.40557900781937	9.73322156920056e-16	3.3480884248812e-14	25.0873096088958
C12orf43	-0.381627170742897	2.60890288281194	-8.39537086582383	1.04683514005507e-15	3.59450919058335e-14	25.0159911488519
HMMR	-0.984714474241383	2.47008078609683	-8.38883814626277	1.09673463509403e-15	3.75911191563534e-14	24.9703813436704
RPL37A	-0.706273986827671	7.58794513467008	-8.38733444791054	1.10854950756368e-15	3.79282295802143e-14	24.9598862813585
RIBC2	-0.89422479656598	1.1977019133709	-8.38578559259497	1.12085080959843e-15	3.82807513581212e-14	24.9490773695877
ATP5F1E	-0.559432684855259	6.82457506729057	-8.37623732652779	1.19972271559681e-15	4.09015787025531e-14	24.8824730872571
NAXE	-0.573252476445771	7.30679529972859	-8.37132028195327	1.24245570281387e-15	4.22832171685856e-14	24.8481939985919
ESPL1	-0.882138619457044	1.83506534429533	-8.36856045729755	1.26709681759634e-15	4.30453457892658e-14	24.8289598736055
NEURL2	-0.472266679713482	1.74566511866227	-8.35798171520286	1.36610819962167e-15	4.63267842561969e-14	24.7552727598582
NARF	-0.605306012569848	3.77401558228723	-8.34916750800339	1.45441918101677e-15	4.92344019580941e-14	24.6939247007526
CCNE1	-1.18100232717946	2.09177911185847	-8.34621922204133	1.48520060307292e-15	5.01877311373495e-14	24.673413992852
ZSWIM1	-0.507526299264608	3.04535378702815	-8.34557777728187	1.49198243388392e-15	5.03281398472109e-14	24.6689522224029
RPS19BP1	-0.556136827663777	5.32547547232514	-8.33859842573478	1.5677821874456e-15	5.27921031835811e-14	24.62042012976
RPS11	-0.617957092477875	10.394055649925	-8.33685709731407	1.58728011957548e-15	5.33548896334494e-14	24.6083157885767
PDRG1	-0.575287906479542	4.58858841474268	-8.33495330349221	1.60887168880379e-15	5.39859571934863e-14	24.5950840721789
BMX	0.3710478548037	0.54936423240262	8.3315867475461	1.64776622014556e-15	5.51893456124312e-14	24.5716908934076
GPR19	-0.401114357580022	0.546985716299264	-8.33135346576045	1.65049556554922e-15	5.51893456124312e-14	24.5700701256972
SIRT6	-0.525159225795027	3.86302786778788	-8.32853829842192	1.68378703418417e-15	5.62044591898409e-14	24.5505136587364
SOCS2	0.941806528885972	2.35997760145657	8.32508347250155	1.72555166072864e-15	5.74983822948883e-14	24.526519710167
MAGOH	-0.478228976707285	5.42866720999592	-8.32336347433587	1.74672467713081e-15	5.81028555795595e-14	24.5145767446544
OST4	-0.441025012114958	8.56060785037976	-8.32092659166368	1.77716301094634e-15	5.90128999822044e-14	24.4976588862108
RBX1	-0.482395548946651	4.97171650643961	-8.31729473530988	1.8235033348078e-15	6.04469271538364e-14	24.4724512471734
RPS24	-0.716027206798635	8.27116892196159	-8.31675031359434	1.83055205501039e-15	6.05757813022436e-14	24.4686732198097
FAT4	0.505730131495901	0.844284117382374	8.31218567230116	1.89072113624756e-15	6.24589947767297e-14	24.4370033762388
COMMD3	-0.417605325058535	4.19650370555689	-8.30776853528803	1.95080654167157e-15	6.4332966159083e-14	24.4063681491758
C12orf45	-0.508135675476484	4.12016566762252	-8.30353299243398	2.01019376648632e-15	6.61775129997902e-14	24.3770027463187
PET100	-0.589859069876253	4.88938089388629	-8.29939251978814	2.06997505015096e-15	6.80286826087349e-14	24.3483062933429
EXOSC4	-0.774292301153182	5.81965047460274	-8.29373388942765	2.15452811455122e-15	7.06862306075367e-14	24.3091036255664
PTRH2	-0.50004184253379	3.82760380560103	-8.29152583256166	2.18844012858821e-15	7.16760903653849e-14	24.2938112577168
FAM72C	-0.303097415843263	0.346768231594773	-8.28929887084115	2.22317702377794e-15	7.26895422791558e-14	24.2783907612894
RAD51AP1	-0.908726218268534	2.09626040757273	-8.28836203622859	2.23795249263846e-15	7.30436327220047e-14	24.2719045328677
ARIH2OS	-0.413203873691567	1.53461592565361	-8.2881297323287	2.24163131735588e-15	7.30436327220047e-14	24.2702962404862
RAD9A	-0.575599076764401	3.09794488457081	-8.28708067043617	2.25831914775052e-15	7.34624700694396e-14	24.2630337294113
MRPL17	-0.545032481013616	5.21256516019981	-8.28603379387389	2.27509466366163e-15	7.3882735179249e-14	24.2557869697228
COMMD7	-0.493782491307645	5.28120570885787	-8.28424685413319	2.30401434218114e-15	7.45905192290693e-14	24.24341873191
RPS20	-0.706226732923421	9.20165444198273	-8.28420624578306	2.30467575071028e-15	7.45905192290693e-14	24.2431376837714
ZNF32	-0.534928536829053	5.07164873741196	-8.28350751537594	2.31608577460153e-15	7.48333953480022e-14	24.2383019560412
PELP1	-0.56123257456277	4.2671603906881	-8.2795627401731	2.38155823358407e-15	7.68192857836209e-14	24.2110064149088
BOLA2B	-0.412943244116624	0.870464708257488	-8.27852767096693	2.39903851149025e-15	7.72530720674844e-14	24.203845804337
RPUSD3	-0.45014922260399	3.76748142657084	-8.27507828883688	2.45821265559454e-15	7.90257625523344e-14	24.1799873678099
WASHC1	-0.573564464054874	2.80782759740838	-8.26349490906359	2.66768461980586e-15	8.56161429070022e-14	24.099917796324
YAE1	-0.470316584109189	2.74687650270659	-8.26252865853346	2.68593541513227e-15	8.60577300233016e-14	24.0932420849944
SF3B6	-0.4297613902058	6.68031391371392	-8.25976068287473	2.73890383959965e-15	8.76083431831875e-14	24.0741214096014
MRPL23	-0.579390804143947	4.98965042683277	-8.25905336684099	2.75260400802871e-15	8.78998213230502e-14	24.0692360983714
ETFDH	0.731883929308546	4.6586067038101	8.25466802644012	2.83906977847001e-15	9.05101114067977e-14	24.0389536624555
ZC3H13	0.705135383506591	3.25771137896779	8.25336047488177	2.86536663081795e-15	9.11967186818471e-14	24.0299266451042
SOX7	0.67135093249462	1.63744901699802	8.25000130176906	2.93403389494552e-15	9.32273456503418e-14	24.0067402015478
METTL1	-0.569921518663437	3.82724609633692	-8.24521588948402	3.03467423851249e-15	9.62654940561248e-14	23.9737203637141
RPL8	-0.829525326761301	10.4298296794885	-8.24417806621615	3.05694663951303e-15	9.68117315918506e-14	23.9665610005783
CSKMT	-0.463911139243952	1.34457791291635	-8.24337354289378	3.07432339522662e-15	9.720137995469e-14	23.96101146651
ZHX1-C8orf76	-0.487606165774898	1.44086414767197	-8.23470085304099	3.26795698313204e-15	1.0315330444285e-13	23.9012114523548
NUP37	-0.575377326305266	3.13690818658165	-8.23305528075414	3.30603537940853e-15	1.04183614916887e-13	23.8898697372967
ACRV1	-0.183179429580262	0.19396567127304	-8.23206254514036	3.32921898244978e-15	1.04741930548009e-13	23.8830282921422
ATAD5	-0.532680930266325	1.05698276345259	-8.23163652761806	3.33921709456177e-15	1.04884261527547e-13	23.8800925618764
SNAPIN	-0.508500518654047	5.59424820776852	-8.23093646868164	3.35571113130722e-15	1.0522982860204e-13	23.8752686096065
SUPT4H1	-0.449112932482413	6.18158383728747	-8.22858092272146	3.41180366445235e-15	1.0681398400475e-13	23.8590391181726
ELP6	-0.405566600595507	3.90301019115824	-8.22804908866897	3.42459591865268e-15	1.07039572269797e-13	23.8553752704327
SIAE	0.795995668297352	3.73530559505115	8.22226855271193	3.56673126766883e-15	1.11300604378721e-13	23.8155631306131
RNFT2	-0.513884925063264	0.757228617673648	-8.21551971295455	3.74006811045785e-15	1.16519845522557e-13	23.7691062222023
COA6	-0.615431189363242	5.9587924088267	-8.21074033689204	3.86783264719763e-15	1.20304664805693e-13	23.7362222721601
CBR4	0.655389829907714	3.73904958261848	8.21020005275908	3.88254448171836e-15	1.20566535283183e-13	23.7325057328385
DCN	1.59034068914775	2.74288695946497	8.20857142858519	3.92722713134819e-15	1.21756750544711e-13	23.7213036667183
PTCD1	-0.384442129380662	2.18690287314358	-8.20751977771202	3.95634975995477e-15	1.22461488531072e-13	23.7140709690964
BRCA1	-0.673035015858147	1.63543192763156	-8.20470988925141	4.03521342028691e-15	1.2470111150435e-13	23.6947491570206
ZNF692	-0.653364610858057	3.73749924780325	-8.20411599864165	4.05207971782266e-15	1.25020688234271e-13	23.6906659297528
TMEM258	-0.517570475547224	5.76904073376763	-8.19914659658361	4.1959677655959e-15	1.29251997409674e-13	23.6565073061201
PSPH	-0.912575398024553	4.21906489623101	-8.19588446704463	4.29315620590478e-15	1.32033503860571e-13	23.6340918239613
HIST2H2AC	-0.766063866988023	2.54721950158695	-8.19543074458752	4.30684903211133e-15	1.32242351691111e-13	23.6309745878577
METTL23	-0.487088705721868	5.0454478144547	-8.19064416256348	4.45395880976634e-15	1.36540561272197e-13	23.5980962587608
HMGA1	-1.09325063055934	6.13762120607275	-8.18180770304989	4.73870276109866e-15	1.45037611665576e-13	23.5374345260004
MFSD5	-0.525079996781871	4.67392645679402	-8.18132773183215	4.75467426914931e-15	1.45294352467146e-13	23.5341408405399
RPL5	-0.593648137394302	8.85239198382392	-8.17365703175339	5.0172643961201e-15	1.5307449972876e-13	23.4815205316596
ZNHIT3	-0.430582451246284	3.19286685991295	-8.17247564814414	5.0589607353381e-15	1.53901105633009e-13	23.4734193590052
PSMC3	-0.417347369539415	7.23064451898655	-8.17243440461844	5.06042257561564e-15	1.53901105633009e-13	23.4731365518332
SAP30BP	-0.440853482289925	3.91254307347025	-8.17042315562905	5.13221843002807e-15	1.55837250585321e-13	23.4593465917083
ILKAP	-0.425917644677576	3.47136559893854	-8.16669130091769	5.26811236058144e-15	1.59710494982184e-13	23.4337656206149
PMF1-BGLAP	-0.604441606338497	2.09123151044229	-8.16224875465654	5.43452903623084e-15	1.64495381254633e-13	23.4033235016551
ZNRD2	-0.486856214861055	4.64513407592747	-8.16013519799614	5.51551602113453e-15	1.66683417925769e-13	23.388844556724
DPH7	-0.541510494512732	2.98724810215033	-8.1582367324293	5.5892774653858e-15	1.6864654525479e-13	23.3758412942155
KAT2A	-0.675503843478197	5.13157730274045	-8.15262273954341	5.81315134010584e-15	1.7512575420822e-13	23.3374012479795
RBL1	-0.675768288321777	1.69098218534908	-8.1503080391862	5.90801636952713e-15	1.77704228634442e-13	23.3215573685836
POLQ	-0.53637142708678	0.798788114460548	-8.14764047802528	6.01924186028128e-15	1.80765946775845e-13	23.3033020352791
TIPIN	-0.532520565917354	2.14530364299211	-8.14728262219048	6.03431944151144e-15	1.80935149451266e-13	23.3008533781414
COMMD5	-0.568621829688519	4.74339084857105	-8.14460022244945	6.14853213481026e-15	1.84071680785882e-13	23.2825012016588
ARHGAP11A	-0.838794644202485	1.91882303665191	-8.14086238474121	6.31125455194183e-15	1.8864841999252e-13	23.2569349753135
GFER	-0.485641847010461	4.32763671242541	-8.13718781993517	6.47536934121519e-15	1.93154546449646e-13	23.2318094071615
GRK6	-0.548696922389044	4.05013153298765	-8.13703754943766	6.48216979995418e-15	1.93154546449646e-13	23.2307820690972
FAM207A	-0.539387384962419	4.43094828730872	-8.13553014122998	6.55077897010113e-15	1.94895846377543e-13	23.2204772578375
CSRNP1	0.703683982596632	4.34484591089851	8.13342748150973	6.64768104202274e-15	1.974721996359e-13	23.2061054386763
ZNF580	-0.64399176239611	3.28199200043786	-8.12962115422282	6.82671427267356e-15	2.02476540966603e-13	23.1800954533577
PCDHGC3	0.718596642628833	1.09227107435627	8.11944647477191	7.32901778718975e-15	2.17038610204877e-13	23.1106094924772
ZNF296	-0.763989829263543	1.30919620272327	-8.11836813019507	7.38434808520303e-15	2.18339674864954e-13	23.1032486713065
FDX2	-0.521618433835251	2.37055021942212	-8.11695112091534	7.45768346989704e-15	2.20168282408671e-13	23.0935771381929
E2F8	-0.819972624646696	1.43402973307574	-8.11208059484673	7.71528222003353e-15	2.2715622134462e-13	23.0603431596453
TCOF1	-0.598456195621811	3.23523103993227	-8.11202830438294	7.71809499453796e-15	2.2715622134462e-13	23.0599864310218
FNDC3A	0.77279950187835	4.26956996445445	8.10769539120943	7.9547236854764e-15	2.33761511984245e-13	23.0304325622497
MESP1	-0.651414849860988	1.80087633756471	-8.10650357456733	8.02105886343274e-15	2.3506670436424e-13	23.0223053506704
COPZ1	-0.419591984856053	6.4453320105186	-8.1064567605268	8.02367560825745e-15	2.3506670436424e-13	23.0219861341804
MRPL43	-0.404577459413704	5.31048090522288	-8.09874046710377	8.46672232254207e-15	2.47667785801383e-13	22.9693875406927
RPL30	-0.678820909417841	8.57537004760541	-8.09672667462951	8.5862720671729e-15	2.50781970742428e-13	22.9556660992017
ARFGAP1	-0.515452152614375	4.66540937921845	-8.09467423963188	8.70983210801217e-15	2.54003627381299e-13	22.9416837869409
ADRA1A	0.928427414316046	1.2287438428986	8.0927883561502	8.82491357753165e-15	2.5696860812387e-13	22.9288382771633
NPM3	-0.969399600614232	4.89786252457042	-8.08980822847533	9.00983901350233e-15	2.61955258723376e-13	22.9085436537375
THOC5	-0.518429757090179	3.02548269396398	-8.08776690773931	9.13871331254949e-15	2.65299616770376e-13	22.8946452770324
PRIM2	-0.587367515296342	2.41116850209495	-8.08732839838354	9.16663441029024e-15	2.65707587445024e-13	22.8916599933771
WDR4	-0.597268030933898	3.07469777180978	-8.08346315645229	9.41641949348256e-15	2.7253564576303e-13	22.8653510506735
WDR53	-0.439628949181184	3.20328395031913	-8.08223240861146	9.49735745483742e-15	2.74463603068906e-13	22.8569757386564
DPM3	-0.689010478816871	7.1618308170295	-8.08123838187554	9.56322936932173e-15	2.75951016138862e-13	22.850211972665
SPDL1	-0.677405111366034	2.10858411983064	-8.07758731658229	9.80907468334146e-15	2.82619354786199e-13	22.8253735722371
BGLAP	-0.518994875772581	1.18485893386288	-8.07368663290406	1.00786298432566e-14	2.8994977146666e-13	22.7988455991801
CLN3	-0.53986236256168	3.37225542163083	-8.06570122939321	1.06534932048204e-14	3.06028380516281e-13	22.7445657641391
VWA8	0.6842599369844	3.36836093429368	8.06113063404156	1.09969825474916e-14	3.15422433547813e-13	22.7135144518711
PIK3R2	-0.379837526108591	0.742816712059638	-8.05868590189732	1.11851774592637e-14	3.20340807353501e-13	22.696910658333
RP9	-0.456198624425027	3.04153292736738	-8.05687182327241	1.13268781537234e-14	3.23914903619911e-13	22.6845923099029
ZNF530	-0.465932202241068	1.01731034441176	-8.0564160817485	1.13627547519249e-14	3.24456603646618e-13	22.6814979380272
CWC15	-0.37756407013029	5.37044750647231	-8.05280796446341	1.16507820293304e-14	3.32185987621981e-13	22.657004007702
MAD2L1	-0.801650566469098	2.02768850739313	-8.04797192556299	1.20481732118227e-14	3.43005941661995e-13	22.6241862092297
SUGP1	-0.374692286133077	3.72295155104963	-8.04477151465419	1.23184936610358e-14	3.50181511195023e-13	22.6024754638734
FARSB	-0.513644236637633	4.64455592658761	-8.0374850235616	1.29564963005666e-14	3.67772546842749e-13	22.5530682217723
STX10	-0.509601777653446	5.72023957245053	-8.03210471422292	1.34484432578676e-14	3.81171853285124e-13	22.5166061445104
CHKA	-0.775267282205862	4.64446617316114	-8.03113502151157	1.35390490854316e-14	3.83173087853575e-13	22.5100363943543
NR4A3	0.671611055580939	0.980772924378622	8.03053250583215	1.35956502474956e-14	3.84207461271409e-13	22.5059545777331
ZDHHC12	-0.507536762869115	5.17877100996153	-8.02375312129385	1.42488542716979e-14	4.02073708167498e-13	22.4600414991318
TIMM13	-0.559871599703265	6.47301578878531	-8.0179183064187	1.48358054183037e-14	4.18020635021616e-13	22.4205471027823
PSMC5	-0.453816808671519	6.27379581925216	-8.01668667745485	1.49627205885628e-14	4.20977571919035e-13	22.4122130744999
RNF8	-0.513090939481756	2.68914646270829	-8.01592292622077	1.50419607139585e-14	4.22586462286575e-13	22.4070454692066
EDF1	-0.510198702887594	9.2059457206733	-8.01088891953713	1.5574716032864e-14	4.36912970995131e-13	22.3729935416728
SDF2	-0.418861125879258	4.80082860520787	-8.00896435037963	1.57832845100906e-14	4.42116566101368e-13	22.3599789683719
HAUS7	-0.499555650533669	1.18322608154863	-8.00474456736474	1.62502944514975e-14	4.5453378349006e-13	22.3314510338658
C19orf47	-0.482741624703857	2.74362358834144	-8.00449634031351	1.62781872902426e-14	4.54650245599195e-13	22.3297732161547
BCO2	0.874607977630561	1.26720930293738	8.00336829689298	1.64055405439616e-14	4.57540257383268e-13	22.3221489959363
GABARAPL1	0.893845463836332	5.42921844444852	7.99961413854845	1.68365053825555e-14	4.68877097572329e-13	22.2967807900087
MRPS12	-0.572092327150354	5.60299877841955	-7.99689228302272	1.71559403217542e-14	4.77079559600597e-13	22.278393423216
FGF7	0.479200962796454	0.448615018177634	7.99417930583736	1.74802893364139e-14	4.85394700993754e-13	22.2600703813946
GPANK1	-0.558186552925039	4.30526333918077	-7.99305638282626	1.76163057361133e-14	4.88463701742302e-13	22.2524875979585
TUBB4B	-0.62591917115134	7.70567305239106	-7.98649482966005	1.8432245992921e-14	5.10349469977407e-13	22.2081941528739
FAM50A	-0.698769814778456	6.26199493287893	-7.98168493675432	1.90539694785833e-14	5.26802388469923e-13	22.1757413537704
ADGRF5	0.712357128859535	2.82458922747406	7.97963584022712	1.93250847571467e-14	5.33528276580592e-13	22.1619200591174
MAP2K2	-0.51010734479594	5.8055482967402	-7.97581327359018	1.98410706708037e-14	5.46985487845465e-13	22.1361432223243
LAMA2	0.949312429723111	1.3673722882617	7.97500826383657	1.99514565950854e-14	5.49238374083099e-13	22.1307158754427
DEPDC1B	-1.01752584731814	1.84139176939768	-7.97209211269312	2.03564326848632e-14	5.5958285544043e-13	22.1110584982201
RPS28	-0.647966457586662	8.10458249149828	-7.97036170395454	2.06005678660385e-14	5.65482636552002e-13	22.0993964272811
PCDHGB7	0.389823559143194	0.464092909193126	7.96342657929134	2.16083710684496e-14	5.92298125424169e-13	22.0526750156053
ENPEP	0.943933619617495	3.46547572409919	7.96306329098486	2.16624853842334e-14	5.92933171374159e-13	22.0502283546975
EXOSC5	-0.556973485044111	5.30656429044327	-7.96255891296328	2.17378379807034e-14	5.93451317966755e-13	22.0468316175076
RANBP1	-0.559037649339109	4.76834402455536	-7.96252200226989	2.17433624850033e-14	5.93451317966755e-13	22.0465830481114
SMIM27	-0.493442498448861	2.40135227479287	-7.9591014592407	2.22613873028782e-14	6.06725719378587e-13	22.0235514297168
TMEM126A	-0.40671808778753	5.48404055085782	-7.95609529434783	2.27267083644139e-14	6.18528028781492e-13	22.0033156775396
C12orf65	-0.39900169579421	2.68804541328614	-7.95463873070203	2.295561038075e-14	6.23871623964781e-13	21.9935128657043
PEAR1	0.578992602306021	1.52251840076768	7.94742217579607	2.41237292056499e-14	6.54689308187325e-13	21.9449633269003
CDH5	0.771580093986834	3.68797001063641	7.94640916540313	2.42923323934126e-14	6.58332515781873e-13	21.9381507495962
TYSND1	-0.627845880723076	3.86309370117541	-7.94364295733156	2.47586848147118e-14	6.70023165324688e-13	21.9195508783384
SNU13	-0.467111449562123	6.26221918883745	-7.93926115500791	2.55155666818978e-14	6.8953209820192e-13	21.8900971168741
PFDN2	-0.525405787304841	7.63244236066475	-7.93833603648504	2.56782631185431e-14	6.92951438522938e-13	21.8838800791565
NOP10	-0.44507175173802	8.01707623180466	-7.93753401281318	2.58201402657902e-14	6.94895057361516e-13	21.8784906825
DONSON	-0.668446598014655	3.33900746420511	-7.93751889173468	2.58228225908872e-14	6.94895057361516e-13	21.8783890763402
HAUS1	-0.616476838190435	3.41225416682322	-7.93492503479814	2.62870424888541e-14	7.06395138971171e-13	21.8609616532687
CENPE	-0.670883567971306	1.19097269233414	-7.93277782649912	2.66775537719763e-14	7.15885056402052e-13	21.8465381674744
SUV39H2	-0.559303740171814	2.43416492967702	-7.93168804514219	2.68779377969536e-14	7.20253549915567e-13	21.8392188059
ARPC3	-0.496494015127562	6.86852281111166	-7.93142582954664	2.69263742360843e-14	7.20543757490747e-13	21.8374577775436
ZNF511	-0.447644032052632	3.60039980984823	-7.91792812473977	2.95396086879343e-14	7.89370854199192e-13	21.7468630510244
TIMM10	-0.496769479612563	6.65672293942798	-7.91520541894913	3.00963292671749e-14	8.03127672366394e-13	21.7286017765958
NR4A1	1.00368566698726	2.65423499897128	7.91385733411924	3.03757990981518e-14	8.09458012128775e-13	21.7195617639765
EXOSC7	-0.403774883554407	3.72325785194093	-7.91349708272477	3.04509153019505e-14	8.10332690535238e-13	21.7171461668186
EIF3F	-0.461955579777815	4.87301851675197	-7.91227460625257	3.07071844801249e-14	8.16018938473222e-13	21.708949660244
GPATCH3	-0.470396197549648	4.19451001335689	-7.90812359684645	3.15933622701834e-14	8.3840556938603e-13	21.6811244654179
THBD	0.87079941237645	2.54520122079552	7.90662915746273	3.19185463659548e-14	8.4586355238132e-13	21.6711094020111
PSMG4	-0.418002658778864	2.18894507434497	-7.90231042512303	3.28769779120835e-14	8.7005924971757e-13	21.6421746827729
FAM222A	-0.872670989901371	3.20009989493991	-7.90030579028081	3.33314587336342e-14	8.80869999084733e-13	21.6287477781778
PIH1D1	-0.482803079560307	5.45997013591564	-7.89557397484755	3.44289835139868e-14	9.08621658578493e-13	21.5970639260965
ANLN	-1.03222667839048	2.24949349962656	-7.89526519334978	3.45018317207206e-14	9.09291741085292e-13	21.5949968151514
SNRNP25	-0.499065656656562	4.4986565760152	-7.89476967287861	3.46190539092977e-14	9.11127847393054e-13	21.591679715424
RPS13	-0.524100194260462	8.21429068750671	-7.89396342298573	3.48106244806778e-14	9.1491298360739e-13	21.5862828528031
SLC50A1	-0.724689455642062	6.31112243866381	-7.89328925427824	3.49716149575533e-14	9.17885126831125e-13	21.5817704113348
CENPK	-0.66160989810169	1.27694450194568	-7.89234007593434	3.5199524235951e-14	9.21676692763461e-13	21.5754176968916
RBL2	0.875034839313411	3.68076217619291	7.89228711946952	3.52122828341782e-14	9.21676692763461e-13	21.5750632827327
PAXX	-0.645560883927374	5.51601673885623	-7.88744821682439	3.63975800401434e-14	9.51401955755999e-13	21.5426857272366
UBXN1	-0.441397963994795	6.22963630326543	-7.88713488914458	3.64756740584095e-14	9.52144298309436e-13	21.5405897047756
TRMT1	-0.514061703797936	4.58464115790427	-7.88621815478411	3.67051130362699e-14	9.56829885408069e-13	21.534457497945
DDX56	-0.408687216110176	5.44678079499547	-7.88418695470863	3.72185678970609e-14	9.68896414276749e-13	21.5208722135433
GPS1	-0.463399892148893	5.71490204306199	-7.88013597761499	3.82638587900959e-14	9.94756491747948e-13	21.4937854178664
RPS9	-0.561259970517301	8.34411705674814	-7.87987924471083	3.83310728600793e-14	9.95153598914796e-13	21.4920691082725
NANS	-0.475850175011304	4.31705967121053	-7.87804675065324	3.88142273578663e-14	1.00508791630461e-12	21.4798196738308
SNRPB2	-0.490966055957353	5.18949793723463	-7.87803013510707	3.88186355984035e-14	1.00508791630461e-12	21.4797086152513
PCGF1	-0.371064098420898	3.84948226036699	-7.87738938975507	3.89890082152715e-14	1.0081368386027e-12	21.4754259890714
WRAP53	-0.480149864161906	2.19600995525545	-7.8744969379942	3.97673389467331e-14	1.02687629948707e-12	21.456096424563
NDUFB7	-0.556717182340083	8.82278443580553	-7.87289229494021	4.02057285732008e-14	1.0367991379038e-12	21.4453751397266
IRF3	-0.54474539110836	5.25403638484228	-7.86356961048264	4.28487143530356e-14	1.10346434377989e-12	21.383116956622
PLAT	0.893057434167831	2.18727429884257	7.86337354123466	4.29061031375791e-14	1.10346434377989e-12	21.3818081385609
EMC9	-0.519184835464754	4.36968151203927	-7.85347460675021	4.5904275466993e-14	1.17898916614958e-12	21.3157599218945
CTU1	-0.52524883479593	2.31386526204043	-7.85293842400343	4.60724513189435e-14	1.18172445417799e-12	21.3121840537006
FLAD1	-0.507558737784745	5.08075495957538	-7.8511384946597	4.66414671228595e-14	1.19471993325399e-12	21.3001813683099
CYYR1	0.640954050410798	2.7055343241034	7.84732201981152	4.78710302409583e-14	1.22457802325335e-12	21.2747379506407
PPP1CC	-0.532663945068784	4.93671128351604	-7.84229090672665	4.95409318084099e-14	1.26560567126551e-12	21.2412102458365
CYHR1	-0.525574041729609	4.13151611674661	-7.84097232230627	4.99880185720461e-14	1.27532681203782e-12	21.232425621034
DUSP12	-0.572511652249909	3.92690102147643	-7.84075131411075	5.00633436588327e-14	1.27555008577558e-12	21.2309533306938
UQCR10	-0.459485984125875	7.84764150731057	-7.84001071925163	5.0316574625233e-14	1.27956657022154e-12	21.2260199240308
THOC6	-0.511849639558434	4.79367049061274	-7.83989997210698	5.0354550832309e-14	1.27956657022154e-12	21.2252822201622
ATP5ME	-0.564204670541031	8.14023392415806	-7.83652370571495	5.15259829784487e-14	1.30759977995639e-12	21.2027959300598
TXN	-0.704194744122814	9.14854273188693	-7.83093291069183	5.35252057117112e-14	1.35653828232326e-12	21.1655757378882
WDR46	-0.530747277411701	5.30849810217259	-7.82928811015099	5.41278170665386e-14	1.36942993784653e-12	21.1546292172764
DHODH	0.761444139448984	3.90515502246772	7.82915515158874	5.41768211319242e-14	1.36942993784653e-12	21.1537444191026
THOC7	-0.443098661040069	5.60532116675576	-7.82644268828876	5.51861596619633e-14	1.3931051635352e-12	21.1356961391342
TMEM147	-0.645784051443553	6.15144527055647	-7.82351636813347	5.6295898495666e-14	1.41798271972376e-12	21.1162298645803
ERCC2	-0.497823731052042	3.56557981899363	-7.82345431263489	5.63196685652288e-14	1.41798271972376e-12	21.1158171189793
PDCD2L	-0.577190790377357	3.36660134905407	-7.82254202842634	5.66702604172902e-14	1.42493725668672e-12	21.1097495718522
QPCTL	-0.599041148492601	4.23556017959641	-7.8208592022728	5.73226341746104e-14	1.43945173104264e-12	21.0985585137632
FAAP24	-0.549986094715577	1.84059267182989	-7.81709918030732	5.88071728954308e-14	1.47479768674929e-12	21.0735599505538
WDCP	-0.476601451158783	2.6511970920425	-7.81585908580557	5.93050629512168e-14	1.48533987731414e-12	21.0653170342778
TRNAU1AP	-0.469346854155024	2.86979706053523	-7.81486352317387	5.97077843860653e-14	1.49347408464362e-12	21.0587001946722
ABCA9	0.610398083744173	1.21072187451628	7.81287843309623	6.05188608677643e-14	1.51178797161195e-12	21.0455084133393
ABCA8	1.05880497667033	2.07743121262636	7.81020677447986	6.16276506443786e-14	1.5374814926384e-12	21.027757843738
MAMSTR	-0.61449533005784	1.17352239877609	-7.80131506985638	6.54642866981518e-14	1.63107377521013e-12	20.9687121873258
REXO5	-0.66623933846712	1.9064486795076	-7.80100542515378	6.56020581908943e-14	1.63238368173706e-12	20.9666568426724
PINK1	0.758811386156331	4.01348313392367	7.79877486206605	6.66030042349944e-14	1.65514080563229e-12	20.9518526321368
ARL6IP4	-0.433274565225532	1.66819589041818	-7.79794591354907	6.69788173573793e-14	1.662324016279e-12	20.9463516815013
SRRT	-0.479791169892913	5.3551618678757	-7.79630470000246	6.77290652281772e-14	1.67876958573334e-12	20.9354617191773
DDAH2	-0.809228599197081	5.78659268888303	-7.79570722067394	6.80042454899072e-14	1.68341258861321e-12	20.9314976626754
PIDD1	-0.535048063604619	2.9232596777571	-7.79393915170672	6.88250440277355e-14	1.70153270138247e-12	20.9197684382489
GTF3C5	-0.50312289753622	4.94410850622458	-7.79217246242729	6.96549679013625e-14	1.71983142395632e-12	20.9080502565077
SMG5	-0.66105461184594	5.98854190704472	-7.78711854929843	7.20840425759045e-14	1.77751641667224e-12	20.8745388541939
RPA3	-0.564285082425328	4.15555021774129	-7.78064783836146	7.53164622392525e-14	1.85483729627774e-12	20.8316555624204
GYS2	1.65040710197518	3.95289010935102	7.77700779880058	7.71972786344069e-14	1.89871612148297e-12	20.8075431125493
NXT1	-0.565029820085689	4.60673091546117	-7.77443473930286	7.85546758060744e-14	1.92962511339024e-12	20.7905034296665
SERPING1	0.770138474359628	10.3626210773358	7.76985563072011	8.10288600619529e-14	1.98785270011142e-12	20.7601889384245
NUDT2	-0.574209642696164	5.35034827516513	-7.76791477726179	8.21006062513023e-14	2.01156984114444e-12	20.7473439936332
CLIC1	-0.840220126009882	7.66632257297133	-7.76656724716574	8.28529341587574e-14	2.02741024071749e-12	20.7384271234331
RPS15A	-0.545117869914	6.70289231810437	-7.76013117083292	8.65411099518259e-14	2.11495875851656e-12	20.6958535644561
MRPL24	-0.573256275139795	7.50086567426925	-7.75742305384214	8.8140996851678e-14	2.15131401232885e-12	20.6779473528866
PMVK	-0.541525501145605	7.46278579654373	-7.75671402881703	8.85646702750427e-14	2.1589046850761e-12	20.673259978816
DBF4B	-0.515231603838079	1.39399517908493	-7.75404140166454	9.01798257353839e-14	2.19548343213463e-12	20.6555939527729
NDUFS8	-0.502996631656663	5.61285100591925	-7.7474816001721	9.42683989315492e-14	2.29210980143209e-12	20.6122521861306
SAAL1	-0.497459214836599	3.0308753899664	-7.73922086193066	9.96781969517867e-14	2.42057573332856e-12	20.5577093026039
ENG	0.779210527608202	5.48039808660666	7.73865044498014	1.00062861252627e-13	2.42528591101532e-12	20.5539445654299
NUP85	-0.543420045045821	4.06260553199145	-7.73855802756307	1.00125321274171e-13	2.42528591101532e-12	20.5533346315272
EIF3K	-0.494215296056511	7.06095548062564	-7.73386343636373	1.03349278397166e-13	2.5002173915274e-12	20.5223582491709
SMYD3	-0.601099582421966	1.8777577863531	-7.73320606138386	1.03808824206895e-13	2.50816780807579e-12	20.5180217559476
KPTN	-0.533837430984484	3.65185525316931	-7.73101923429234	1.0535211121542e-13	2.54224993814539e-12	20.5035978515644
CDC7	-0.754287279460909	1.86398644162356	-7.72841259473365	1.07221267950811e-13	2.58409999237427e-12	20.4864087539379
MUTYH	-0.501379685238483	2.82283434882528	-7.72682524808914	1.08375507553684e-13	2.608636588855e-12	20.4759432635242
BRAT1	-0.451820903722989	4.44378629510847	-7.7223086857696	1.11727229952077e-13	2.68593943021556e-12	20.4461736591415
LRRC14	-0.540274231628767	3.58983531838886	-7.71993458471119	1.13529846432577e-13	2.72585445820572e-12	20.4305304592217
NME6	-0.43562644832993	2.82659518292121	-7.7188394026878	1.14371044411376e-13	2.74261478213011e-12	20.4233153510367
NDUFB9	-0.608465443206806	7.68664266494872	-7.718260422301	1.14818235432507e-13	2.74989673860855e-12	20.4195012984702
DNPH1	-0.572690967464347	7.07083668562404	-7.71325255696008	1.18758896617553e-13	2.8407246681552e-12	20.3865203688989
SELENOH	-0.458802085713336	6.09380071865596	-7.71033175976882	1.21118563071312e-13	2.89355569631713e-12	20.3672915864457
BLM	-0.602014485951553	1.11894321523233	-7.71004009388103	1.21356720704804e-13	2.89563483026656e-12	20.3653717191517
FAM72A	-0.306542831693009	0.46212863799444	-7.70722806412062	1.23676697366062e-13	2.94732030041511e-12	20.3468644286596
ANKRD54	-0.445167654083586	3.6484224312869	-7.70453468097373	1.25939799277988e-13	2.99752366977174e-12	20.3291425441751
STARD3	-0.47634547801736	4.56226759932837	-7.70370790644746	1.26642653779094e-13	3.01051271266433e-12	20.3237034354903
TRIM11	-0.52849880501507	2.84049799445634	-7.70044736834292	1.29452418928923e-13	3.07349237506587e-12	20.3022573851417
NOC4L	-0.456891270525821	4.73968148056434	-7.70004305309584	1.29805095804528e-13	3.07805152922617e-12	20.2995984725361
CNPY3	-0.638358624646274	6.59277530134418	-7.6982285166984	1.31399593650586e-13	3.11201015370238e-12	20.2876667059293
SMIM26	-0.424740702794645	6.27331524830345	-7.69560359301289	1.33740462873719e-13	3.16353983785243e-12	20.2704096811149
FBLN2	1.27733153506434	2.75396200554973	7.69382129349247	1.35353297533374e-13	3.19774251632484e-12	20.2586947235657
HAX1	-0.462785629175782	6.89264650097859	-7.68753790812777	1.41193825050498e-13	3.33161784232456e-12	20.2174099092355
DNTTIP1	-0.439682377127978	4.77725264707157	-7.67848218752534	1.50051149436888e-13	3.53626079115715e-12	20.1579521506152
FBXO46	-0.612161794444028	3.64501538282285	-7.67747898547208	1.51065482039313e-13	3.55579193596221e-12	20.1513684564564
MRPL22	-0.366061792358715	3.77914316873232	-7.67525619937702	1.53337092391864e-13	3.60424652446558e-12	20.1367832245976
CRISPLD2	1.00574443600785	2.15643269254971	7.67509778242293	1.5350026951795e-13	3.60424652446558e-12	20.1357438576237
PLPP3	0.833155681527477	5.23002575808024	7.6744255019112	1.54194659305279e-13	3.61611954992551e-12	20.1313332250159
FAM104B	-0.396596168210437	3.20027313679961	-7.66858181229494	1.60362555224481e-13	3.7561693864316e-12	20.093006214946
P3H1	-0.545050844581006	3.96073605800298	-7.66772282140291	1.61289488715768e-13	3.77326813650075e-12	20.087374120681
BORCS8	-0.41425757409308	2.7071113681079	-7.66752893180621	1.61499444283016e-13	3.77357238105194e-12	20.0861029191122
NMB	-0.894199549874975	3.18732870753658	-7.66707757887953	1.61989241959834e-13	3.78040666985434e-12	20.0831437960051
TMEM203	-0.379698893682193	6.00075117546598	-7.66582607075196	1.63355028008079e-13	3.80764274529781e-12	20.0749394162211
SERF2	-0.485153565348763	7.37281187445318	-7.66428010189631	1.65057855650282e-13	3.84250747566424e-12	20.0648060014069
RBCK1	-0.570860539164522	6.11737589852533	-7.66410494341103	1.65251887262387e-13	3.84250747566424e-12	20.0636579768348
NACA	-0.429753886922843	6.94061053000867	-7.65841685225088	1.71676646885533e-13	3.98706006585067e-12	20.0263873242878
PPP2R3B	-0.443187180971814	1.83085791377189	-7.65628194243809	1.74151126779268e-13	4.03963146379028e-12	20.0124036801487
MRPS23	-0.498883035745033	3.90670179539514	-7.65449478618236	1.76249570626101e-13	4.0833636918937e-12	20.0006999775691
ATP5MD	-0.494251268993557	7.7976399696194	-7.65181209709003	1.79446441110318e-13	4.15240798511316e-12	19.9831353159173
PUSL1	-0.585110515310275	3.46192416949145	-7.64938477815711	1.82388251054253e-13	4.21539069987874e-12	19.9672464883412
ABHD14A	-0.454349100514416	4.18943233650809	-7.64846889665002	1.83510580764019e-13	4.23622015354048e-12	19.9612522233053
MMAA	0.460341437914519	2.6132609163556	7.64753560405324	1.84661254416244e-13	4.25765298991004e-12	19.9551445380142
HASPIN	-0.491296364569535	0.777624873862404	-7.64320474076142	1.90094688027052e-13	4.37766132523835e-12	19.9268093830118
HDAC11	-0.680591232652428	3.46430209841498	-7.64087553498573	1.93081781331124e-13	4.44111276146979e-12	19.9115750789353
RPS6KA2	0.691422827985743	2.27693790963626	7.63655474019119	1.98746115103284e-13	4.56591794409943e-12	19.883323537531
SFR1	-0.538101899471075	2.32385956602852	-7.63520226816528	2.00552588931106e-13	4.60190132205986e-12	19.8744827595609
HMBS	-0.446697310418709	3.96775729331164	-7.63338129781438	2.03010435860055e-13	4.65272721420892e-12	19.8625813069645
ANP32B	-0.572070273054281	6.97537325231571	-7.63002186807837	2.07623033238341e-13	4.75275665095175e-12	19.8406302041227
TSEN34	-0.46264861269446	4.78577959180721	-7.62975189909344	2.07998164992839e-13	4.75566210174558e-12	19.8388664820915
MRPS17	-0.495413066562365	4.07348429960247	-7.62276349651069	2.17944881220093e-13	4.97714412893562e-12	19.7932265431714
ZNF346	-0.405925304467875	2.3821902797338	-7.62235129026798	2.18546017150923e-13	4.98493058168059e-12	19.7905354449252
RPL18A	-0.673306880034336	7.27623446126336	-7.62144604122409	2.19871921698223e-13	5.00921048720328e-12	19.7846258738191
NDUFA8	-0.438532157375614	6.96125743722807	-7.61901702218813	2.23469005530298e-13	5.08511418760156e-12	19.7687714596015
ALG1L	-1.39586668913109	3.50976356095442	-7.6170895255129	2.26364647477259e-13	5.14489519058633e-12	19.756193122066
DEAF1	-0.517163896643475	3.60269830177853	-7.61554502769893	2.28711599822418e-13	5.1920784983383e-12	19.7461157937862
NDUFA6	-0.41745888559197	7.10608246475939	-7.61432619886957	2.30580608946739e-13	5.22831297919469e-12	19.7381643882808
PTPMT1	-0.394708912321283	3.59264807607692	-7.61341898394857	2.31981547002623e-13	5.25386104086318e-12	19.7322464891252
SCAND1	-0.511574058038033	6.17267309505306	-7.61078975176135	2.36089253064681e-13	5.34057861714202e-12	19.7150984912191
METTL5	-0.433720357919556	4.39060080441474	-7.60895244681837	2.39002213978596e-13	5.40009719319565e-12	19.7031180276876
RBM8A	-0.476827592001042	5.26211661345874	-7.60804473530699	2.40454402879274e-13	5.42650925696925e-12	19.6971999100368
IQCC	-0.491525373234805	1.62756992410376	-7.60748901939123	2.41347748216056e-13	5.44026218331722e-12	19.6935769929857
RAB13	-0.44675598496231	6.36755056372193	-7.60717238747658	2.41858215410844e-13	5.44536240572476e-12	19.6915128382966
BFSP1	-0.440084030731435	0.934216155766659	-7.60259441991086	2.49358822830057e-13	5.60764676692945e-12	19.6616755588706
KRT10	-0.594217835406302	4.48078031922093	-7.60154401468518	2.51111921222105e-13	5.64045065722806e-12	19.6548312888511
STIL	-0.623895010481378	1.29273914072496	-7.59425122265197	2.63623122519589e-13	5.91454218673926e-12	19.607331506402
ZACN	-0.148705800311665	0.298039890448483	-7.59230918148686	2.67057191369074e-13	5.98457986740522e-12	19.5946880690633
PPCDC	-0.498630992224205	2.77763989273083	-7.58947498456825	2.72148155748023e-13	6.09154049548145e-12	19.5762405549342
DUSP9	-1.57388870340815	3.01665394298046	-7.58787871489691	2.75057488662473e-13	6.1494766426756e-12	19.5658527853241
SLC10A6	0.249260382356912	0.321448392050476	7.58609021811328	2.78353618183314e-13	6.21591529649452e-12	19.5542159722337
NDUFC2	-0.466512210902843	5.90503471708642	-7.58534650950054	2.79735683658526e-13	6.23950605226701e-12	19.5493776341869
ST8SIA6	0.196694863872392	0.169392193191112	7.58287564216271	2.84376174188986e-13	6.33563662495462e-12	19.5333054034534
RNF152	0.666672819667522	2.79522401268816	7.58161327503693	2.86776221702249e-13	6.38168688480265e-12	19.5250955585047
FANCB	-0.317963012396494	0.460107716857624	-7.57613746274221	2.97420347431155e-13	6.61087454382939e-12	19.4894949065955
MED19	-0.421998231580222	3.68051017070945	-7.57537533173401	2.98932369355934e-13	6.63678354213175e-12	19.4845414375449
SARNP	-0.300294465490336	1.14397465518453	-7.57030333313913	3.09189800195607e-13	6.85657010618963e-12	19.4515851967429
RPL31	-0.564051589494657	7.60681865942792	-7.56756912880867	3.14862555758743e-13	6.97429661079483e-12	19.4338258443318
TRIM45	-0.705540791283755	1.59268000633072	-7.56385211557023	3.22739300589419e-13	7.14051385599684e-12	19.4096903632871
CCDC124	-0.492183853928384	6.34583946836834	-7.56363004192971	3.2321600138551e-13	7.14281267191047e-12	19.408248656931
PSME2	-0.512419560265243	6.89789026303446	-7.56295358292331	3.24672363755712e-13	7.16673097875511e-12	19.4038572613304
CIT	-0.570692342693348	1.23725308756934	-7.56092001559451	3.2908955192603e-13	7.25587550621719e-12	19.3906575888019
CNBD2	-0.115267030666877	0.226579167252602	-7.56059622872163	3.29798309595924e-13	7.26314438144587e-12	19.3885561599143
SAMD1	-0.560912823838703	5.17557739744729	-7.5578519668783	3.35866157910394e-13	7.3882842543779e-12	19.3707480826621
SAE1	-0.592553667559911	5.6266706804461	-7.55475712191391	3.42841334651467e-13	7.533073362296e-12	19.3506706321332
RPL7A	-0.589262753006986	9.49589712619277	-7.55373271068974	3.4518147538869e-13	7.57580420211604e-12	19.3440261978136
GPC3	-2.30116278279576	7.57655434470878	-7.55020767994445	3.53354964785877e-13	7.74631707699933e-12	19.3211674949157
SPRN	-0.540042712720988	2.24835683601508	-7.54526374944868	3.651408779276e-13	7.99451595509737e-12	19.2891207413926
ELOC	-0.518903753345567	4.65872362108826	-7.54508921945447	3.65563950535213e-13	7.99451595509737e-12	19.2879897098524
LINC00634	-0.269113843355922	0.24434560325657	-7.54493898236897	3.65928522579352e-13	7.99451595509737e-12	19.287016122334
ZCCHC17	-0.482115715134187	4.46801241872376	-7.5377712123919	3.83745087433552e-13	8.37420942508753e-12	19.2405829090873
ADRA1B	0.901772021977779	2.17571619153155	7.53066510699081	4.02252041250305e-13	8.76808772509197e-12	19.194580853946
TRMT2A	-0.448159610635155	4.66319799699442	-7.52991296256605	4.042616736002e-13	8.80187916611344e-12	19.1897136226784
NAT2	1.41304161527776	2.67630858039981	7.52857906370342	4.07850053190698e-13	8.86992851207011e-12	19.1810826477172
COPE	-0.4930422725787	6.89584148882923	-7.52722814322006	4.11516230259659e-13	8.93951357344111e-12	19.1723426690832
SAPCD2	-0.834082278619124	1.31912551056559	-7.5251968298185	4.17090127750079e-13	9.0503361808511e-12	19.1592029378862
RAD54B	-0.230166817527724	0.487403723775053	-7.52401232039309	4.20374696872753e-13	9.11128867882574e-12	19.1515420253768
PTRHD1	-0.520314515810035	4.20371138937559	-7.51688448096203	4.4068510246652e-13	9.54070798108308e-12	19.1054606829466
UTP6	-0.455064442073624	3.783336484518	-7.51630653249428	4.42373717601812e-13	9.56645646642292e-12	19.1017256520767
ZNF444	-0.473425422420408	4.32332979416757	-7.51413357501129	4.48779809960695e-13	9.69404865709911e-12	19.0876846407837
CTSV	-0.968117740399048	1.04749664691325	-7.512282364237	4.54309448726924e-13	9.80244260991877e-12	19.0757249962337
PUS1	-0.503792530189438	3.58453899845526	-7.50891121292999	4.64552292287662e-13	1.00121731386182e-11	19.0539513783252
ERGIC3	-0.404130440574229	6.38559742843287	-7.50395200181564	4.80035382225926e-13	1.03342448578076e-11	19.0219337416103
RPP25L	-0.46852699786513	5.93474796011794	-7.50259723302834	4.84352839766923e-13	1.04154886755715e-11	19.0131897726927
PIGC	-0.549829036816672	4.01045454628256	-7.49897917731593	4.96071606248497e-13	1.06555291207637e-11	18.9898437097018
MRPL36	-0.415665353856062	5.38139749643395	-7.4977725870748	5.0004152516638e-13	1.07287744929315e-11	18.982059827211
SKA2	-0.581944101335768	4.03790541975522	-7.49542750257034	5.0784711708341e-13	1.0884061256508e-11	18.9669339740932
C9orf40	-0.583882691634394	2.5580202121998	-7.49524846429963	5.08447955851489e-13	1.08847629431447e-11	18.9657793147305
MMRN2	0.656740933752213	3.34360098427437	7.48961084080066	5.27730068878564e-13	1.12849420978943e-11	18.9294312735282
ATP5PO	-0.470483620605266	5.81598861495038	-7.48738215494234	5.35550007708822e-13	1.14393959283177e-11	18.9150675425773
RORA	0.664261581549995	2.33681278726735	7.48391412311014	5.47946262194761e-13	1.16911474205475e-11	18.892722521006
FILIP1L	0.779752499623551	2.41667528522303	7.47966341196795	5.63526497401618e-13	1.20101976531869e-11	18.8653449046412
TPRA1	-0.344957432602049	4.84723403694255	-7.47838603148415	5.68293271629491e-13	1.20983323160234e-11	18.8571198835139
LONP2	0.59094260979607	4.85892834258315	7.4742523196107	5.83993038186552e-13	1.24187642748661e-11	18.8305100559515
LAS1L	-0.433531600977131	4.34195700027582	-7.4722692075274	5.91675864417255e-13	1.25681924193288e-11	18.8177480432787
MANBAL	-0.450845531558646	5.6275695052911	-7.46970091121254	6.0177399779625e-13	1.27685379820334e-11	18.8012238491261
KNTC1	-0.726298675557454	1.77936702276355	-7.46688924684112	6.13023869299692e-13	1.29928510351572e-11	18.7831386117552
ZFP41	-0.563338375321911	2.17396618677953	-7.45955442998562	6.43356598958029e-13	1.36206767249015e-11	18.7359829314969
TIMP3	0.625164250595623	1.29518105634132	7.45689874855032	6.54699912071938e-13	1.38455301493359e-11	18.7189178711899
ZNF524	-0.467367114390167	5.01942875042953	-7.45623144354391	6.5758104962301e-13	1.38911277957849e-11	18.7146305564319
CSE1L	-0.555851189861238	5.49652219498447	-7.45500948156559	6.628893915613e-13	1.39878422272186e-11	18.7067803988134
MBNL2	0.726235177764459	4.5237365135333	7.45437230234414	6.65674102489782e-13	1.40311504991246e-11	18.7026873905466
ESS2	-0.390599806330811	2.85664649598955	-7.44725894810089	6.97555887212491e-13	1.46870008780124e-11	18.657011188199
EFTUD2	-0.501606239509295	4.26823652545113	-7.44681917346649	6.99575605338094e-13	1.47133574075498e-11	18.6541883605523
RHNO1	-0.663740330588815	3.54004686357588	-7.44548796235631	7.05724549974419e-13	1.48264061156906e-11	18.6456443207671
DNAJB9	0.625699912617752	6.0072233317706	7.44091437489068	7.27258900449452e-13	1.52620816348428e-11	18.6162984475495
ESR1	0.687887811616878	0.934159736077406	7.43569197154182	7.52640881069383e-13	1.57680585597321e-11	18.5828056991943
B3GAT3	-0.514606911509597	5.63176471371421	-7.43561623566758	7.53015322659439e-13	1.57680585597321e-11	18.5823201105413
RFC5	-0.602407720028175	3.41956742022965	-7.43207697539238	7.70719870508944e-13	1.61211710905583e-11	18.5596318129883
THAP7	-0.397522922991997	4.60185602915287	-7.42732919572959	7.95115589465616e-13	1.6613320277166e-11	18.5292087989669
PDZD11	-0.468648019605337	5.69840169533355	-7.42635489027462	8.00215221285062e-13	1.6701659738368e-11	18.5229673703123
DUS1L	-0.419824318026913	5.84939665555814	-7.42516934551385	8.06463996766209e-13	1.68137651556481e-11	18.5153735475581
RANGRF	-0.760100654199663	3.27776197890413	-7.42369981836888	8.14276370994138e-13	1.69581905089649e-11	18.5059619556202
RPS2	-0.622211872611045	8.95610736555189	-7.42314380795475	8.17251670117799e-13	1.70016742665114e-11	18.5024013416765
C5orf34	-0.501690240921254	1.19296258782201	-7.41919479555187	8.38693960783038e-13	1.74288246080293e-11	18.4771180484837
TIMM9	-0.430174527221544	5.03513313889466	-7.41758678349191	8.47583118567316e-13	1.75944664699347e-11	18.4668256887353
IPO4	-0.421773066707628	1.85705404951949	-7.4173138191565	8.49101267882091e-13	1.7606905078594e-11	18.465078695989
FIBP	-0.415177566709141	4.90700698851333	-7.41326452397262	8.71939560630886e-13	1.80528385637495e-11	18.439168445061
FAM89B	-0.458062841313496	4.53879660892682	-7.4131680411233	8.72491049584133e-13	1.80528385637495e-11	18.4385512064955
CIP2A	-0.706989409584453	1.37585027214533	-7.41245666176182	8.76567866976829e-13	1.81176271103301e-11	18.4340004164745
NDUFV3	-0.373388997110311	4.30277628577922	-7.41209526904584	8.78646144208974e-13	1.81410130636249e-11	18.4316886613613
SKP2	-0.792302092158335	3.60939896039174	-7.4045268492848	9.23303123197302e-13	1.90252060130687e-11	18.3832940769718
RETREG3	-0.403400123669551	5.47664778145524	-7.40450135197869	9.2345728560302e-13	1.90252060130687e-11	18.3831311015567
UQCRHL	-0.410476166991821	1.68740083998684	-7.39966808676325	9.53143128135453e-13	1.96157060527124e-11	18.3522449665336
STIP1	-0.578085711404735	5.90935118271968	-7.39412376922686	9.88355561024961e-13	2.03185542373801e-11	18.3168332570311
CMSS1	-0.489944159632596	3.25550050724468	-7.39318400941078	9.94449804219429e-13	2.04219273835416e-11	18.3108329220164
ITGB3BP	-0.506789159717368	2.17258221194517	-7.39232964923518	1.000022365717e-12	2.0514377438049e-11	18.3053783482333
DYNLL1	-0.469818002895638	6.7499332832818	-7.39086240331475	1.00966435971836e-12	2.069002046225e-11	18.2960119523241
CEP250	-0.494102258078591	2.26591887725325	-7.38891430220826	1.02260797650948e-12	2.09328726815402e-11	18.2835780576266
PSMC4	-0.434993195919327	6.74893112600073	-7.38758395207779	1.0315409343305e-12	2.10931956262245e-11	18.2750883902062
COLEC10	0.937820943566405	1.27267146015421	7.38692407203569	1.03600034399258e-12	2.11617980713197e-11	18.2708777646934
LCMT1	-0.482824125117387	3.87395210735161	-7.38553244630801	1.04546719185484e-12	2.13324296016387e-11	18.2619988549885
PUF60	-0.557698430893089	6.47998009380985	-7.38396396868446	1.05623931898142e-12	2.15293035656212e-11	18.2519930649166
PIGZ	-0.661316528662509	2.13838697351215	-7.38007837765399	1.08339843687843e-12	2.2059419819969e-11	18.2272124586161
ALKBH4	-0.381142257591605	3.55864318607123	-7.37767411260656	1.10054693841372e-12	2.23847976008565e-11	18.2118839195735
RPL9	-0.608391687320129	7.88028819336091	-7.37647898939839	1.10917043478576e-12	2.25362730970257e-11	18.2042657086418
CPEB3	0.608343353334439	1.90242028447627	7.37299957948709	1.13465723989543e-12	2.30296956741488e-11	18.1820916893991
ITPRIP	0.613250729488142	2.65724845371568	7.37256557676513	1.13787652976141e-12	2.30705971536811e-11	18.1793263637805
NDUFA3	-0.530600247663672	5.93324833571076	-7.37193008617671	1.14260663377459e-12	2.31323867548225e-11	18.1752774389866
KDR	0.824727559694973	3.25901902661504	7.37183195925756	1.14333873991738e-12	2.31323867548225e-11	18.1746522622486
SHCBP1	-0.779772691007081	1.48462176171992	-7.37162202949783	1.14490653810687e-12	2.31396722258729e-11	18.1733147986802
FAM163B	0.776041671450754	0.78696006525204	7.36940608638555	1.16158538898878e-12	2.34520295606166e-11	18.1591987276307
FBLN5	1.08902645983884	3.13139649955313	7.36907722497337	1.16408096228533e-12	2.3477674986723e-11	18.1571040710786
ADSL	-0.516671898738585	4.39029551266036	-7.36629730917906	1.18538858411184e-12	2.3882276836575e-11	18.139400375113
RUSC1	-0.67447393980007	3.38743374570451	-7.36534585501631	1.19276923800909e-12	2.40057338237964e-11	18.1333422393696
HMGN1	-0.610486692370048	5.12405709982459	-7.3646112082363	1.19849902666948e-12	2.40957411867651e-11	18.128664963149
TMEM47	0.903545782604402	3.07939420353973	7.36383697423313	1.20456692246225e-12	2.41923503504996e-11	18.1237360196521
EFNA3	-0.766964476698536	2.04496171997448	-7.36103653200619	1.22676861188939e-12	2.46124467055504e-11	18.1059109846398
ELOB	-0.491747577547966	8.21276674904079	-7.35905386648659	1.24273030896475e-12	2.4906603263352e-11	18.0932941895615
MYPOP	-0.438651549290422	3.3926477340969	-7.35613845742126	1.26657349450432e-12	2.53579395555932e-11	18.0747463917022
RTKN2	-0.396670759008468	0.521399132051341	-7.35569742508916	1.27021943588799e-12	2.54043887177597e-11	18.0719410219686
EXOSC2	-0.477945675179817	3.3215925891196	-7.35389014425109	1.28526824023431e-12	2.56785604618241e-11	18.0604463577682
RPUSD1	-0.489749416057194	4.00810850348954	-7.35222543229657	1.29928525138083e-12	2.59315681421424e-11	18.0498603063552
RRP7A	-0.530148500379715	4.75044654074977	-7.3477825564181	1.33743621635829e-12	2.66652215457075e-11	18.0216163347818
NR4A2	0.871898665743283	2.08041418987329	7.34707181298117	1.3436409197147e-12	2.67610811036732e-11	18.0170992120703
C1RL	0.603876857078814	5.80899367886294	7.34302637464161	1.37950096747908e-12	2.7446768989511e-11	17.9913946222407
C6	1.42710294850557	6.16990679309483	7.33992369374523	1.40764147835485e-12	2.79776044868039e-11	17.971687378054
RACK1	-0.526466993273597	8.25795267065985	-7.3352943327277	1.45068305850603e-12	2.88031993792493e-11	17.9422946010722
ITPA	-0.545229644492149	5.60725081262767	-7.33402205529237	1.46273750392917e-12	2.90124747156137e-11	17.9342190504278
GPAA1	-0.627951530185218	7.3127774159765	-7.33232255851175	1.47899378846e-12	2.93045718582146e-11	17.9234334196526
ITGB1BP1	-0.487097970656042	3.38994593115428	-7.33166812861978	1.48530099183739e-12	2.93991394665334e-11	17.9192806605653
CXXC1	-0.455066707572379	4.30395834935274	-7.3298602270796	1.50286305364167e-12	2.96897338871539e-11	17.9078098423116
CHEK2	-0.691679499001449	2.68530071954975	-7.32983786896023	1.50308151725153e-12	2.96897338871539e-11	17.9076679970741
HIGD2A	-0.449457982607575	7.96107569174279	-7.32749570311381	1.52614121860075e-12	3.01141768778479e-11	17.8928105132327
ZNF526	-0.392721525283689	2.71915149086613	-7.31855724617612	1.61739159856308e-12	3.18819166959553e-11	17.8361419059072
RND3	0.826118559279589	4.21974629921614	7.31697621610136	1.63408217906784e-12	3.21778155713666e-11	17.8261237232227
PPP1R7	-0.339374001583479	5.15264111882753	-7.31553600288874	1.64943379243934e-12	3.24467674159525e-11	17.8169992214745
WDR83OS	-0.389114413992226	6.32287203476518	-7.31403595921043	1.6655741963254e-12	3.27306683093278e-11	17.8074970779703
PET117	-0.479742281699715	3.44720749990586	-7.30574572424063	1.75762276541907e-12	3.45041518293335e-11	17.755007997958
SOX12	-0.840011413875351	3.66572599885903	-7.30538089251254	1.761786688126e-12	3.45504943137094e-11	17.7526991039789
CCDC150	-0.376127074905142	0.822801101916756	-7.30371126769972	1.78096688755596e-12	3.48909259361678e-11	17.7421337167756
TRIAP1	-0.344003692466007	5.85379360698911	-7.30223755845335	1.79806725773015e-12	3.51899577713071e-11	17.7328095721522
MRPL20	-0.446149470778852	5.85895897766091	-7.30134697635761	1.80847953112344e-12	3.535762022074e-11	17.727175544347
SHISA3	0.847697371957165	1.05356492124126	7.30105314690311	1.81192786146097e-12	3.5370476117148e-11	17.7253168232999
SNX8	-0.550022898344035	3.7887086376164	-7.30097643503899	1.81282920391646e-12	3.5370476117148e-11	17.7248315646941
NAA60	-0.369810855372822	4.29771869103401	-7.30058273963532	1.81746196631017e-12	3.54247927512745e-11	17.7223412130696
TIGD1	-0.611858662870582	1.8581893967501	-7.29967308145504	1.82821090513033e-12	3.55980903885134e-11	17.7165874789902
FRA10AC1	-0.35634987428719	2.63116783458988	-7.29884762360173	1.83801907171108e-12	3.57527364608978e-11	17.7113667860141
AKR1C3	-0.817208202506805	7.42693087518576	-7.29858645820673	1.84113304275821e-12	3.57769869160724e-11	17.7097151099021
METTL26	-0.488808676507042	5.60362527406385	-7.29824846549437	1.84517076949453e-12	3.58191205101471e-11	17.7075776234962
GHR	1.08780898242214	3.7372644758059	7.29802094510158	1.84789368283865e-12	3.5835671015373e-11	17.7061388121138
SWI5	-0.515918881535103	4.87985593797672	-7.29696984517738	1.86052447765221e-12	3.60441344709973e-11	17.6994922158347
PSMA4	-0.363949971882262	5.21950439221837	-7.29501693256722	1.88421830112188e-12	3.64662855045406e-11	17.6871449232281
SMYD5	-0.550265882874325	4.1500924849601	-7.29344536109987	1.9035010870834e-12	3.68023015423995e-11	17.6772104424061
CENPV	-0.74218643102831	4.82095163527497	-7.29301006928731	1.90887629463687e-12	3.68690219810911e-11	17.6744590839552
COX8A	-0.421244408642657	9.33305306892237	-7.29202711037733	1.92106943715045e-12	3.70671605395798e-11	17.6682465227409
SGF29	-0.431552018460412	4.43542917512475	-7.28800861923443	1.97171981181115e-12	3.80061887266615e-11	17.6428550609052
FLT4	0.56242903739272	2.17893731193456	7.28433242662898	2.01920648556414e-12	3.88824083049335e-11	17.6196355732323
P2RX4	-0.650429481233624	3.17396318232875	-7.28310221471952	2.03534773083769e-12	3.915387803499e-11	17.6118672796211
TOMM5	-0.460388356301188	3.57597804043315	-7.28213417383889	2.04813839347112e-12	3.93604128574791e-11	17.6057551762016
GPR182	0.414137504187532	0.466017453543981	7.2818966818244	2.0512884342896e-12	3.93814492995879e-11	17.6042557700428
RABIF	-0.465956242476564	4.09508531260149	-7.28018512125599	2.07413173183251e-12	3.9780144126037e-11	17.5934509049657
RPS4X	-0.604437466281436	9.18239837938543	-7.27800646872861	2.10357178795523e-12	4.03044354572222e-11	17.5797000789462
WDHD1	-0.612476973559474	1.37399923779662	-7.27704292241441	2.11672305286089e-12	4.05158977950196e-11	17.5736195170614
SHROOM4	0.363996252680568	0.88732590040898	7.27625595548854	2.12752426774525e-12	4.06820009680628e-11	17.5686537223791
TMEM120B	-0.384098603464931	1.97918011439091	-7.27551741668755	2.13771016721647e-12	4.08360187476246e-11	17.5639938744716
CDK5RAP3	-0.469619046001448	5.50363545795836	-7.27493322455711	2.14580133150052e-12	4.09497544935756e-11	17.5603081338499
FRAT2	-0.605358239753657	4.26735816804029	-7.27381687509225	2.16134694554727e-12	4.11955069978358e-11	17.5532655587807
MAVS	-0.534175672987154	4.01204893782032	-7.27370012533669	2.16297912525171e-12	4.11955069978358e-11	17.5525290805421
DNAJB11	-0.452262417859385	5.54635708416676	-7.27267589216516	2.17735020074999e-12	4.13996792947835e-11	17.5460684123097
LMNA	-0.535498976332096	7.1221723515946	-7.27262826765167	2.17802070611387e-12	4.13996792947835e-11	17.5457680223925
METTL18	-0.510580041266752	3.45855472637248	-7.27070796539016	2.20522670898693e-12	4.18752663470661e-11	17.5336570035346
C12orf10	-0.388492366032325	5.09324931521908	-7.26953159967589	2.22205796877542e-12	4.21530996848882e-11	17.5262390408551
MRPL12	-0.539399884918245	6.60046040520979	-7.26669810021027	2.26312037078553e-12	4.28554659152163e-11	17.5083751402659
TAT	2.16620624999523	6.78700052490031	7.26666831715919	2.26355592412311e-12	4.28554659152163e-11	17.5081873994587
CDK5RAP1	-0.333309691659003	3.78564458278765	-7.26621889325032	2.27013842052639e-12	4.29376625244676e-11	17.5053544748956
PLEKHG1	0.541966649274112	1.92224660393419	7.26596976554673	2.27379539213927e-12	4.29644178633022e-11	17.5037841651504
PHETA1	-0.591937071756977	3.91075250966177	-7.26517017946181	2.28557183634337e-12	4.31443905264423e-11	17.4987444591468
RBM34	-0.285312953475496	1.11080420364616	-7.26485069293399	2.29029406715381e-12	4.31909786679793e-11	17.4967308849839
SCML2	-0.597613830856185	1.49932043449174	-7.26193760179794	2.33379718291461e-12	4.39680963860806e-11	17.478374074554
CKLF	-0.592992273493899	3.71951085287048	-7.25830268635485	2.38922239483049e-12	4.4968075721957e-11	17.4554763837843
MMRN1	0.560384933841889	1.02241690148038	7.25656408464877	2.41618891007397e-12	4.54309906938344e-11	17.4445273002521
ETS1	0.750202892751516	3.7190425927277	7.25366158931872	2.46187734460054e-12	4.62446763946533e-11	17.4262527899778
CIPC	0.532965696036023	2.83231910808551	7.25279648670758	2.47565883431848e-12	4.64580051572401e-11	17.4208070384153
TCF4	0.485585219531506	1.43963776742101	7.25064503145301	2.51026279384749e-12	4.70612868200763e-11	17.407265898524
MDK	-1.39451663550636	6.65884895964306	-7.2449821468009	2.60363762930608e-12	4.87641221676485e-11	17.3716383297726
RAB11FIP4	-0.759181578640356	2.65449887802091	-7.24056170447704	2.67889537223436e-12	5.01246438789163e-11	17.3438419073239
STK25	-0.434198054195059	4.57793382934476	-7.2385734423809	2.71343996840346e-12	5.07214729703515e-11	17.3313435341625
INS-IGF2	0.559870002762137	0.320919733213697	7.23569940455577	2.7641508449505e-12	5.1619035272175e-11	17.3132816303871
G6PD	-1.15037942192978	4.2028091144896	-7.23553160930292	2.76714016531341e-12	5.16245429088655e-11	17.3122272856932
RPL11	-0.481846485707498	9.24650644890966	-7.23363820709178	2.80109308228329e-12	5.22071434402216e-11	17.3003313209716
ATP5MG	-0.396955886604695	6.58827252205263	-7.22877341989472	2.89022193429911e-12	5.38159885920029e-11	17.2697772407755
THOC1	-0.443932595012318	2.54856468017753	-7.22801934930568	2.90428514598979e-12	5.40253431040431e-11	17.26504255242
VPS16	-0.419751420482016	4.67647904972257	-7.2258238630704	2.94561515943881e-12	5.47410149901529e-11	17.2512595461789
BAX	-0.591563762119122	5.60688009267317	-7.22531124851086	2.95534820907494e-12	5.48686741142208e-11	17.2480418620491
SLC38A2	0.726656794039414	6.03280780564935	7.22299788293378	2.99966762055195e-12	5.56375911033644e-11	17.2335229755156
VIPR1	0.548531566630417	0.805952871236176	7.22046346822026	3.04897325746537e-12	5.64974154864956e-11	17.2176207513755
DTNB	-0.375936932904117	2.15501613273692	-7.22017626447788	3.05461073718588e-12	5.65471900719629e-11	17.2158189500523
FAM24B	-0.558263790802738	0.954846189790754	-7.21540874237602	3.14970494090019e-12	5.82512998722468e-11	17.1859172472852
MED8	-0.418150675716308	5.29989998893555	-7.21385047460877	3.18141407326476e-12	5.87809967635031e-11	17.1761470564717
ILF2	-0.570179696856691	7.07100423536226	-7.21239635662157	3.2112872571806e-12	5.92757840535455e-11	17.1670312975955
C14orf93	-0.398931053926738	2.58504681602107	-7.21224648914209	3.21438176665089e-12	5.92757985072483e-11	17.1660918674576
INMT	1.0196599750462	2.19390092091023	7.21203693622753	3.2187136024733e-12	5.92986082917196e-11	17.1647783292755
SF3B5	-0.507515413274032	7.95726553941163	-7.21072696955251	3.24592353635537e-12	5.97044328884733e-11	17.1565677265467
WDR70	-0.371860630188602	2.95336410016759	-7.21067662107464	3.24697385541697e-12	5.97044328884733e-11	17.1562521748552
UBE2J2	-0.438933638552484	4.18380264897373	-7.20851874967762	3.29230506213193e-12	6.04799280828837e-11	17.1427295811179
HSPG2	1.08214875849739	3.2617542496149	7.20477713056282	3.37238810444657e-12	6.18917203842876e-11	17.1192893918608
POLR3C	-0.545155377222143	4.17544643471292	-7.20078742068866	3.45989422644075e-12	6.34369123240237e-11	17.0943050131983
COL14A1	1.11674293450883	2.29026321503213	7.20046264472765	3.46711512919548e-12	6.35085333416687e-11	17.0922716554985
ZNF521	0.416023291941607	0.764848035792669	7.19481731063222	3.59502727020644e-12	6.5708211137313e-11	17.056938307557
SEC61B	-0.389976328027751	7.97964470864297	-7.19472431102944	3.59717288658453e-12	6.5708211137313e-11	17.0563564098714
FKBP8	-0.43938109010318	7.7419155040759	-7.19471055920239	3.59749026529443e-12	6.5708211137313e-11	17.05627036529
GAS1	0.671979580287264	0.979130028581061	7.19015042938876	3.70426826974542e-12	6.75940762364974e-11	17.0277446229454
CBY1	-0.426103045370367	4.10507749024056	-7.18552594537412	3.8157385752805e-12	6.95618944837055e-11	16.9988301486816
GADD45B	0.890457350203776	6.64989116779945	7.1829482008695	3.87930011599468e-12	7.06534127589905e-11	16.9827189131071
NDUFA7	-0.41956411975905	2.84769688546178	-7.1814034174651	3.91788937870842e-12	7.12884715062235e-11	16.9730658934429
DCTPP1	-0.558262181494591	5.15387062615902	-7.17928215883931	3.9714955767313e-12	7.21953085865007e-11	16.9598131394067
RPS23	-0.532115026383305	7.84717164809822	-7.17607080899143	4.05402616214253e-12	7.36257263191003e-11	16.9397555272339
CNIH4	-0.53350248695918	4.17566500849694	-7.17591279923328	4.05813024826985e-12	7.36304692773203e-11	16.9387687955138
CWF19L1	-0.420703516063055	3.46703201177863	-7.1735021494393	4.12125310207269e-12	7.4670563912614e-11	16.923716906179
UCKL1	-0.490004222802199	4.77726933925944	-7.17342650919888	4.12324930164643e-12	7.4670563912614e-11	16.9232446764086
RPS17	-0.550568603994771	8.39908487810057	-7.17254603488541	4.14655578146255e-12	7.50217268865178e-11	16.9177480597894
EDC3	-0.448164911557045	3.50796943611745	-7.17040468059189	4.2037808062437e-12	7.59413402591198e-11	16.9043821456421
EIPR1	-0.464858712979991	3.1356036378554	-7.17034780931393	4.20531116988132e-12	7.59413402591198e-11	16.90402720707
LAMTOR1	-0.38811637195547	6.04645527161621	-7.16983262283232	4.21919946315291e-12	7.61203970941712e-11	16.9008119798241
BOP1	-0.760992916942455	5.48356135259293	-7.16702711465725	4.29562590269474e-12	7.74263332978656e-11	16.8833061259416
ZNF366	0.364913525568476	0.563741387131629	7.16554163844985	4.3366427384736e-12	7.80921756289043e-11	16.8740391097501
ACAT1	0.67226921431576	6.73384527226654	7.16522494079165	4.34543709532112e-12	7.81770654895331e-11	16.8720636049269
MRPL9	-0.527358431014153	5.71249303489299	-7.16141431167812	4.45264056602605e-12	8.00305752767909e-11	16.8482987023691
TOMM40L	-0.549204891218641	4.66876021864065	-7.16099962457089	4.46446275898464e-12	8.01678598520578e-11	16.8457130880907
LMNB2	-0.75504137629519	3.55320877733187	-7.16020708587264	4.48714302770949e-12	8.04996820326909e-11	16.8407718452263
ELOF1	-0.377384013827342	4.57294667555188	-7.15372846132275	4.6768462716981e-12	8.37670021766587e-11	16.8003949492669
AKAP8L	-0.447286874286781	4.15123371663095	-7.15368948592644	4.67801108189065e-12	8.37670021766587e-11	16.8001521249828
DXO	-0.491625610249304	4.24863443517295	-7.15207227381889	4.72659528747059e-12	8.45579511745439e-11	16.7900774557632
CTSO	0.735613459515944	5.370464111573	7.14929651077372	4.81114499361519e-12	8.59902407440924e-11	16.7727894062705
NUDT16L1	-0.384090294052619	5.2034815449569	-7.14837261238079	4.83961577693852e-12	8.64184886170942e-11	16.7670362867781
CDC25B	-0.799664540257401	4.75737684222226	-7.14657993953426	4.89533250383479e-12	8.73320025823786e-11	16.7558748987106
ZNF408	-0.400236536242742	3.85868480661457	-7.14595714901908	4.9148363759534e-12	8.75983860123415e-11	16.7519978254964
NT5C	-0.571317098981551	4.76583556345222	-7.14507941776499	4.94245411807631e-12	8.80087554854481e-11	16.7465340945627
MYCT1	0.56207548382869	2.41644473332087	7.14419181093837	4.97053791860072e-12	8.84266541507797e-11	16.7410094028584
C14orf119	-0.371839640501555	4.41944897122389	-7.14002452654206	5.10450425265522e-12	9.07256971065621e-11	16.7150780583739
DGUOK	-0.472452565391621	5.54850384897591	-7.13904088569807	5.13664029110509e-12	9.12122594787522e-11	16.7089589143498
CCDC61	-0.419748698986233	3.51454439947793	-7.12973987469966	5.45052216613558e-12	9.66963006510719e-11	16.6511294860445
TPD52L2	-0.522205823882905	5.30467462031011	-7.1271646947755	5.54071419979719e-12	9.81290228820073e-11	16.6351282246484
NOTCH4	0.521017865259845	2.5486594877807	7.12714175626601	5.54152415231377e-12	9.81290228820073e-11	16.6349857123776
NME3	-0.524767374549905	5.71046504394727	-7.12664262995395	5.55917704779136e-12	9.83507222859487e-11	16.6318848281165
ZFP36	0.784666848452257	6.86948641962249	7.12297865594251	5.69046826652611e-12	1.0058060146369e-10	16.6091269394958
OMD	0.486344819649321	0.47795499353715	7.12196095435924	5.72747393812475e-12	1.01141383091678e-10	16.6028072959811
ECE2	-0.463506454496582	2.77618226147536	-7.12130109686069	5.75159413615338e-12	1.01473797098249e-10	16.598710128003
TOMM22	-0.415246556915599	6.26905902208134	-7.11920924994806	5.82872145137744e-12	1.02673705765059e-10	16.5857233829338
RPL13A	-0.584701135779703	10.2126066217611	-7.11916609755738	5.83032316661711e-12	1.02673705765059e-10	16.5854555116042
TSACC	-0.569148215123386	1.80570055136081	-7.11860023301448	5.85136685231184e-12	1.02949668402475e-10	16.5819429830654
LIN37	-0.332404713259999	2.0529972935374	-7.11771572778697	5.88441014989098e-12	1.03436053643955e-10	16.5764529563669
SIRT4	-0.446630978667047	2.61185226272337	-7.11542625658457	5.97079531424436e-12	1.04858330174997e-10	16.5622448471954
XPO5	-0.545704347600845	3.51578803531252	-7.11369059204098	6.03711507872896e-12	1.05925938560849e-10	16.5514758728809
PSMB7	-0.389083181488362	7.48553007749922	-7.11027937495281	6.16957709065421e-12	1.08151049457397e-10	16.5303166602953
SLC39A3	-0.406776250956594	3.68458360772911	-7.10746312290267	6.28108779287682e-12	1.10005157323144e-10	16.5128536820989
TEPSIN	-0.40091557960571	2.77866396927154	-7.10524334627851	6.37037641918709e-12	1.11467043097374e-10	16.4990929967005
SUCLG2	0.531362748457445	6.56217484061934	7.10106479685971	6.54185653722841e-12	1.14363112457387e-10	16.4731984173243
FAM83D	-0.908360173028576	3.47112133033955	-7.09343252251565	6.86687551585578e-12	1.1993558330337e-10	16.4259306829897
TARBP2	-0.448325724333975	3.82054727421125	-7.0932786636015	6.87358832619164e-12	1.19943490282178e-10	16.4249782078376
NECAB3	-0.568450665409738	4.58936558668781	-7.08833391415435	7.09279838511772e-12	1.23656066477576e-10	16.3943756708579
INO80C	-0.536102376628075	2.79135764925717	-7.08732540933439	7.13834462962804e-12	1.24336984639703e-10	16.3881361183912
JMJD6	-0.497690872191892	3.37068801854092	-7.08637853109867	7.18136956847661e-12	1.24972789220719e-10	16.382278455771
SNRK	0.478613169561009	3.49520815866404	7.08529808778057	7.23077528241989e-12	1.25718379683453e-10	16.3755952429604
CALCRL	0.80563348581654	2.71331474376434	7.08251634938318	7.35952076451961e-12	1.27840814005617e-10	16.3583920058193
MTX1	-0.459353378889141	3.97189464673605	-7.08236338150988	7.36666553789942e-12	1.27849014226588e-10	16.3574461473507
ATAD3A	-0.519035900378263	4.19018798728932	-7.07488737603751	7.72429585597855e-12	1.33934396923574e-10	16.311237980058
C12orf57	-0.587302467653137	6.17713590489806	-7.07449967714697	7.74330104354645e-12	1.34142538873734e-10	16.3088426722735
EIF4EBP1	-0.717722289351183	6.16340055476565	-7.07406802568875	7.76451493781452e-12	1.34388533160367e-10	16.306175930474
PLK4	-0.581244692835983	1.27367238302498	-7.07342237458488	7.79635281105013e-12	1.34817797707329e-10	16.3021873289226
ATG4B	-0.419272597653445	4.03939490814802	-7.07324641106362	7.8050520456404e-12	1.34846525874184e-10	16.3011003369625
MFAP3L	0.942901960678653	2.10959012652658	7.07118950577317	7.90745176900436e-12	1.36379588988547e-10	16.2883955861357
POP4	-0.365345895461171	3.63291773295186	-7.07117810231108	7.90802314020227e-12	1.36379588988547e-10	16.2883251589136
ACD	-0.48638128487704	3.2960309307293	-7.07089263352278	7.92233981587389e-12	1.36503624885021e-10	16.2865621456737
EIF3G	-0.446763505474704	6.45641541132851	-7.06213262020486	8.37428222458885e-12	1.44161048897684e-10	16.2324877669631
RBMX2	-0.445759872699757	3.94652035861267	-7.06191845202066	8.38564330968106e-12	1.44227042920547e-10	16.2311663708093
SERGEF	-0.494830479948106	3.32283458398532	-7.0570909968566	8.64578888045516e-12	1.48567995470422e-10	16.2013895047445
PSENEN	-0.482224322415413	5.6126004660172	-7.05680442046738	8.66147934863646e-12	1.48704251182683e-10	16.1996223195764
CFAP298	-0.415680148306263	3.36404597567529	-7.05484910553713	8.76928582546205e-12	1.5042033698823e-10	16.1875662391069
THOC3	-0.440146630346136	2.69311050430976	-7.05053664296765	9.01174187115791e-12	1.54440942979772e-10	16.1609854011166
P3H4	-0.8396038955736	3.0445073004428	-7.04985157234656	9.05086030375739e-12	1.54972728704193e-10	16.1567639465193
TMEM189	-0.50422619088859	3.54905116937822	-7.04960622632724	9.06491047074209e-12	1.55074718410195e-10	16.1552521822077
ZNF865	-0.45662617282804	3.28290409320452	-7.04521564091234	9.32000350894438e-12	1.59296402525758e-10	16.1282051692784
GLYATL1	1.26202636987278	4.46278206884051	7.04442497311887	9.36668583212833e-12	1.59951604762548e-10	16.1233358309726
NEU1	-0.623425692360222	5.8914213824172	-7.04417742248849	9.38134885441997e-12	1.6005934465778e-10	16.1218113721924
NDUFS5	-0.473245590995436	8.88145182175828	-7.03915648394727	9.68367246444771e-12	1.65070430977596e-10	16.0909003444849
EPAS1	0.573060772090312	5.95400977627795	7.03772656624831	9.77151112669626e-12	1.66419691722223e-10	16.0821002212185
MYLK	0.727155125207269	3.03377992689516	7.03701504178845	9.81551105696661e-12	1.67020596670942e-10	16.0777218008596
NKIRAS2	-0.42578621248226	4.26250823633428	-7.03399403706694	1.00045073936823e-11	1.70085502806524e-10	16.0591355548879
C3orf62	-0.404179163739194	2.23326822067451	-7.02743246699296	1.042742131738e-11	1.77118255710106e-10	16.0187874036721
TMEM201	-0.546758390711114	2.21909962519022	-7.02388161841429	1.0663567841488e-11	1.80968963545535e-10	15.9969645791091
RAMP3	0.877425601042892	4.15678527225511	7.02314303119007	1.07133439019914e-11	1.81652804568278e-10	15.9924264174314
MOV10	-0.439095968702712	4.95504549774029	-7.02002110188737	1.09262787738877e-11	1.85099470652245e-10	15.9732480948601
C1S	0.796973078336682	9.18881838861903	7.01589624076826	1.12140145470144e-11	1.89806111944166e-10	15.9479185912536
PRADC1	-0.461170890120092	5.76314601708253	-7.01183780340466	1.15043867112137e-11	1.94549028585043e-10	15.9230080117963
AKT1S1	-0.400759997492268	4.88422496280577	-7.00973194968998	1.16579572694715e-11	1.96972188080312e-10	15.9100866536549
NDUFAF3	-0.385601172433212	5.96245782800974	-7.00870404048767	1.17336486636805e-11	1.98076395062659e-10	15.9037805521487
C7orf50	-0.524325021514327	4.87199557216178	-7.00631990563754	1.19110730973633e-11	2.0089450752243e-10	15.8891568721149
PARL	-0.354989119763085	5.50247189085	-7.00551230813589	1.19717697671048e-11	2.0174064093028e-10	15.8842041307895
COA8	-0.393086838119745	3.28474480005716	-7.00483968701753	1.20225541168197e-11	2.02418397959811e-10	15.8800794883869
GLO1	-0.535396747978512	6.91550258321878	-7.00459383438526	1.2041169349924e-11	2.0255382330513e-10	15.8785719477677
RNF113A	-0.446873914641105	4.72438625099875	-7.00437532968188	1.20577376708984e-11	2.02654608574047e-10	15.8772321353252
HSF1	-0.550049252111222	5.3700071500405	-7.00370884726541	1.21084129402395e-11	2.03327950863268e-10	15.8731456395383
AAAS	-0.381947081017088	4.48293074217158	-7.00173096588894	1.22600354066502e-11	2.05693763915428e-10	15.8610201225294
RPUSD2	-0.334106932585977	3.54628214934732	-6.99466568516963	1.28170578087834e-11	2.14851117774532e-10	15.8177272776068
ABHD12	-0.473756319111708	5.72160792066559	-6.99308215932198	1.29452759317172e-11	2.16810740254984e-10	15.80802870855
TMEM234	-0.441643443419506	2.40379970826988	-6.99271391238884	1.29752732055537e-11	2.1712334901171e-10	15.8057735580304
CDKN2A	-1.04228092823906	2.84316955572781	-6.99242337854302	1.29989882319426e-11	2.17330379165812e-10	15.8039943875576
EIF3M	-0.390006135037406	5.05472260417509	-6.98522875771932	1.36000439917918e-11	2.27171655303187e-10	15.7599539337921
ANGPTL1	0.998714723460735	1.69872198260344	6.98509669046805	1.36113288250552e-11	2.27171655303187e-10	15.7591458327156
SRL	0.145460872146665	0.253006250554068	6.98360234346857	1.37396605877941e-11	2.29113922421353e-10	15.7500029425258
GATC	-0.362644943912561	3.60726218162365	-6.9778086968836	1.42485548069504e-11	2.37393313131452e-10	15.714569655311
ALKBH6	-0.352353793875119	1.37564884583702	-6.97602904044012	1.44085625856936e-11	2.39850616109373e-10	15.7036899752977
PRELP	1.16639507090069	2.3496315198817	6.97481371389571	1.45188458423317e-11	2.41476637447114e-10	15.6962614619718
MLST8	-0.409593122394855	4.5106892957771	-6.96751645408368	1.51986962577673e-11	2.52373099571342e-10	15.6516787267793
SH3BP5	0.646229330238782	1.63544372836692	6.96749917944895	1.5200342218441e-11	2.52373099571342e-10	15.6515732293076
INO80B	-0.393114441930269	2.7080554188712	-6.96552563914861	1.53895434328707e-11	2.55293205345283e-10	15.6395219856562
POLL	-0.378227037834372	3.42694302758856	-6.96528461162397	1.54128085814846e-11	2.55457969222531e-10	15.6380503514642
DLL1	0.756940762482825	1.98071540467228	6.96455218257139	1.54837186304175e-11	2.56411451131201e-10	15.6335786206853
CPXM2	0.728667805713664	1.3707277134917	6.96289193679226	1.56456450670408e-11	2.58869222352765e-10	15.623443578128
TMEM141	-0.60459265369214	6.61594875614443	-6.96253201872733	1.5680967459655e-11	2.59229798556506e-10	15.6212466857115
EIF2B5	-0.353071219273219	4.25645104301933	-6.9569086165614	1.62431410431776e-11	2.68291881368347e-10	15.5869334313619
SLC2A4RG	-0.553886908657419	7.05699756807603	-6.95648613617619	1.62861680608551e-11	2.68770869979314e-10	15.584356366399
CCER2	-0.458377469555182	0.98825730726254	-6.94891283547485	1.70767488863427e-11	2.81575308659489e-10	15.5381806682838
AGBL5	-0.568729823035181	3.43851575266736	-6.94808276203918	1.71656622624322e-11	2.82798012853139e-10	15.5331219048837
ATP5MPL	-0.412904916979221	5.50268600148996	-6.94667180210259	1.73178429297527e-11	2.84883344511754e-10	15.5245240709699
LUM	1.72719562402998	3.63133497861823	6.9466336347192	1.73219778891542e-11	2.84883344511754e-10	15.5242915124974
SUB1	-0.499431742185286	5.2629659981475	-6.94439809269812	1.75658720618018e-11	2.88646748459796e-10	15.5106717877627
CNOT11	-0.53856336140082	5.30669784649713	-6.94351469306529	1.76631775770968e-11	2.89996985755934e-10	15.5052907229792
CD302	0.687635917894234	3.74294078714473	6.94159822887924	1.78760996727702e-11	2.93241498056745e-10	15.4936187351977
MLYCD	0.437262296341615	2.21868023677765	6.94005103456357	1.80498346402508e-11	2.9556539993643e-10	15.4841975356656
LYRM4	-0.46258609264775	2.74118304701933	-6.9399394498373	1.80624285134684e-11	2.9556539993643e-10	15.4835181342615
BCKDHA	0.596568322808805	2.36797307129038	6.93991650835114	1.80650188466753e-11	2.9556539993643e-10	15.4833784523983
CHCHD2	-0.385605880352722	8.55810987431859	-6.9397885782912	1.80794701840029e-11	2.9556539993643e-10	15.4825995420607
MTMR14	-0.338502182013853	4.25138432193414	-6.93900394752788	1.81683532355449e-11	2.96765258306087e-10	15.4778225075683
CERS5	-0.457564130662629	2.97057706203978	-6.93644315810019	1.84614394053835e-11	3.01295723174743e-10	15.4622346328705
AKIP1	-0.436313892523041	4.09429605223723	-6.93553015078931	1.856705453608e-11	3.02761502052164e-10	15.4566780961784
TIE1	0.630416271347937	3.1052068580012	6.93475680089209	1.86569788531445e-11	3.03969145260415e-10	15.4519719478926
FOSB	1.15047129613684	2.21476240534376	6.93292641981465	1.88715232199703e-11	3.072033856369e-10	15.4408349338614
KLHL2	0.563767030170575	3.4976203624648	6.93237328511586	1.89368337121213e-11	3.08004867507847e-10	15.4374698097711
KRI1	-0.410498545271195	3.90048105273273	-6.93180890910134	1.90037005371319e-11	3.08830281841771e-10	15.4340365080869
IP6K2	-0.458867162204728	4.19680202216879	-6.93144762834497	1.90466266004211e-11	3.09265564122092e-10	15.4318388198812
NSMCE2	-0.543104056345626	4.19610268645813	-6.93110629269661	1.90872704322712e-11	3.09663083388922e-10	15.4297625391879
GPSM2	-0.544457572052434	1.32510097644479	-6.93081809653761	1.91216531710769e-11	3.09931910921698e-10	15.4280095569072
NUTF2	-0.46115403531841	5.31619827524066	-6.93069638009308	1.91361926211048e-11	3.09931910921698e-10	15.4272692210649
PPP4C	-0.398238893598241	6.32168261622881	-6.92716896119015	1.95623092566496e-11	3.1656574776808e-10	15.4058181434675
ADCY4	0.411394064969517	1.42826573902267	6.92612858375988	1.96897600067789e-11	3.18359326354332e-10	15.3994929545868
COPS7B	-0.451652659766371	3.42716972259885	-6.92441559773489	1.9901389051847e-11	3.21509792776888e-10	15.3890800865644
STOML2	-0.42948040224742	6.95054107559716	-6.92198386742712	2.02056599767841e-11	3.26150332902429e-10	15.3743015131709
GPR89B	-0.317881189971963	1.49181372645415	-6.92066205270614	2.03729662538289e-11	3.28574102208216e-10	15.3662699959081
IL6ST	0.567642799566996	5.6700129523481	6.91581527642773	2.09981719185713e-11	3.38372560100779e-10	15.3368304002848
PCDHGA12	0.391443599674486	0.438318605587024	6.91548908744003	2.10409192962919e-11	3.38776482115087e-10	15.3348496767706
SLIRP	-0.429677039421344	5.04131652816431	-6.91302787416303	2.13662334579018e-11	3.43725468558688e-10	15.3199067111393
B4GALT7	-0.409029324283865	4.04868348649614	-6.91235274766324	2.14563300561635e-11	3.44885305265179e-10	15.3158084721742
S1PR1	0.702668024655499	3.97199072985993	6.9121514982506	2.14832592635593e-11	3.4502870703252e-10	15.3145868816259
DNASE1L3	0.998753303334138	3.03756170802124	6.91140016440665	2.15840892168091e-11	3.46357746561192e-10	15.3100265011466
DLC1	0.574834049118636	2.85219546933238	6.90797413665072	2.20497950729561e-11	3.53534789621623e-10	15.2892363102686
ARF5	-0.408189264913693	7.05130477669514	-6.9076744736664	2.20909954332973e-11	3.53899224499981e-10	15.287418238562
SLC25A25	0.937704379632234	4.89612830716012	6.90398914886427	2.26039173223102e-11	3.61813747615258e-10	15.2650641124418
NDUFS3	-0.340461877975748	5.6752053781103	-6.90369475786197	2.26453918443278e-11	3.62175048194759e-10	15.2632788150582
C8orf76	-0.476262071413804	3.37025826953975	-6.90253003032129	2.2810216210191e-11	3.64506874551509e-10	15.2562160426485
CHRAC1	-0.493326720369787	4.39933108371305	-6.90016253095985	2.31488918198627e-11	3.69610639390474e-10	15.2418626166023
DNAJC7	-0.374000085893225	3.96792878098821	-6.89247964720414	2.42823492733458e-11	3.8738535560142e-10	15.1953096393419
GALNT16	0.353518119716712	0.596116557626442	6.89150011042568	2.44307256280407e-11	3.8942820551852e-10	15.1893771804866
NDUFB8	-0.400373995589669	5.62261317321482	-6.88873557646256	2.48543098798875e-11	3.95850853947335e-10	15.1726375671321
COL8A1	0.694123095342692	1.29696617691956	6.88524148258759	2.54000177318226e-11	4.04206262243954e-10	15.1514877456303
PRPF19	-0.377992084077533	6.61202153997768	-6.88501424887003	2.54359121480836e-11	4.04441557474923e-10	15.1501125804423
PYCR3	-0.557583827600638	4.41271783468405	-6.88421647569477	2.55623256571241e-11	4.06114560191126e-10	15.1452849199909
INHBA	0.807634639356365	2.00033737179348	6.88341478926636	2.56899812740696e-11	4.07804508045711e-10	15.1404340112831
KIF14	-0.620018529109405	1.27129948738378	-6.88286337068502	2.57781492805185e-11	4.0886534785988e-10	15.137097695063
GUCY1A2	0.325176392564179	0.701315087634218	6.8822880482788	2.58704563749455e-11	4.09990028241486e-10	15.1336169692379
SPOUT1	-0.379213052927822	3.9841415156631	-6.88198093524245	2.59198637752596e-11	4.10433545399979e-10	15.131759013304
PES1	-0.486956297799491	5.37019039190015	-6.88143854264913	2.60073488626084e-11	4.11478781343994e-10	15.1284778312042
CYP39A1	1.25383371560049	2.65938153501376	6.87555795469804	2.69746874067195e-11	4.26431526990714e-10	15.0929161975956
EIF2S2	-0.425102635355525	6.10048101135546	-6.87539796588444	2.70014932533671e-11	4.26503388899021e-10	15.0919490246931
CCT7	-0.427150267889451	6.91741647353485	-6.8731234900231	2.73854214949314e-11	4.32211429854107e-10	15.0782011115474
TMEM97	-0.802895487370992	6.16699998157733	-6.86971321258448	2.79711450635717e-11	4.41092295817312e-10	15.0575944708458
PPP1CA	-0.403695523485695	7.01061968638391	-6.86787194474089	2.82924878461098e-11	4.45792818364691e-10	15.0464718551119
COP1	-0.456128612788135	4.87170473117871	-6.86696727322129	2.84516999674652e-11	4.47933090695672e-10	15.041007811288
DNMT3B	-0.553805949292179	1.29588981527082	-6.86564898973979	2.86852807829151e-11	4.51239720690191e-10	15.033046620235
EPHA3	0.76369197709649	1.18406792041437	6.86039338624898	2.96353774130851e-11	4.65802978863585e-10	15.0013194021466
METTL2A	-0.389926991826566	3.24587744012826	-6.85705987616986	3.02539602904542e-11	4.75135966528773e-10	14.9812052293565
KNSTRN	-0.547845380733442	3.0783249987771	-6.85453243833835	3.07314052423296e-11	4.82238922557768e-10	14.9659598528004
SPATS2	-0.597519376680775	2.79312585530216	-6.85291040560775	3.10417076769121e-11	4.86612076995395e-10	14.9561781113373
SMG9	-0.504448822495576	2.91773471810974	-6.85281068049328	3.10608857080046e-11	4.86612076995395e-10	14.9555767726523
UCK1	-0.422334772956703	5.10537836285442	-6.85259478886317	3.11024434964703e-11	4.86865046889192e-10	14.954274977315
EXOSC3	-0.430257617606835	3.34587175671439	-6.8479821671808	3.20035143164533e-11	5.00561089227139e-10	14.9264690746948
GMEB2	-0.422433091237992	3.43525571042312	-6.84630740711611	3.23369846695323e-11	5.0536429548796e-10	14.9163768164912
CRHBP	0.908264308579376	1.21135200712756	6.84562349334646	3.24741421555474e-11	5.07094183944814e-10	14.9122560355644
TMEM81	-0.439799226543788	2.83581106719742	-6.83287472887981	3.51380857383787e-11	5.48245702562977e-10	14.835499026849
USP38	0.482064242499382	3.0576506660731	6.83060362746529	3.56346803942146e-11	5.55541477911434e-10	14.8218368801219
SUMO2	-0.44468677559075	6.10573802460296	-6.83046449965307	3.56653249780597e-11	5.55567176080994e-10	14.8210000499419
KMT5C	-0.521356981129342	2.41826243381733	-6.82730906964608	3.63673419906833e-11	5.6604246347806e-10	14.8020242016495
SEC61G	-0.511685440662572	6.14258928220083	-6.82697015742027	3.64435455331423e-11	5.66768126960232e-10	14.7999864829515
SULT1B1	1.03502090924189	2.12051225227156	6.82389791749919	3.71415270306834e-11	5.77154629284586e-10	14.7815181169846
SLC29A2	-0.723381307171942	3.77416686971391	-6.82088204214028	3.78394731421666e-11	5.87523748301388e-10	14.7633948136493
KLF9	0.834418607726906	5.25074287250477	6.82046966392007	3.79359033839123e-11	5.88544055737457e-10	14.7609171888767
RNF220	-0.394462892616251	3.631850302384	-6.81860257163627	3.83755330229628e-11	5.94882858187675e-10	14.7497008887119
RPS29	-0.588761418437084	5.67878710842173	-6.81703675473277	3.87480799731675e-11	6.00172362397647e-10	14.7402962852102
CCDC97	-0.498650527047052	4.11589993974429	-6.81637312630828	3.89070438202527e-11	6.02147786426528e-10	14.7363109054422
ATIC	-0.516617177606904	5.47473932417852	-6.81613650620558	3.89638780112485e-11	6.02540680141664e-10	14.7348899703291
CCDC59	-0.370606099026124	3.45647983508653	-6.81472336494539	3.93050050544961e-11	6.07325723261407e-10	14.7264046618824
PAF1	-0.370266300172842	5.98329846143784	-6.81393830568701	3.94957815489935e-11	6.0978176831484e-10	14.7216913035905
TECR	-0.403436529769705	5.74667965647176	-6.81374642536232	3.95425483854185e-11	6.1001226011644e-10	14.7205393514466
PDAP1	-0.367865267187756	6.27243788940169	-6.81272920213155	3.97913856179886e-11	6.13357158842044e-10	14.7144328772309
CHTOP	-0.431001757126961	4.89550928262937	-6.81184301127345	4.0009422728136e-11	6.16222298610197e-10	14.7091135745173
CCDC134	-0.460443872956616	2.52932141323048	-6.8109796825834	4.02229635013477e-11	6.19013639105078e-10	14.7039320140195
SDHAF1	-0.482024400349925	4.96649821886753	-6.80990097085012	4.0491352567732e-11	6.22643912678767e-10	14.6974584713491
ARFIP2	-0.42625424766503	4.37731162350363	-6.80917962237443	4.06718086875249e-11	6.24917285046493e-10	14.6931299712862
ZSWIM3	-0.32277383228189	2.04273391309337	-6.808998403862	4.07172672538436e-11	6.25114455595868e-10	14.6920426130364
CDK16	-0.572403967025838	4.24774992085425	-6.80875474405007	4.07784678771908e-11	6.25552797859868e-10	14.6905806259453
CUEDC2	-0.385502406562129	6.11752241818991	-6.8084144360618	4.08640951407291e-11	6.26364850317096e-10	14.6885388061948
MCCC2	0.469935403813531	5.5931664671215	6.80645070496603	4.13616649709933e-11	6.33341978309042e-10	14.6767581212571
ENY2	-0.462957948048112	4.68183543086447	-6.80627194558096	4.14072534673305e-11	6.33341978309042e-10	14.675685850135
MBLAC1	-0.438446399402549	2.24628455484536	-6.80622807251055	4.14184498340934e-11	6.33341978309042e-10	14.6754226850297
JAM2	0.565022589674904	1.57531134532783	6.80179060136666	4.25663871976562e-11	6.503763785543e-10	14.648812040274
DBF4	-0.514074199335436	2.00006727212999	-6.79921349304872	4.32473517788252e-11	6.60254390503818e-10	14.6333637795628
PHB	-0.419050587169953	6.23371001609458	-6.79786020411712	4.36092133687404e-11	6.65248828140976e-10	14.6252534129321
MRPS7	-0.374697743577922	5.59157234921733	-6.79605896646895	4.40954716955642e-11	6.72131454007168e-10	14.6144603894783
BCAS4	-0.531232870312345	1.20629693360567	-6.79467903844758	4.44715939177897e-11	6.77325707046781e-10	14.6061933501819
FAM107A	0.580893120885294	1.83936051547153	6.79413111103249	4.46218132310421e-11	6.79073821689251e-10	14.6029111203351
GFOD2	0.391386018151207	3.11173608932047	6.78999094955025	4.57731042636321e-11	6.96041807691422e-10	14.5781170733229
TIGD3	-0.489051906481547	0.987785568409167	-6.78758420467804	4.64557290788703e-11	7.05861831206308e-10	14.5637092505256
FASTK	-0.412870030649757	5.890529042097	-6.78687474486526	4.66588546841621e-11	7.08386415014695e-10	14.5594628688183
CYP4V2	0.679245512836856	4.25233715056957	6.78301204838678	4.77801858303936e-11	7.24836389952764e-10	14.5363492111136
TOMM7	-0.448317142953488	7.21057393104044	-6.78114093792058	4.83328405680972e-11	7.3264020987717e-10	14.5251564930262
SCARF1	0.439329608245546	2.41120644324513	6.77969853878616	4.87631518989366e-11	7.38578648524605e-10	14.5165298959816
THAP3	-0.379375662132284	2.89530508440222	-6.77332810088739	5.07090958227249e-11	7.67445715610908e-10	14.4784470246304
ING5	-0.395818531401094	2.4651099484184	-6.77202255539834	5.11172111747787e-11	7.7301165438734e-10	14.4706458142096
NT5DC2	-0.998315920333842	3.3189739491762	-6.77065129005442	5.15493446768523e-11	7.78931738177042e-10	14.4624531521778
PFN4	-0.495846825334108	1.13580567097201	-6.76727701256484	5.26280343888385e-11	7.94604522372061e-10	14.4422989093026
PPIL1	-0.539515970831729	5.11463950437728	-6.76568400189062	5.31449628023858e-11	8.01777549050167e-10	14.4327867095129
GMNN	-0.801619117477902	5.09486113010293	-6.76393646590967	5.37177714659909e-11	8.09781668991649e-10	14.4223538018011
ZNF358	-0.515600173073374	5.79098872402362	-6.76264246574191	5.41458232240333e-11	8.15592746047546e-10	14.4146298787295
FOS	1.17853006936281	4.76288188445564	6.76162878839385	5.44834835697751e-11	8.20034206753253e-10	14.4085800100518
KXD1	-0.363719243201178	4.97548060343397	-6.75997475073018	5.50388966211006e-11	8.27743531601481e-10	14.3987098265993
HRCT1	-1.20414314961375	3.59451180902608	-6.75752731077263	5.58709445727728e-11	8.3959788079555e-10	14.384108584963
POLR2D	-0.393421588581103	3.97145116993585	-6.75308058336242	5.74144152314543e-11	8.62116140936257e-10	14.3575902323099
ETV2	-0.425090692814266	1.7005090511691	-6.75135429221919	5.80248342092299e-11	8.70599705128304e-10	14.3472990274404
SPINDOC	-0.702015343614488	2.94696950924318	-6.74732639682138	5.94739986715983e-11	8.9164461232224e-10	14.3232948488915
TMEM9	-0.502367825153863	6.14320689738882	-6.74670169278642	5.97019172642856e-11	8.94361794201494e-10	14.3195729302761
SERINC1	0.562096837845652	6.85923781552361	6.74325034009291	6.09766643112179e-11	9.12744443908542e-10	14.299014964829
PCBP4	-0.551764256869772	4.07785768359322	-6.74076079381184	6.19127284514891e-11	9.26032690968408e-10	14.284191061224
NCAPD2	-0.743990600184315	3.45666450858313	-6.74012545645487	6.21538654168276e-11	9.28914244451183e-10	14.280408650667
B3GALT6	-0.432148649951285	4.28458151309097	-6.73888999254687	6.26254190193512e-11	9.35232290265604e-10	14.2730542452837
SCP2	0.786327393834108	6.50582206265271	6.73826826123561	6.28640494839299e-11	9.38064788249296e-10	14.2693536311765
RPS25	-0.460983828879774	9.06817912752725	-6.73812322328677	6.29198457072546e-11	9.38166726654474e-10	14.2684903872475
CD3EAP	-0.446592666048914	1.82571923731276	-6.73635818530577	6.36027670262887e-11	9.47611987732264e-10	14.257986303894
CHD9	0.451985097738442	2.01052657230906	6.73574736948215	6.38407926923802e-11	9.50419260284385e-10	14.2543517179715
PHKG2	-0.374581585018798	3.2008100880043	-6.7350412152248	6.41170607126993e-11	9.53791058428042e-10	14.2501501510504
IGF2BP1	-1.10398153012404	1.55264280771375	-6.73425360169773	6.44265831404428e-11	9.57651926276869e-10	14.2454643107616
GMPPA	-0.379425443455578	4.88404162442906	-6.73269516501964	6.5043360097743e-11	9.65342087422504e-10	14.2361937769159
GNL1	-0.407089890163595	4.06933922660562	-6.73269177125269	6.50447095439693e-11	9.65342087422504e-10	14.2361735905337
SLC25A15	0.999202307612712	4.94723843653396	6.73201712524944	6.53135122930105e-11	9.68581188493871e-10	14.2321609020396
NUDC	-0.465099431334011	6.79454223622271	-6.73179161279477	6.5403607445583e-11	9.69167145133311e-10	14.2308196589967
ADRM1	-0.369343733999922	7.11619189169779	-6.72955164314835	6.63051573182584e-11	9.81767244372358e-10	14.2174992573091
ITFG1	0.541426845289751	4.06648579412727	6.72888180324133	6.65771190701174e-11	9.85032896821196e-10	14.2135165967426
CHCHD6	-0.4119208969156	2.94767868123398	-6.72728050352529	6.72317102240257e-11	9.93321597785505e-10	14.2039970126172
PPAN	-0.45227588664237	2.64607196306943	-6.72725781850875	6.72410288271295e-11	9.93321597785505e-10	14.2038621648573
LAMTOR2	-0.45766628698259	7.15546157509863	-6.72516616400343	6.81057157240036e-11	1.00532011808313e-09	14.1914301486782
ZBED8	-0.492260950472218	1.80106545911601	-6.72006274187661	7.02615480546323e-11	1.03634431156794e-09	14.1611099119913
DAD1	-0.364364694551943	8.51746814076278	-6.71867753542861	7.08581709547861e-11	1.04434042730285e-09	14.1528832683092
SLC41A2	0.751485469972419	4.28945435696112	6.71344934049423	7.31551649830841e-11	1.07736584248723e-09	14.1218452649241
TEX264	-0.319219421722024	5.13023429479346	-6.71267295135214	7.35024466426507e-11	1.08164890758309e-09	14.1172377104223
FBLL1	-0.895072335824145	1.2415438446612	-6.71185880998606	7.38683538056852e-11	1.08619927775666e-09	14.1124065568904
PODN	0.993811084971576	1.8455253052181	6.70626559751294	7.64309690314471e-11	1.12301945294672e-09	14.0792284900851
TMEM60	-0.432039455757095	4.95678518258589	-6.70584976591664	7.66249372417559e-11	1.12500674141919e-09	14.0767627010343
IFI27L1	-0.523481836685807	3.35687299048564	-6.70277430996643	7.80745944977451e-11	1.14541288711853e-09	14.0585296238171
CABLES2	-0.597164135534459	2.64185334843863	-6.70256435068725	7.81745377314242e-11	1.14600163958232e-09	14.0572851014126
COX17	-0.339863991363808	5.57519899307233	-6.69998506540644	7.94126074603613e-11	1.16326113068847e-09	14.0419990015848
ZSWIM9	-0.381046064407245	2.66502160050588	-6.6997699693295	7.95167200645152e-11	1.1638963761926e-09	14.0407244444219
LRR1	-0.462994505082973	2.59458667538185	-6.69744514579571	8.06505880657574e-11	1.1795918071297e-09	14.026950677327
TMEM14B	-0.44402546924037	4.79487591111297	-6.69361704109902	8.25523240092219e-11	1.20648552861685e-09	14.0042786046849
XRCC6	-0.434142226411601	7.31293597391011	-6.69322930634654	8.27473818901202e-11	1.20841450991974e-09	14.0019827961618
AP5Z1	-0.465619601740872	3.83530169229998	-6.69269388073536	8.30174827410014e-11	1.21143562019618e-09	13.9988126684958
YJU2	-0.395838548743016	4.98430758280969	-6.68917739514886	8.48130453633263e-11	1.23669554730695e-09	13.9779973027072
C11orf74	-0.42573263114045	3.87599460939398	-6.68797502458364	8.54356956131305e-11	1.24482732163314e-09	13.9708819861473
C8A	1.1840760039458	7.13915182324226	6.68781898875677	8.55168273909904e-11	1.24506262371685e-09	13.969958679721
RPS6	-0.543532609273759	9.70092160119672	-6.68653360724561	8.6188053722454e-11	1.2538823912849e-09	13.9623533663198
CENPX	-0.666357586167328	6.33824338506569	-6.67928839560259	9.00693737810933e-11	1.30935447772818e-09	13.9195063875547
ACYP1	-0.467113125120161	2.16738490628218	-6.67690517170098	9.13832050579759e-11	1.32744670880274e-09	13.9054203118024
MYH11	0.81409954340115	1.74446908105132	6.67599530881443	9.18897442039178e-11	1.33379355980838e-09	13.9000435892771
EFEMP1	1.42886597018638	3.10551641038685	6.67470218129043	9.26144002490494e-11	1.34329440482346e-09	13.8924029947609
SCN4B	0.414779848504187	1.03988325615134	6.67406557044984	9.29732086364997e-11	1.34710809996252e-09	13.8886419295015
HDAC10	-0.407677504713869	2.42659892124453	-6.67398634917866	9.30179549191237e-11	1.34710809996252e-09	13.8881739137363
ZNF48	-0.399758050329031	2.78438066069808	-6.67265218726151	9.37747089238677e-11	1.35704186025778e-09	13.8802927318965
PRKRIP1	-0.405012243052311	3.90621722215512	-6.67149677434591	9.44349552949548e-11	1.3652758094636e-09	13.8734684519469
CLEC3B	0.864603959095635	3.79437176333538	6.67133686130131	9.45266943889272e-11	1.3652758094636e-09	13.872524021205
ATP6V1F	-0.475683594524988	7.51062025191574	-6.67128326103582	9.45574634216178e-11	1.3652758094636e-09	13.8722074672507
ZNF572	-0.437342541606638	1.29447481398877	-6.6684862186065	9.61768118238694e-11	1.38761123083233e-09	13.8556913687632
NAP1L4	-0.393786343639682	5.40348421427426	-6.66628357046587	9.74711679999721e-11	1.40522767410043e-09	13.8426888791348
MRPL58	-0.356721364419261	6.03750703059987	-6.66558166682847	9.78872135385047e-11	1.41016467022387e-09	13.8385461641245
GPM6A	0.394834829185208	0.408120310012201	6.66020080679397	1.01135092317626e-10	1.45585902990662e-09	13.8067990268941
RRP8	-0.295095284971732	2.98319166419167	-6.65825016621938	1.02338430354549e-10	1.47207531951438e-09	13.7952951678329
MYO1B	0.628868556299135	5.69830892466935	6.6576965416034	1.02682510917211e-10	1.47591666104558e-09	13.7920306584235
IQGAP3	-0.837609339798914	2.63072853389636	-6.6572784977165	1.02943079598286e-10	1.47855277743865e-09	13.7895657563904
BRIP1	-0.518515921842143	1.27580570220123	-6.6561321461665	1.03660940615287e-10	1.48774803160217e-09	13.7828071717028
NDUFA13	-0.52994726038526	5.10676545030428	-6.65355224728972	1.0529452981581e-10	1.51006226891535e-09	13.7676000970976
NUP210	-0.666617245967801	4.08554671591441	-6.65017132653647	1.07473630340534e-10	1.54016062627122e-09	13.7476784142698
TOE1	-0.411863050668282	3.07456712485377	-6.64864692531566	1.08470571741944e-10	1.55328561627477e-09	13.7386986447506
SFXN4	-0.40187909334143	5.32172641026125	-6.64686300935615	1.09648763444905e-10	1.56881804654041e-09	13.7281921980551
EBP	-0.629261196528881	7.62025493564303	-6.64675724713553	1.09719007430279e-10	1.56881804654041e-09	13.7275693762746
ARHGAP6	0.276945581972369	0.607723423202147	6.63973984258538	1.14479778766889e-10	1.6356693222771e-09	13.6862619821456
MRPL33	-0.453168916384882	5.39615687990572	-6.63799693742192	1.1569329123194e-10	1.65177605067359e-09	13.6760077982716
EEF1B2	-0.501651972289641	8.14710058238567	-6.63575471297831	1.17273042439942e-10	1.67308376258324e-09	13.6628190227504
ABAT	0.982734826114997	5.63463596261704	6.63488640830281	1.17890473588728e-10	1.68064097764883e-09	13.6577125863542
HNRNPUL2	-0.400069551314306	4.35295464247751	-6.63470686436698	1.180185405754e-10	1.68121578990681e-09	13.6566567667905
FAM72B	-0.313612599237036	0.480839920440957	-6.63257134281414	1.19552298005595e-10	1.70003271161007e-09	13.6441004100122
TTC36	1.60267653137961	3.29113222547576	6.63253959286514	1.19575248154872e-10	1.70003271161007e-09	13.6439137517504
TMUB1	-0.446677324021798	6.16458409115484	-6.63249755467487	1.19605641714529e-10	1.70003271161007e-09	13.6436666098928
TUBD1	-0.417431910706873	2.33469456261626	-6.6289700513853	1.22183217447058e-10	1.73538209509684e-09	13.6229328400779
ARPC5L	-0.427015898582649	4.56450185603739	-6.62627434695469	1.24189666616434e-10	1.76257334249695e-09	13.6070939917439
SPAG8	-0.217361281507633	0.532458820305066	-6.62252379600121	1.27035139619294e-10	1.80162344567407e-09	13.5850656887252
HSPE1	-0.435121340806873	7.60072621245174	-6.62021528298035	1.28818274420262e-10	1.82556075287886e-09	13.5715118357487
KIF26A	0.402003558783933	0.760914248780141	6.61611837519495	1.32043467849449e-10	1.86988384626418e-09	13.5474669847861
SAPCD1	-0.389205900168399	0.758267796565319	-6.61542459619752	1.32597419393636e-10	1.87495822506438e-09	13.5433963333607
ADAMTSL3	0.7770608330478	1.88912374842137	6.61542447621074	1.32597515394689e-10	1.87495822506438e-09	13.543395629384
TSR3	-0.406458999592323	6.44819221100054	-6.61500917327333	1.32930207016511e-10	1.87827637642798e-09	13.5409590574006
NR3C2	0.563299513978477	1.69040212461258	6.61240250668319	1.35037145199534e-10	1.90664090053284e-09	13.525668546109
GNAO1	0.752750019917496	1.20857266637577	6.61153145543583	1.35748484305745e-10	1.91527316590432e-09	13.5205600771694
CCDC138	-0.416366390308866	1.21895297643188	-6.61028758803846	1.36770660391776e-10	1.92748643884686e-09	13.5132660612693
COX5B	-0.399429879316318	7.97818684707727	-6.61023344917009	1.36815321337773e-10	1.92748643884686e-09	13.512948616348
PSMC3IP	-0.531277156146823	1.44347677822938	-6.60860774602202	1.3816310506718e-10	1.9450441536276e-09	13.5034172051044
SORL1	0.753377454935108	3.30028076163627	6.60810788154585	1.3858012880205e-10	1.94948257551196e-09	13.5004868955498
RAD51D	-0.385315674148897	1.51855804024108	-6.60546674196416	1.40804150885761e-10	1.97931587011826e-09	13.4850068700129
NAMPT	0.852484438184555	4.99585644197835	6.6036372561298	1.42365199390411e-10	1.99979268351926e-09	13.4742868853054
NDUFA1	-0.4399269542326	8.63119420442617	-6.60111198409023	1.4454787385774e-10	2.02896502792257e-09	13.4594937234513
PPP2R1A	-0.434674506491334	6.09021990560437	-6.59969246328651	1.45789193929291e-10	2.04406373024941e-09	13.451180052176
CPEB4	0.637167684874775	3.6337057560823	6.59963813875782	1.45836906015185e-10	2.04406373024941e-09	13.4508619189526
GEM	0.9932517734421	2.50631002201238	6.59906406488775	1.46342040375937e-10	2.04946621730359e-09	13.447500175077
PCK1	1.73918984433164	6.5364440679592	6.59895717142303	1.46436286612141e-10	2.04946621730359e-09	13.4468742383669
HCFC1R1	-0.516567857883816	5.57290440171155	-6.59529860511696	1.49698135758569e-10	2.09358852637531e-09	13.4254555438896
MFSD2A	1.53735656972673	3.08420729528751	6.59464712742644	1.50286401751712e-10	2.100282609455e-09	13.4216425131367
THBS2	1.28570470732476	3.14173324331072	6.59164078731883	1.53030559448875e-10	2.13707399346971e-09	13.404050547769
SMIM10L1	-0.35396440144264	3.90243592424891	-6.58830385023305	1.56134072518552e-10	2.1788265327425e-09	13.3845314255094
DHDH	-0.579673343546754	0.90946606631456	-6.58672229673957	1.57626483552929e-10	2.19805198316894e-09	13.375282976184
SRP19	-0.331220996681607	3.90069192535184	-6.58626136328983	1.58064064918161e-10	2.20255089733234e-09	13.3725879039751
INAFM1	-0.536436695380326	4.17922714328019	-6.58395912622556	1.60267571038969e-10	2.23163274789727e-09	13.3591289690131
CINP	-0.320202761652853	3.58452247188365	-6.58292800177766	1.61264221771518e-10	2.24387980329868e-09	13.3531021878381
TRIM22	0.839455239158687	2.98892750007565	6.58240422484434	1.61772813683781e-10	2.24932301174255e-09	13.3500410672836
VRK1	-0.513520112293285	2.79674582043001	-6.57736387481269	1.66748177008676e-10	2.31682021137508e-09	13.3205934215573
XAB2	-0.385301998447099	4.89875537024511	-6.57592029902245	1.68200588811178e-10	2.33530672581317e-09	13.3121627658798
TBC1D31	-0.37053780922698	1.46064232234252	-6.57438162329831	1.69762348209628e-10	2.35528355662308e-09	13.303178315917
TCIM	0.981373859935356	5.03707064825355	6.5734453957127	1.70719574007174e-10	2.36685024455677e-09	13.297712416964
ACADM	0.737956439908723	5.4332221342293	6.57154486608261	1.72679043867796e-10	2.39228523536295e-09	13.2866185955731
NAT14	-0.715688314832416	2.86398286558137	-6.5700738813802	1.74210779669537e-10	2.41176194976035e-09	13.2780338559282
BLOC1S4	-0.425417608162091	4.2189844635315	-6.56811966336036	1.7626633975491e-10	2.43845709003905e-09	13.2666312791729
GLT8D2	0.497227001276591	1.02981701279151	6.56683296754598	1.77632732809987e-10	2.45558669598799e-09	13.259125052864
LRRC61	-0.590310864330053	4.65037608948977	-6.5648090495824	1.79803065819197e-10	2.4837972178052e-09	13.2473204168193
UBE2L3	-0.385161469649012	5.39711598623646	-6.5640468694368	1.80627109012208e-10	2.49338285927515e-09	13.2428756920697
MRPS34	-0.429604590354423	7.17353165057818	-6.56071577555054	1.84272267227279e-10	2.54186943129925e-09	13.2234548696769
AASS	1.04588574675026	2.69012243234355	6.5605132254329	1.84496226868126e-10	2.54312784661388e-09	13.2222742194054
OGN	0.792105629552773	0.97217611289266	6.55699693190232	1.88427018761552e-10	2.59544333534964e-09	13.2017825634362
SLC46A3	1.13302797715518	4.10417382562461	6.55484074458356	1.90877888042207e-10	2.62731345897176e-09	13.1892213776168
IL33	0.817584332709442	2.42633628081627	6.55368916799547	1.92199631451405e-10	2.64360727825478e-09	13.1825140308384
APOLD1	0.676244487233131	3.03875831121119	6.55059746570869	1.95792760257159e-10	2.69109704915866e-09	13.1645110281452
TRPT1	-0.417785264361018	4.76435766928599	-6.55016273968041	1.96303247391099e-10	2.69617936918528e-09	13.1619801518078
CDC42EP3	0.485222018313991	1.52782150586493	6.54863201320658	1.98111152367555e-10	2.7190613749014e-09	13.1530696618921
POLR1C	-0.407897960131701	4.15023410188509	-6.54819195743018	1.98633907675496e-10	2.72306539814368e-09	13.1505083629275
ZNF576	-0.317083649301158	3.27550702872324	-6.54814721788373	1.98687130824888e-10	2.72306539814368e-09	13.1502479686302
CKAP4	-0.703647772240389	6.18816642570797	-6.5477974277408	1.99103731400068e-10	2.7268245129559e-09	13.1482121590281
ARL2	-0.674520406190984	4.3917026366109	-6.54555629354127	2.01793331094241e-10	2.76168587411833e-09	13.1351705913489
MTA3	-0.451774617494408	2.46873896691985	-6.54411694047246	2.03539469073904e-10	2.78359473765596e-09	13.1267965878737
RPS26	-0.498683957483662	7.23153286929707	-6.54302578514792	2.04873062599804e-10	2.79983443610003e-09	13.1204493284052
IFT27	-0.402031909818849	2.95647832141079	-6.53977369858915	2.0889875797471e-10	2.85281554012505e-09	13.101536859127
SRM	-0.521054218303128	6.2042112589541	-6.53817819565902	2.1090207118811e-10	2.87812228202578e-09	13.0922609398067
MOB2	-0.317035265796727	3.8140853817729	-6.53704494918116	2.12336408645459e-10	2.89563387163487e-09	13.0856735655844
F11	0.891023944046428	5.03306714088703	6.5350364433481	2.14902095700142e-10	2.92853780484689e-09	13.0740006640449
ZNF423	0.297464693736719	0.582733313931145	6.53287624117093	2.1769550306705e-10	2.96449597637859e-09	13.0614492988232
STARD5	0.454752248401935	1.39421730696349	6.53004471936102	2.21411001579215e-10	3.01295084535353e-09	13.0450023363303
PNKP	-0.421943314609142	4.06397146522736	-6.52942799887257	2.22228468056095e-10	3.0219286358799e-09	13.0414208459653
LRRC32	0.763676964918523	3.66507128867301	6.52749851827434	2.24805170879829e-10	3.05267745446342e-09	13.0302174660288
EDNRB	0.728061230845242	3.21918896809051	6.52745930828642	2.24857836036961e-10	3.05267745446342e-09	13.0299898233301
IRGQ	-0.378875155808859	2.78571352063569	-6.52737756391972	2.24967670443755e-10	3.05267745446342e-09	13.0295152408758
PLXDC2	0.683347359063078	1.60279538675726	6.52550917066031	2.27492500139948e-10	3.08475322199675e-09	13.0186692064726
BRK1	-0.346568260000465	7.61508285282474	-6.52531149566172	2.27761245961863e-10	3.08621320553699e-09	13.0175218451131
MEX3A	-0.701231627876247	1.6107676311111	-6.52356324130101	2.30151651458112e-10	3.11639974695224e-09	13.0073756776929
COX7C	-0.373099131270232	8.3112029213733	-6.52322786947403	2.30613013344702e-10	3.12044162124611e-09	13.0054295591774
LDHD	0.849366940675584	6.00782564291176	6.52014271797872	2.34899948006019e-10	3.17620536612232e-09	12.9875305339233
CENPQ	-0.616561631077084	2.76063891258595	-6.519004093456	2.36501774939589e-10	3.19560931441645e-09	12.9809262998036
GIMAP8	0.541826117733735	2.65304858996755	6.51733129949245	2.38874524028763e-10	3.22319687478496e-09	12.9712254340819
PPP1R14B	-0.577127793931693	6.10081846674169	-6.51732750312125	2.3887993539638e-10	3.22319687478496e-09	12.9712034204024
ACP6	-0.423917193449318	2.37418919292662	-6.51705430350984	2.39269671367663e-10	3.22618360549221e-09	12.9696192687213
RHEBL1	-0.425615608753204	1.32077619247298	-6.51639153527873	2.4021774416103e-10	3.23668915479982e-09	12.9657764158314
ATRAID	-0.406757875891322	6.29860064301897	-6.51557148908097	2.41395899579701e-10	3.24910588660278e-09	12.9610220630537
FAM228B	-0.401779103112467	1.26686500136028	-6.51551418929671	2.41478433325801e-10	3.24910588660278e-09	12.9606898757745
DDIAS	-0.425735149394254	1.01476062755104	-6.51218686357886	2.46318823547226e-10	3.31190783099287e-09	12.9414041365673
PGAP2	-0.418096345879629	4.42733383752446	-6.5109226248007	2.48182798453047e-10	3.33463002690069e-09	12.9340784346563
ZSCAN2	-0.410393489255122	2.39896094013339	-6.50967203450479	2.50040257829197e-10	3.3572328941888e-09	12.9268329243488
TCF21	0.315735291536202	0.51855230630401	6.50873170293923	2.51445873252207e-10	3.37374154867807e-09	12.9213856751888
PRPF3	-0.527384227321281	4.00524007783955	-6.50815955912018	2.52304907397574e-10	3.38289854845173e-09	12.9180716058075
LIN9	-0.529793629070538	1.6931073877186	-6.50613476528943	2.55368172990472e-10	3.42005148307050e-09	12.9063450959737
ZNF133	-0.421739799307696	2.30947217126961	-6.50609226242614	2.55432863897384e-10	3.42005148307050e-09	12.9060989732738
MTFP1	-0.538469115551776	3.20606786026399	-6.50525288304369	2.56713727561591e-10	3.43480099167603e-09	12.9012386121911
NR2F6	-0.44850164219785	6.45888589144147	-6.50511750401978	2.56920900246845e-10	3.4351740744798e-09	12.9004547568533
DUSP1	0.867802604051542	7.55983097883277	6.50058324943038	2.63955250234254e-10	3.52676610494303e-09	12.8742085044327
NCLN	-0.389451595048921	5.86319240129316	-6.49996198508459	2.6493366126497e-10	3.53737209047862e-09	12.870613480303
HERC3	0.502907944241395	1.97696088799401	6.49867432004977	2.66972905599507e-10	3.56211759838897e-09	12.8631631093626
LEMD2	-0.4349952543568	4.0289995311488	-6.49711976049961	2.69455340338564e-10	3.59273787118085e-09	12.8541700530027
EEFSEC	-0.370932792967409	4.92534095749967	-6.49557575762414	2.71943318242464e-10	3.62338941413464e-09	12.8452397494649
GSDMD	-0.476731054287198	6.19601054735731	-6.49468605677158	2.73387181532427e-10	3.63985119562062e-09	12.8400946020052
PRR13	-0.390577051756927	5.73488270162655	-6.49458064133503	2.73558753741842e-10	3.63985119562062e-09	12.8394850205649
LRRC45	-0.609137798992293	4.55171617093568	-6.49424863967084	2.74099803712729e-10	3.6445192499208e-09	12.8375652195129
MAGOHB	-0.365104159788523	2.80615308669926	-6.49352736699758	2.75278851926608e-10	3.65765797705534e-09	12.8333947245
SPRY1	0.660980410271975	3.40300775038992	6.49125135611922	2.79032097261712e-10	3.70495840854774e-09	12.8202369261267
SLIT3	0.56480120293703	1.15488140314291	6.48871600294434	2.83272104971578e-10	3.75865202995529e-09	12.805584143265
SOCS3	1.02066950519795	4.28899972230414	6.48816558798382	2.84200905991136e-10	3.76836633826309e-09	12.8024036810899
GLI4	-0.530982626633391	3.59804828671281	-6.48755365840153	2.85237015843135e-10	3.77948908959507e-09	12.7988680194841
PSMB1	-0.431813303191923	7.31315656958926	-6.48719400625076	2.85847700609476e-10	3.78496333357122e-09	12.7967901120842
EIF2B1	-0.352433498631533	4.89400078652883	-6.48608102884769	2.87745655759904e-10	3.80746323505508e-09	12.7903604093971
XRCC1	-0.455187556633434	4.28178222985554	-6.48551901634583	2.88708742783028e-10	3.81757040146502e-09	12.7871139784237
PGLS	-0.45308540183229	5.40202355201628	-6.48155798200526	2.95586746994705e-10	3.90582211890935e-09	12.7642396156839
ITPKA	-0.977694843925099	2.94225834264864	-6.47936585696797	2.99461985073062e-10	3.95252074240988e-09	12.7515851838611
NHP2	-0.454989227705426	6.11623057119244	-6.47932571578181	2.99533409080331e-10	3.95252074240988e-09	12.7513534932991
WDR77	-0.4207694714902	4.13003808836242	-6.47816803520023	3.01600495618591e-10	3.97705815282327e-09	12.7446719755896
SPTY2D1OS	-0.229673509167156	0.632650047599474	-6.47442045176504	3.08388345604567e-10	4.06376939599966e-09	12.7230493936674
RINL	-0.607997718126099	2.65580576640106	-6.47362803716567	3.09842682859051e-10	4.08012770005458e-09	12.7184786359015
CHCHD4	-0.326629007091552	4.49086396643763	-6.47313142265449	3.10757556743501e-10	4.08936455165212e-09	12.7156143199817
HPDL	-0.491993123452164	0.639588492680524	-6.47034473902589	3.15940586035408e-10	4.15471628581909e-09	12.6995448343833
RPP38	-0.309787710162164	3.88693481516753	-6.46673309139996	3.22784251716879e-10	4.24180127770604e-09	12.6787263239637
CHST13	-0.732812251096183	5.68530509537944	-6.46505608879165	3.26011191068837e-10	4.28127102184983e-09	12.6690627585773
CCPG1	0.410223049909815	2.88168870306355	6.4648229203556	3.26462358005405e-10	4.28425943793394e-09	12.6677193052068
STKLD1	-0.212794618193396	0.668757445930821	-6.4628500145664	3.30304395039152e-10	4.33171266868594e-09	12.6563534927988
BUD31	-0.388444574632129	5.16709115426504	-6.46127517227033	3.3340302723894e-10	4.36935841443098e-09	12.6472828769074
PCSK6	0.849974025959178	4.04092724284823	6.46075548285577	3.34431799258729e-10	4.37984502651896e-09	12.6442900072079
MCM8	-0.580931473181689	1.81126294989092	-6.45981152712613	3.36308410983841e-10	4.40141335686503e-09	12.6388542933498
C11orf96	0.897649628488788	3.42568779019719	6.45943641164344	3.37057014556629e-10	4.40819958969625e-09	12.6366943875222
RTKN	-0.538896800788052	5.18448765635768	-6.45756283379151	3.40820567359052e-10	4.45438067571584e-09	12.6259078598279
PTGES2	-0.455475114595439	5.30805351171588	-6.45572325843771	3.44555889717579e-10	4.49827322800418e-09	12.6153195035259
ANKRD23	-0.171466061585235	0.472092524208519	-6.45567790254392	3.44648491581948e-10	4.49827322800418e-09	12.615058471108
SSBP1	-0.34890147044856	4.76824662892343	-6.45479050797392	3.46465176620755e-10	4.51890591154096e-09	12.6099516268447
RHOG	-0.435711727497787	5.7059276877887	-6.45306887947298	3.50016529327704e-10	4.56212020538694e-09	12.6000454582925
BRIX1	-0.437308788780117	3.44744173935794	-6.45236737527821	3.51473794057272e-10	4.57799992803353e-09	12.5960096372144
RBM4B	-0.385234815599208	2.80222213032205	-6.45179900720668	3.52658849682075e-10	4.59031491841614e-09	12.5927400161432
EMCN	0.558042700576451	2.33046536036189	6.4514348087476	3.53420266911721e-10	4.59710272507031e-09	12.5906450308943
NAP1L1	-0.600145710765264	4.60189340557244	-6.45097909177527	3.54375289009915e-10	4.6063979222727e-09	12.5880237341529
UFC1	-0.439870572126937	6.63713264444774	-6.44939741663793	3.57709591240195e-10	4.64658696146585e-09	12.5789270337682
RPL17	-0.507742136192834	4.55154535556309	-6.44805047060702	3.60573296770925e-10	4.68061271418085e-09	12.5711817273015
NOL12	-0.368466522657686	1.85965540043508	-6.44667102289317	3.63529395233789e-10	4.71579093614042e-09	12.5632508571373
TXNIP	0.91007863153828	6.93959108185193	6.44504308552543	3.6704856828113e-10	4.75822095281898e-09	12.5538930747393
MRPL21	-0.47208800137282	5.05039246339071	-6.44411702797671	3.69065340823103e-10	4.78113044636284e-09	12.5485707058522
SIRT7	-0.461254737339908	3.17497692913068	-6.44332404643137	3.7080093006975e-10	4.80036879738947e-09	12.544013652389
KDM1A	-0.454517116690214	4.15062188984354	-6.44265002392124	3.72282443593629e-10	4.81629413859145e-09	12.5401405745772
YIF1B	-0.47111309014292	5.22598861167332	-6.43981584109995	3.78575779727888e-10	4.89440751658997e-09	12.5238582705914
COASY	-0.396662045202761	5.80000712151722	-6.43944305036275	3.79411287868045e-10	4.90190173671729e-09	12.5217170209029
OGG1	-0.426160039576651	2.87581503171372	-6.43704788110342	3.8482268001703e-10	4.96846532959993e-09	12.5079619026386
PLEKHJ1	-0.485700466752065	4.64990634695757	-6.43421201377238	3.91327608079737e-10	5.04904846519041e-09	12.4916811691748
MYO19	-0.528413094567561	2.65734731747475	-6.43262804310784	3.95007714962166e-10	5.09310082010438e-09	12.4825900618499
CEP78	-0.404167455006856	1.57868064379992	-6.43176478943495	3.97027608839976e-10	5.11570207489842e-09	12.4776362158765
COL15A1	0.833609148406249	2.94755025815178	6.4310094103268	3.98803394227334e-10	5.13512972674443e-09	12.4733018492527
MAFK	0.73622475604994	3.4538021136113	6.43079524895859	3.99308271089025e-10	5.13817761858007e-09	12.4720730645017
USE1	-0.410171237173118	4.79418981721105	-6.43053536746526	3.99921772766529e-10	5.14040471711677e-09	12.4705819969351
TAF9	-0.475213383593654	5.21836080307442	-6.43049467267829	4.00017924489619e-10	5.14040471711677e-09	12.4703485153196
EID2B	-0.386724695803354	1.20990095631159	-6.42971030887102	4.0187561582533e-10	5.1608155490706e-09	12.4658485482925
MPC2	-0.452575512429418	7.93658521897868	-6.42499122974413	4.13232110094841e-10	5.30309928293178e-09	12.4387839610663
UFD1	-0.359617517680301	4.22262538517825	-6.42189137453325	4.20862482826294e-10	5.39740640625957e-09	12.4210144427668
E2F7	-0.477839816479848	0.774381682026039	-6.42025784814116	4.24938835711743e-10	5.44603885768361e-09	12.4116532057631
CASQ2	0.440213154992158	0.908037400411161	6.41945712249536	4.2695110005019e-10	5.4681705059904e-09	12.4070651847213
RPL15	-0.387739676294889	7.50963581830276	-6.41675099949539	4.33821084975098e-10	5.55244621785096e-09	12.391562928469
COX19	-0.421947818643978	2.5407922246581	-6.41419904535659	4.40398883839649e-10	5.63287223923075e-09	12.3769486018274
ST6GALNAC3	0.283333420028168	0.642518914539004	6.4136097098377	4.419317654804e-10	5.64870755610705e-09	12.3735742992328
PRRG1	0.445638853452734	1.9487241110984	6.41268772694119	4.44340369522596e-10	5.67570765336862e-09	12.3682958835169
RBMS3	0.375792001432977	0.834461477568456	6.41173505967751	4.46842648273081e-10	5.70386751559776e-09	12.3628424315057
SNX11	-0.358689898884044	3.88187290357265	-6.40404960322078	4.67540819162893e-10	5.96410259331627e-09	12.3188713450951
CCDC77	-0.423695247333156	2.16327205511265	-6.40151884684093	4.74560004840745e-10	6.04961390069772e-09	12.3044012174634
DHRS11	-0.401581820889277	2.81540103014121	-6.39891024437078	4.81903168504455e-10	6.13913876897963e-09	12.2894907521135
TMEM204	0.637832468599714	3.85558816744053	6.39867060346213	4.82583310721486e-10	6.14371842752403e-09	12.2881212353919
AHCY	-0.485450347397216	7.34036159408877	-6.39818603722417	4.83961468701768e-10	6.1571724703359e-09	12.2853521268969
TMEM100	0.846345203804905	1.26677536651768	6.39730231907605	4.86484795097319e-10	6.18516833050075e-09	12.2803024495227
RAE1	-0.421499495379093	3.45268161924367	-6.39597199327494	4.90307674151488e-10	6.22963861852951e-09	12.2727018464973
CPNE1	-0.569147210872219	5.63460708214039	-6.39551065232079	4.91640264871847e-10	6.24243040089104e-09	12.2700663428261
ADGRL4	0.549601996861231	3.16349793766212	6.39510769717464	4.92807110630028e-10	6.2531021454777e-09	12.2677645037358
LAMTOR5	-0.367604606023228	5.80871332075844	-6.39461864226707	4.94226923292324e-10	6.26696747205885e-09	12.264970983878
ISG20L2	-0.467081323633001	4.10275460711543	-6.3907927840426	5.05473267351039e-10	6.40533584817852e-09	12.2431232531614
TGFBR2	0.652871761830796	5.2695559675627	6.3906493479893	5.05899747640383e-10	6.40650308313929e-09	12.2423043578001
TUT1	-0.361820122168724	3.81381900002035	-6.38952511099842	5.09254691103343e-10	6.44472911594455e-09	12.2358864473951
DNMT3A	-0.583293921876527	2.52712563241591	-6.38941076043956	5.09597154649219e-10	6.44480625945811e-09	12.2352337069121
B4GALT2	-0.453932809654127	4.80273722369793	-6.38880979663336	5.11400668050282e-10	6.46334881256161e-09	12.2318034139541
TRIR	-0.378742717435038	7.51366756781854	-6.3871203545872	5.16504315243636e-10	6.52354823999213e-09	12.2221614792634
PSMA1	-0.333348699028181	5.37912500067827	-6.38674794789464	5.17636016571064e-10	6.53353496541607e-09	12.2200363638016
MICOS13	-0.421298239917836	6.03784066872533	-6.38468691185958	5.23943341990395e-10	6.60879159482289e-09	12.2082769756691
DDX41	-0.350102876606619	5.28116248212091	-6.38410054440427	5.25751503143342e-10	6.62723605278055e-09	12.2049319668309
MEN1	-0.35742891595286	4.52129318940975	-6.38390586379932	5.26353183986519e-10	6.63045825455733e-09	12.2038214403146
ZNF205	-0.413931105164441	3.81116296049822	-6.38301270014644	5.29122259730796e-10	6.66096090436403e-09	12.1987268671517
CCDC183	-0.483583297264069	0.984367558658159	-6.382544207991	5.30580428442562e-10	6.6705625826514e-09	12.196054831943
SECTM1	-0.825783072241415	3.47695821958232	-6.38254393390782	5.30581282670185e-10	6.6705625826514e-09	12.196053268761
SGCD	0.379574388961693	0.51737801004894	6.38164588724647	5.3338744854204e-10	6.70111838105158e-09	12.1909317155023
UBL7	-0.387940125406551	5.53263081830733	-6.38154257534777	5.33711203000246e-10	6.70111838105158e-09	12.1903425653651
AFP	-2.25551243108629	3.95820311045218	-6.3810377282837	5.35296042909863e-10	6.7166157054047e-09	12.1874637157186
PLN	0.514010101751572	0.895459389433917	6.3798174834211	5.39145761092103e-10	6.76049265872035e-09	12.1805061174116
HERPUD1	0.468004156071151	5.7802916583245	6.37968860689901	5.39553930625871e-10	6.76118594557992e-09	12.1797713505241
ORMDL2	-0.382036811227395	4.76445086342897	-6.3764725616519	5.49838207300273e-10	6.88555558945963e-09	12.1614394639457
TSLP	0.499209686585943	0.811514359801232	6.3756093892122	5.52630998596323e-10	6.91600910065679e-09	12.1565205202279
DUSP28	-0.238033109819112	1.54988022821679	-6.37228013424754	5.63533571582779e-10	7.04784806235381e-09	12.1375531339151
BTNL9	0.636028229647994	1.90680885839263	6.37169082550367	5.65485259252261e-10	7.06764355334202e-09	12.1341965550411
F9	1.58555084887694	6.24204746704811	6.36903514554821	5.74362890176918e-10	7.17391980168823e-09	12.1190734312886
PRRT3	-0.305376222197026	1.04756934503054	-6.36839321524661	5.7652919802271e-10	7.19628627629650e-09	12.1154186281872
HM13	-0.396347331848548	5.75337544741993	-6.36745305081879	5.79716404915343e-10	7.23135828006379e-09	12.110066371995
MPDZ	0.759765629130277	3.1806473356252	6.36676004937673	5.82076762080505e-10	7.25607726835554e-09	12.1061215919794
MFSD13A	-0.48595508723777	2.93155253232961	-6.36650096922267	5.82961602842526e-10	7.25957378532092e-09	12.1046469150214
ZBTB21	0.45912860593334	2.18403310726772	6.3664560839272	5.83115034217584e-10	7.25957378532092e-09	12.1043914340461
PROCA1	-0.339326177861664	0.790388311724336	-6.36586892510514	5.85125766446637e-10	7.27987641890751e-09	12.1010495385167
UTP18	-0.466418056994936	4.5878577305353	-6.36413318577994	5.91109632053595e-10	7.34955259581238e-09	12.0911717763946
DDX51	-0.347319151813831	3.0468359279385	-6.35613667762697	6.19460523145645e-10	7.69705812157624e-09	12.0456929359607
STMP1	-0.339041526416334	4.76790390471472	-6.35385477863726	6.27792246169378e-10	7.79552782670466e-09	12.0327233776364
UBXN11	-0.53949046278509	2.9498621221027	-6.35281677821275	6.31618450652553e-10	7.83795953011847e-09	12.0268249573492
TMEM79	-0.402418353185071	2.63956098489624	-6.3468163921171	6.54188524575001e-10	8.11278455071652e-09	11.9927429468782
ANAPC5	-0.367195810808909	4.28444109427512	-6.34511560790643	6.60728367109615e-10	8.18858700764568e-09	11.9830872239814
ESCO2	-0.411967943503389	0.757543984487768	-6.33839792748156	6.87190982438704e-10	8.51104022205919e-09	11.9449697022881
ABT1	-0.405532608449898	4.78571931255351	-6.33756168480568	6.90556956482159e-10	8.54526684142407e-09	11.9402269454494
SARS2	-0.374377983581177	2.35215128069782	-6.3374899450057	6.9084646854728e-10	8.54526684142407e-09	11.9398200959138
SLC9B2	0.608685464810364	3.32104157065421	6.33682586756949	6.93532059929808e-10	8.57295114080975e-09	11.9360541660114
MTBP	-0.342151469125598	0.850944543205089	-6.33664591342008	6.94261570727099e-10	8.57643565127738e-09	11.9350337147862
CACNA1C	0.281137292224439	0.488073676536611	6.33622147996811	6.95985147344601e-10	8.59218777263051e-09	11.9326270066069
FAM32A	-0.287148212213785	6.51935055269691	-6.33461771376705	7.02535784833723e-10	8.66747304405288e-09	11.9235341716076
FAAP20	-0.378845048285129	3.08060238341224	-6.33243357335865	7.11554197981989e-10	8.7730877949388e-09	11.9111537629159
VPS29	-0.335197464374265	5.45323155720412	-6.33197775049397	7.13450563498226e-10	8.79081208786238e-09	11.9085704432644
FGFR4	-0.772363979770344	6.45580680402258	-6.33104151576997	7.17361131870316e-10	8.83331573691211e-09	11.9032649153096
ZNF428	-0.453880447459389	5.07541049276608	-6.32976655907479	7.2272029270332e-10	8.89359075670881e-09	11.896040900307
UQCRB	-0.468140002955185	5.92391300619459	-6.3280220725118	7.30116662725201e-10	8.97884162889272e-09	11.8861583739808
ZFPM2	0.315124610628751	0.590604470688949	6.32758735526922	7.31971310261323e-10	8.99587575664333e-09	11.8836960374795
SPPL3	-0.392811222672818	3.89318970569796	-6.32597455483193	7.38892454621705e-10	9.07511501958454e-09	11.874561954466
LSM10	-0.37062740675182	5.28351107830077	-6.32511870502672	7.42591225070317e-10	9.11470075102324e-09	11.8697156121776
ERCC1	-0.417213257623395	4.1644478334892	-6.32402648449704	7.47337880071914e-10	9.16708948923039e-09	11.863531557056
MFAP4	1.37005603195242	2.96157981700424	6.32008036782192	7.64736144957766e-10	9.37450066371772e-09	11.8411961186223
YDJC	-0.502823466152259	4.32858565742303	-6.31926298842672	7.68389220786137e-10	9.41325925208592e-09	11.8365710596473
BEND3	-0.45611941073579	1.2070586044932	-6.31259747999879	7.98823990630382e-10	9.77985154024162e-09	11.7988728286551
NVL	-0.438757919248288	2.93737843331313	-6.31131002830029	8.04837077274865e-10	9.84717650101303e-09	11.7915950368674
APTX	-0.315973061616384	3.86555324885612	-6.31034429419575	8.09376646697363e-10	9.89551597954483e-09	11.7861366518801
EDEM1	0.475919290035547	4.65783566566511	6.31025006347848	8.09820931937698e-10	9.89551597954483e-09	11.7856040902428
FBN1	0.753874256327341	2.07649586895364	6.3079644826833	8.20670593166484e-10	1.00217008062905e-08	11.7726886754806
AKTIP	0.43346474826046	3.09230865001114	6.30679777012019	8.26263735270384e-10	1.00835752661023e-08	11.7660972331434
IFI35	-0.584753408055679	5.76290371435952	-6.30578818771976	8.31133721597742e-10	1.01365513086014e-08	11.7603942994393
ZC3H10	-0.260450829161254	1.78107593952255	-6.30469405092641	8.36443320104993e-10	1.01948180745621e-08	11.7542145604681
MT1X	1.49766002184626	5.99049287015671	6.30155683759144	8.51852360497463e-10	1.03760274806938e-08	11.7365001880877
ADGRA2	0.782280795022006	2.1225950900717	6.30006496335747	8.5927719022039e-10	1.04598163688835e-08	11.7280787530882
RPL4	-0.468539284629225	8.61855540081651	-6.2988677071441	8.65281556162388e-10	1.05262188038548e-08	11.7213215542917
THEM4	-0.437364681845955	3.43929902229642	-6.2977546461744	8.70900518281394e-10	1.05842451576762e-08	11.7150404687747
DCLRE1C	-0.410662281879691	1.33771748117699	-6.29770414681556	8.7115629507596e-10	1.05842451576762e-08	11.7147555182534
BHLHE40	0.754328686389559	6.20745295452592	6.29722058749289	8.73609227251899e-10	1.06073211623234e-08	11.7120270519822
SGSM3	-0.379883642355346	4.67916278317342	-6.29627867994924	8.78406638262303e-10	1.06588164592183e-08	11.7067128544209
ANTXR1	0.853746959960789	2.17019870971247	6.29553893804949	8.82192438735242e-10	1.06979791937767e-08	11.7025397126373
BLOC1S3	-0.437312516396397	3.90212257825946	-6.29526643193043	8.83591075173046e-10	1.07039578194024e-08	11.7010025097658
OGFR	-0.384659607580768	5.32013279458191	-6.29522522075447	8.83802780286772e-10	1.07039578194024e-08	11.7007700427936
UBAC1	-0.341202934376439	4.57661481818015	-6.29380064060791	8.91151576984653e-10	1.07861429027328e-08	11.6927349185707
GNB1L	-0.369026055767356	1.54981281018446	-6.29352548785707	8.92577850723219e-10	1.07965856185965e-08	11.6911831300165
COX6C	-0.522802033060378	7.46137209477196	-6.29337529522017	8.93357327736738e-10	1.07991964665211e-08	11.6903361063231
CD2BP2	-0.421747981945798	5.00870258915177	-6.29211943843914	8.99901176846287e-10	1.08714417076765e-08	11.6832542334884
FBXO10	-0.306799461604325	1.20036356930912	-6.28587037920892	9.33167224909131e-10	1.12662155193818e-08	11.6480321643785
TMEM11	-0.387483177609436	3.73852968439123	-6.28445708118874	9.40856068012349e-10	1.13518905939021e-08	11.6400701737351
SCO2	-0.39064422742829	5.2006848431444	-6.28376443914478	9.44646903564540e-10	1.13863083224439e-08	11.6361686129689
SENP3	-0.396067968779036	3.25595640111704	-6.2837188032321	9.44897193772748e-10	1.13863083224439e-08	11.6359115640429
ARHGAP33	-0.526877751036244	1.84976773615882	-6.2833448655441	9.46950502816204e-10	1.14038790911115e-08	11.6338053783595
GAS6	0.769426023148347	4.33983270758829	6.28320300601283	9.47730602618446e-10	1.14061044887999e-08	11.6330063878259
GID8	-0.385723794728397	5.19806201449017	-6.28161142514344	9.56526115662946e-10	1.15047334438808e-08	11.6240431742816
MBOAT7	-0.450329320530132	4.64498735344632	-6.28112292431803	9.59241700324534e-10	1.15301574518307e-08	11.6212924780748
UGT1A1	1.39293012864757	4.1922052528359	6.27997899907817	9.65630371369027e-10	1.15996726742511e-08	11.6148518284858
MED27	-0.404299699392667	3.58387879609269	-6.27843320384124	9.74329661507616e-10	1.16968397960438e-08	11.6061500236405
F2R	0.816585384623904	3.45279419589151	6.27667684757606	9.84307075553082e-10	1.18092195163413e-08	11.5962649865257
CNIH2	-0.388295235175552	0.681543586858471	-6.27526779483687	9.92383807271976e-10	1.1898669428868e-08	11.5883362311549
GAS2L3	-0.584273949497089	1.51907132526069	-6.27419745126299	9.98562380971729e-10	1.19652628013873e-08	11.5823143512809
CYP2C8	1.6036032957468	6.75353111214062	6.27331730766877	1.00367122866492e-09	1.20124839458218e-08	11.5773631770695
NOL10	-0.345986238370064	4.17596502502285	-6.27330254458895	1.00375713973177e-09	1.20124839458218e-08	11.5772801333546
QTRT1	-0.401110956571054	4.81082164840328	-6.27144191282546	1.01464258414957e-09	1.21351759752221e-08	11.5668151608002
FGD4	0.581258345906608	2.34114156208208	6.27062817159048	1.01943954772784e-09	1.21849418181319e-08	11.5622391228311
TRIM59	-0.381648472564831	0.756019503443766	-6.27050881977245	1.02014498532033e-09	1.21857717697865e-08	11.5615679932491
CYB561D2	-0.363206395788867	4.00213008003501	-6.26688950003368	1.04176571572381e-09	1.24362810674568e-08	11.5412209982551
DAXX	-0.423914815084635	5.2084062389328	-6.26531720822244	1.0512973032435e-09	1.25422517622326e-08	11.5323848707853
CLEC1A	0.319611414969603	0.968855408388149	6.26384655569861	1.06028998274876e-09	1.2641665257913e-08	11.5241215587752
SMIM14	0.56778777018695	5.86876446696931	6.26275631213909	1.06700512134559e-09	1.27138172419039e-08	11.5179966973258
C6orf136	-0.404272730948406	4.6875715196366	-6.26220533385093	1.0704145831074e-09	1.27465154831186e-08	11.514901691338
TRAF4	-0.398593627917508	4.88875672562683	-6.26194266261232	1.0720437488676e-09	1.2757986477207e-08	11.5134262672981
MRPL2	-0.359171059956536	5.77214440371162	-6.25607069315863	1.1091037742193e-09	1.31908307349732e-08	11.4804564087322
IGFBP7	0.726312587239945	7.87039293647761	6.25443348839976	1.1196584287318e-09	1.33080989419983e-08	11.4712682859928
ZP3	-0.526778613920704	1.40352482511009	-6.2535398440411	1.12546095220681e-09	1.33687736170381e-08	11.4662538989332
LZTS2	-0.571492716496653	3.62746352615851	-6.25328159141307	1.12714328869183e-09	1.33804618409761e-08	11.4648049078226
RING1	-0.419268504657627	6.23136357687869	-6.25053856339047	1.14516484873574e-09	1.35859804964562e-08	11.4494174318136
SLC35C2	-0.33053684006101	4.36262816516171	-6.24951060914784	1.15199086502985e-09	1.36585055532004e-08	11.4436523487984
XAF1	0.614296854395956	1.5348968868827	6.24918849886165	1.15413798709565e-09	1.3672499319592e-08	11.441846012359
ANGPTL6	0.595432967850489	1.94980430829045	6.24911951561034	1.15459832458768e-09	1.3672499319592e-08	11.441459176454
GPR146	0.393594999347187	1.11893928848639	6.24699746903195	1.16884725968717e-09	1.38326828261928e-08	11.4295610994141
GLMN	-0.38775721451378	2.1399180116583	-6.24329981926665	1.19408832311298e-09	1.41226742412622e-08	11.4088365610593
AURKAIP1	-0.41763555519334	7.18768289723693	-6.24153131210398	1.20634845591601e-09	1.42588750248925e-08	11.398927946467
GATD1	-0.434357454269795	4.3903281771954	-6.24089795810888	1.21076906448874e-09	1.43023028826167e-08	11.3953799320422
TMEM154	0.41519215758994	0.567350110066427	6.24063428533014	1.21261408758828e-09	1.43152716686331e-08	11.3939029370005
ADH1B	1.55999587971385	7.90364856532705	6.23975317242145	1.21879957137135e-09	1.43794333666718e-08	11.3889676405866
MRM2	-0.354906227845092	4.50236237283926	-6.23715865367395	1.23719322075788e-09	1.45874597598282e-08	11.3744384601629
FHL1	0.701145609408187	2.75876661095231	6.23691942603031	1.23890282588988e-09	1.45986335449262e-08	11.3730990417978
B9D1	-0.527801904928829	2.78991806738375	-6.23317673032252	1.26595248236113e-09	1.49082050166191e-08	11.3521493440493
GASK1B	0.563098139693437	2.31144455932985	6.22993959734206	1.28981385395211e-09	1.51798731214511e-08	11.3340376961446
POLG2	-0.432790542354565	2.54353321205432	-6.22953274321006	1.29284380074489e-09	1.52061922788656e-08	11.3317618973333
RCCD1	-0.394596075235594	2.83938220531522	-6.22501438701338	1.32696500519267e-09	1.55979444782157e-08	11.3064958522376
CCDC85A	0.13047667441337	0.160150904265121	6.22424535357273	1.33285962639193e-09	1.56576274933595e-08	11.3021969908284
SMAD1	0.603321570341448	2.04861063099032	6.22396975217147	1.33497833582462e-09	1.56729074230391e-08	11.3006564958988
ECM2	0.776911755374757	3.31850348074075	6.2235394945185	1.33829257017668e-09	1.57021957407136e-08	11.2982516480183
PIMREG	-0.676732180160375	1.05729810166558	-6.22231220657193	1.34779056457751e-09	1.58039579053275e-08	11.2913926786074
ZGLP1	-0.320233266628164	0.956428067141812	-6.22035468399227	1.36307655299717e-09	1.59734230920035e-08	11.2804548881929
INTS8	-0.478111477884462	3.03188954664665	-6.21888635392872	1.37465375907886e-09	1.60992457359113e-08	11.2722523150374
TMEM233	0.294814662898307	0.735732354559538	6.21872242883389	1.37595220050067e-09	1.61046085287678e-08	11.2713366725763
NFYC	-0.36301773582068	4.23724780773784	-6.2165251045118	1.39347339876733e-09	1.62997254703187e-08	11.2590648754466
SGTA	-0.346877006866645	5.68279119344094	-6.21347400372207	1.41816509218931e-09	1.65722775777554e-08	11.2420306364515
SNX22	-0.750453187942797	2.19003822307674	-6.21343249734792	1.41850392627969e-09	1.65722775777554e-08	11.2417989536288
MRPL10	-0.387521236861866	5.10910393927014	-6.21326279452723	1.41989010658376e-09	1.65783634626111e-08	11.2408517090083
RECQL5	-0.380990372978925	3.16722849843559	-6.21120360067185	1.43681618584385e-09	1.67657723025385e-08	11.2293593947958
NELFB	-0.408052714040783	5.66955729139994	-6.21107713267866	1.43786213420549e-09	1.67677653629806e-08	11.2286536799372
AP4M1	-0.424318736918901	2.56262921836764	-6.21065350149144	1.44137119013602e-09	1.67984622889332e-08	11.2262898237755
MRVI1	0.489381851022386	1.28794127876699	6.21040896405382	1.44340057611222e-09	1.68118875612828e-08	11.2249253674605
MTHFD1	0.738193553115476	5.55665413745722	6.21013891044615	1.4456449669002e-09	1.68277992501871e-08	11.2234185878014
AOC3	0.559724302056239	3.18467142148457	6.20924937661501	1.45306198115113e-09	1.69038661559537e-08	11.218455756328
MORN2	-0.481871402392016	3.87808757018939	-6.20902908729978	1.45490451919396e-09	1.69110714038915e-08	11.217226820564
TRIM71	-0.885081324106559	0.984791005721366	-6.20896433012118	1.45544659420757e-09	1.69110714038915e-08	11.2168655640997
ABCB6	-0.526325249045238	2.63519417121622	-6.20699614652372	1.47201666246524e-09	1.70932359108085e-08	11.2058872423558
ADCK5	-0.46554217113016	3.77023339026472	-6.20558622919047	1.48400005869776e-09	1.72219510143241e-08	11.1980245976565
CCN1	0.856963139849402	5.1531442326174	6.20291159672677	1.50699562455984e-09	1.74782301250403e-08	11.18311301373
GSK3A	-0.37178429425374	4.82576168708261	-6.20116315214789	1.5222162513849e-09	1.7638784207359e-08	11.1733679073887
BCKDHB	0.613054180487175	3.94467551833481	6.20111014710346	1.52268001456012e-09	1.7638784207359e-08	11.1730725138409
BORCS6	-0.404345020030135	3.12482166114033	-6.19979120137727	1.53426464902429e-09	1.77622420998824e-08	11.1657227743307
COMMD1	-0.31628605844463	4.46667302948575	-6.19944124196206	1.53735288158712e-09	1.77872471082181e-08	11.1637728600359
EIF3I	-0.378722161078275	7.74524716786112	-6.19609953467745	1.567149967735e-09	1.8121058166447e-08	11.1451579113032
TUBE1	0.450920376980994	2.00460690734883	6.19502410245724	1.57685895661272e-09	1.8222326663872e-08	11.1391689499386
HDGF	-0.396267457673	7.96818631229947	-6.19452526445798	1.58138241935325e-09	1.82635847828863e-08	11.1363912620816
PRELID1	-0.367222348997262	6.16539705037043	-6.19387697539765	1.58728008243175e-09	1.83206544454171e-08	11.1327816533157
ZNHIT2	-0.391055466957945	4.57093218197246	-6.19355627669065	1.59020551800319e-09	1.83433700932818e-08	11.1309961477188
LTBP4	0.866900067794578	3.16764230410995	6.19285727948645	1.59660011251206e-09	1.83974943432852e-08	11.1271047056108
LSM8	-0.432059734114797	2.968520176075	-6.19283350914541	1.59681801111082e-09	1.83974943432852e-08	11.1269723781187
OR2B6	-0.400092754699637	0.630827951653826	-6.19248693766233	1.5999982789022e-09	1.84230571056287e-08	11.1250430903713
SLC2A10	0.8230042875764	4.03869043925381	6.19166250561988	1.60758850056874e-09	1.84885054569241e-08	11.1204540077166
BARD1	-0.497904089938757	1.32413218371795	-6.19165993549452	1.6076122177054e-09	1.84885054569241e-08	11.1204397022542
SF3A3	-0.393540041661271	4.85597469395222	-6.19126930828552	1.61122091210636e-09	1.85188918272093e-08	11.1182655049859
DLK2	-0.534839890702803	1.31035655741587	-6.19103394331579	1.61339908766868e-09	1.85328096641079e-08	11.1169555374056
C15orf40	-0.268759136192492	1.86176655448908	-6.1902759657455	1.62043335988334e-09	1.86024584633701e-08	11.1127371454102
TRMT61A	-0.403621469541975	4.18023323335171	-6.18986808069301	1.62423107299533e-09	1.86348906338866e-08	11.1104673049325
CHMP2A	-0.375459805060371	7.29110605701807	-6.18924287852153	1.63006908159965e-09	1.86906783982341e-08	11.1069883504353
TTC1	-0.333672408985463	5.822510721824	-6.18897503170539	1.63257645776938e-09	1.87082326141515e-08	11.1054979963952
NOP58	-0.423685396021521	5.36351738036698	-6.18867811690073	1.63536035674556e-09	1.87289327168231e-08	11.1038459630598
NPY1R	0.573819300919015	0.982213146114977	6.18811101259111	1.64069049077817e-09	1.87787513759318e-08	11.1006907738355
FHL2	0.679693756125554	2.07718451610864	6.18777222372306	1.64388282697823e-09	1.88040566954644e-08	11.0988059710566
RAN	-0.487344441748101	6.12019702467647	-6.18749025302495	1.64654441120954e-09	1.88232642713454e-08	11.0972373315016
NDUFB3	-0.331629336985417	6.36251554884832	-6.18695841038988	1.65157607444164e-09	1.88621181672003e-08	11.094278779157
ERP29	-0.347259063944345	7.34738270764368	-6.1869229578084	1.65191201902725e-09	1.88621181672003e-08	11.0940815696325
MVB12A	-0.459516125496601	4.07641409687973	-6.18533960597854	1.66698404927191e-09	1.90228793234364e-08	11.0852749033104
MPST	-0.473483036822038	6.71992915777536	-6.1750660176791	1.76810001761713e-09	2.01647597247287e-08	11.0281770566164
MAN1B1	-0.371910246318079	4.5237408392513	-6.17397119333558	1.7792230773518e-09	2.0279544415265e-08	11.0220968413227
PRKCH	0.460170183926896	1.78557945197176	6.17167317713058	1.8027933019679e-09	2.05359807762811e-08	11.009337416642
SLBP	-0.465877792486806	5.34957164726663	-6.17128139398583	1.80684209839282e-09	2.05698720173538e-08	11.0071624769469
TMEM250	-0.427789674395622	4.77840395952831	-6.17077086059972	1.8121314449984e-09	2.06178375808606e-08	11.0043284763331
RPL10	-0.453946709246569	8.85476887632411	-6.17018921546808	1.81817600255664e-09	2.06743336551842e-08	11.0010999613757
LSM5	-0.395870200283667	3.77798570275633	-6.17005668576939	1.81955603121486e-09	2.06777541862852e-08	11.0003643683781
TBCB	-0.482897099419964	4.82598122458849	-6.16917341065447	1.82877976516865e-09	2.07702550685426e-08	10.9954621635684
NCAPG2	-0.599998279244424	2.33597696805499	-6.16906481635723	1.82991693055261e-09	2.07708580505854e-08	10.9948595009759
ABCB4	1.08534613970336	4.68891327199432	6.16494607083295	1.87356159636349e-09	2.12536650007842e-08	10.9720081555945
SKIDA1	-0.44594191163166	1.36025433060977	-6.16048766429534	1.92195346935234e-09	2.17897209898171e-08	10.9472862459024
CREB3L4	-0.501724891349599	3.85893636313281	-6.1598047004242	1.92947360934692e-09	2.18620427883424e-08	10.9435004828505
CHSY3	0.424449685854184	0.966271545803587	6.15828291936833	1.94633367469056e-09	2.20400432665906e-08	10.9350662622658
MRPL13	-0.465589631187164	4.78633071444268	-6.15762966742462	1.95361529685634e-09	2.21094324204179e-08	10.9314462386069
S100A10	-0.792623400574394	7.54731600170586	-6.15748897340983	1.9551870593217e-09	2.21141582388452e-08	10.9306666173808
TFAP4	-0.371927370757867	1.92197426971783	-6.15730190917055	1.95727876248086e-09	2.21247558047984e-08	10.9296300693125
BNIPL	-0.29808090992142	0.673776715570767	-6.15565379613664	1.97580238677238e-09	2.23209750769804e-08	10.9204987555544
MSH2	-0.571494885439443	3.28429909092816	-6.15106611128464	2.02827249230545e-09	2.29002362714039e-08	10.8950912691225
HSD17B1	-0.29375406882629	0.850509518556945	-6.14691909747837	2.07687391949811e-09	2.34351615415688e-08	10.8721375077706
RAD1	-0.405867252358268	2.78682773981617	-6.14607352539768	2.08692261229211e-09	2.35346893769964e-08	10.8674587974588
SYBU	0.799511792587077	3.81951164177819	6.14455325081107	2.10510915722658e-09	2.37228172697904e-08	10.8590481422668
FYN	0.491828207668777	2.80661764725191	6.14438898697404	2.10708344715345e-09	2.37228172697904e-08	10.8581394820341
ZNF589	-0.370464191565867	1.60040609506628	-6.14436938586628	2.10731915413274e-09	2.37228172697904e-08	10.8580310556664
ZNF232	-0.407229318968505	2.58712555449895	-6.14198567068804	2.13617689139907e-09	2.40335579795692e-08	10.8448472795584
NELFCD	-0.399647238557634	5.04445023237778	-6.14136294642463	2.1437791758743e-09	2.41049348648777e-08	10.8414038190207
CCL14	0.434385555325342	1.44255128817611	6.14098946511769	2.1483513645795e-09	2.4142177211345e-08	10.8393387258794
SEC22A	-0.336626789143211	2.84826984089167	-6.13828396994421	2.18175826822978e-09	2.4502446114713e-08	10.8243822497946
ERH	-0.357172270588348	6.78188113761353	-6.13818672421231	2.18296845082542e-09	2.4502446114713e-08	10.8238447569294
PCED1A	-0.494590357393702	4.93684338762715	-6.13720357266314	2.19524029538934e-09	2.46257635009717e-08	10.8184111072352
IGFBP5	1.02284193563536	4.28502315108462	6.13521886986958	2.22021960660873e-09	2.48914029623308e-08	10.8074442671633
EEF1E1	-0.518483322979471	3.19913826225386	-6.13337771154452	2.24364073167176e-09	2.51392727595503e-08	10.7972731801341
NSFL1C	-0.357446687486958	4.97038881046036	-6.13305518455071	2.24776835368657e-09	2.51708016695703e-08	10.7954917032619
TMEM14C	-0.39620188516509	7.44488346057784	-6.13256624473353	2.25403985440849e-09	2.52262871556464e-08	10.7927911905498
ADAMTS4	0.553435583370915	2.09829482443978	6.13185473837087	2.26319674127601e-09	2.53139810641263e-08	10.7888617100696
SMOC2	0.821911880402774	2.3417373209415	6.13128226292346	2.27059074460908e-09	2.53818661999475e-08	10.7857003327283
NUP43	-0.44234983863296	3.6243391016113	-6.13062070319798	2.27916477743883e-09	2.54628554727277e-08	10.7820473040474
DPCD	-0.525147770037381	3.29535266625052	-6.12988879061245	2.28868750543894e-09	2.55543430094465e-08	10.7780061704749
VPS28	-0.495427310850909	6.663688560746	-6.12945659331863	2.29432897706055e-09	2.56024130462902e-08	10.7756200488045
MED29	-0.322179735524591	5.33138171130937	-6.12690419214697	2.3279238629389e-09	2.59621776565246e-08	10.7615312587567
ACOT7	-0.48033365811574	4.09728141419756	-6.12612070920002	2.33833228866072e-09	2.60630870568583e-08	10.7572075303895
LMF2	-0.400072776630687	6.34829464037154	-6.12412033317778	2.36511380588262e-09	2.63462677445994e-08	10.7461702919031
PSMB5	-0.319127137857271	7.22704383381417	-6.12342295348583	2.37452083272077e-09	2.64298132698369e-08	10.7423231299535
ZNF544	-0.474616111229901	2.74017766689777	-6.12335994429361	2.37537257049369e-09	2.64298132698369e-08	10.7419755512144
MYL6	-0.365517620557114	8.15069091058047	-6.12161124652561	2.39913048215211e-09	2.66786651410531e-08	10.7323303363867
B4GALT3	-0.447719808586629	4.60700737477126	-6.12134601090831	2.40275422758601e-09	2.67034634573944e-08	10.7308675833148
CDKN2D	-0.477880413750891	2.85482119286087	-6.1200109100206	2.4210763058794e-09	2.68914910264634e-08	10.7235053905915
ROBO4	0.473111416945494	2.74442288226896	6.119859835912	2.42315813684667e-09	2.68990208006849e-08	10.7226723995333
TWF2	-0.586354905858778	5.86247201460416	-6.11787361548428	2.45069200204843e-09	2.71889164790086e-08	10.7117223475762
TMEM42	-0.397993483988197	3.525656582582	-6.11738887364276	2.45745801851407e-09	2.72482034923203e-08	10.7090503992645
DDX54	-0.345286846575917	5.16432860396489	-6.11581478254824	2.47955537133443e-09	2.74773168969159e-08	10.7003750279599
ATAT1	-0.501239530200068	2.34760433624028	-6.11482318222007	2.49357525958377e-09	2.76167063431359e-08	10.6949108993747
ARHGEF12	0.521729564448003	3.86551309413001	6.11421863727849	2.50216071576833e-09	2.76957823882849e-08	10.6915799593141
RFT1	-0.319792181855979	3.30156868323961	-6.11316964007496	2.51712671900436e-09	2.78453510023807e-08	10.685800797306
SNAI1	0.717894477141975	2.04586606742362	6.11285991602595	2.52156225493473e-09	2.78767173994001e-08	10.6840946116923
CYBRD1	0.833174329570977	3.12666432649099	6.11276855955902	2.52287202351565e-09	2.78767173994001e-08	10.6835913671506
TK2	0.383585154471845	3.63368041384836	6.11167845706621	2.53855214131827e-09	2.80338092378433e-08	10.6775869200238
TPI1	-0.406292307939792	8.37928543092366	-6.11119090693969	2.54559590639305e-09	2.80886860637729e-08	10.6749017026821
TBCC	-0.444713333267321	4.76704041748782	-6.11113164170443	2.54645342864163e-09	2.80886860637729e-08	10.6745753070017
GPKOW	-0.369006321720092	5.18365268980604	-6.11013047822776	2.56098225834008e-09	2.82314533918796e-08	10.6690619161356
SUPT3H	-0.432579982258469	1.59031447087255	-6.10997725653521	2.56321294384753e-09	2.82314533918796e-08	10.6682181915206
TAZ	-0.379470984724258	3.83708234470866	-6.1099358047252	2.56381674853186e-09	2.82314533918796e-08	10.6679899375488
SLC27A2	0.989982469292394	6.41417059683849	6.10921470520307	2.57434287453225e-09	2.83310795382182e-08	10.6640194116022
SMARCA2	0.639870642481518	4.0912295286986	6.1045744106131	2.64309689517593e-09	2.90710312925205e-08	10.6384780792619
SPATA18	0.709110261994816	1.25125155938564	6.09778535471318	2.74693467827572e-09	3.01797056227078e-08	10.6011378494172
IP6K1	-0.410470141097226	4.39390224233761	-6.09777819432198	2.74704627379971e-09	3.01797056227078e-08	10.601098484649
PIN1	-0.338756778024981	4.27859896034397	-6.09652264793891	2.76668280300651e-09	3.03780186278537e-08	10.5941966086616
CNTD1	-0.229875017039128	0.646965827788618	-6.09275546840796	2.82642818630401e-09	3.10152141744332e-08	10.5734949454737
TRIM65	-0.484044968784587	3.33861730643418	-6.09266034629715	2.82795298344127e-09	3.10152141744332e-08	10.5729723586125
FKBP1A	-0.41350532157506	6.89877239399352	-6.09236662923878	2.83266631402413e-09	3.10491341971981e-08	10.5713587622451
DBI	-0.421555652523553	7.51350413731174	-6.09160123577495	2.84498483848405e-09	3.11663290482301e-08	10.567154209675
IQCD	-0.54725564804459	1.08132959257054	-6.09025186701843	2.86682977085124e-09	3.13876905197199e-08	10.5597427392951
ALKBH2	-0.484612636211528	4.62393505366374	-6.08971054659737	2.87563922639499e-09	3.14661608096676e-08	10.5567698871404
SDF2L1	-0.534546377655159	6.79445501342949	-6.0895950539098	2.87752217903245e-09	3.14687927798297e-08	10.5561356461028
BRCA2	-0.32169014287462	0.732182973339648	-6.08849041825626	2.89559278925558e-09	3.16483501666497e-08	10.5500699099329
XPA	-0.317582163153956	4.0341506685433	-6.08613180904976	2.9345491901768e-09	3.20558509029575e-08	10.5371213948539
RHOB	0.665156326240398	8.68573666799583	6.08538191099652	2.94704203824725e-09	3.21739746169899e-08	10.5330053890267
NFKBIE	-0.651304548544551	4.23201053435922	-6.08355053917603	2.97777055453102e-09	3.24909361189148e-08	10.5229551744146
AIFM2	-0.504394628900046	4.48533471256562	-6.08278349121965	2.99073370271978e-09	3.26138063426927e-08	10.518746494863
PPIE	-0.360000005872437	3.2649824996242	-6.08173490511997	3.00854416453692e-09	3.27893664348847e-08	10.5129937555604
ABCF1	-0.419797339693786	5.68444532820105	-6.08152738136305	3.01208127262739e-09	3.2809253657499e-08	10.5118553371219
TSR2	-0.334087675443577	6.07607079741743	-6.07835792075629	3.06661060707302e-09	3.33842381997267e-08	10.494472474078
HGH1	-0.529410096467664	5.31707029329043	-6.07809958686164	3.07109743983134e-09	3.34140982096357e-08	10.4930559704858
MOGS	-0.355849713960444	5.82558985554459	-6.07695179718517	3.09111037974329e-09	3.36127553211586e-08	10.4867629708307
COIL	-0.410941594631477	3.89323070174658	-6.07410035099031	3.14138184173195e-09	3.41400318137177e-08	10.4711335017635
TBRG4	-0.324606815717484	4.82850918851204	-6.0728067367391	3.16445120058735e-09	3.43712500018444e-08	10.4640448573797
BRICD5	-0.479377022265428	1.68094024668603	-6.07228899771953	3.17373051152418e-09	3.44525079891237e-08	10.4612081368256
LYSMD4	-0.399937329800357	2.10600480273499	-6.07162338675932	3.18569918645128e-09	3.45625006021359e-08	10.4575615071477
SRD5A1	0.656444925474754	3.65958101096706	6.07152507591701	3.18747069749343e-09	3.45625006021359e-08	10.4570229269696
MMS22L	-0.29174622650829	0.610621529015404	-6.07135428041836	3.19055063513445e-09	3.45763292812082e-08	10.4560872681168
KLHDC8B	-0.564297572081165	4.46324594901346	-6.0710893396614	3.1953340424164e-09	3.4608592567947e-08	10.4546359012941
FXYD6	0.539780650288933	2.42496992651295	6.06560003108858	3.29603380918725e-09	3.56791004429535e-08	10.424576634221
TTLL4	-0.713797775003026	2.79182490209137	-6.06480986022529	3.31078235701848e-09	3.5798421921036e-08	10.4202515092587
ZNF691	-0.389053608389376	3.61813407258484	-6.06480926401517	3.31079350960729e-09	3.5798421921036e-08	10.4202482459819
GNG5	-0.395450757449681	7.42511031994736	-6.06429489758188	3.32042884258068e-09	3.58823556818081e-08	10.4174330270292
ABHD2	0.692903703964657	5.48454353116396	6.0638334077654	3.32909699470286e-09	3.59557488266667e-08	10.414907376782
MRPL28	-0.383995951520715	6.05132804330478	-6.06191034395332	3.36545661935732e-09	3.63279711700768e-08	10.404384482733
PACSIN3	-0.753143539833919	4.73225461158001	-6.06061894569615	3.39009083093185e-09	3.65732772075756e-08	10.3973195526815
RADX	-0.512716067284386	1.16208028212278	-6.06034338970233	3.39537000303225e-09	3.65975279862684e-08	10.3958122107532
ASB6	-0.370968489735677	3.23422937175677	-6.0603022471218	3.39615891229568e-09	3.65975279862684e-08	10.395587158069
VPS45	-0.397624811853187	3.64565152634735	-6.05838789610711	3.43306541019713e-09	3.69744425291607e-08	10.3851169061926
SAMD10	-0.449605913336689	2.98209092589106	-6.05660649319941	3.46776080831394e-09	3.73271331951096e-08	10.3753762157852
SKIV2L	-0.390606173372482	4.8503297378679	-6.05640886503203	3.47163095966022e-09	3.73478097625434e-08	10.3742957311636
F8	0.502646587527017	1.94544788961508	6.05523524326665	3.49470112381786e-09	3.75749009721381e-08	10.367879827733
NHSL2	0.196690892007596	0.307693177362288	6.05501900721229	3.49896804641564e-09	3.7599679062997e-08	10.3666978286526
NDRG3	-0.52535490053605	4.22668970478702	-6.05336716210674	3.53173189071367e-09	3.793048375901e-08	10.3576695755499
VPS36	0.455459617650722	3.71196788103094	6.052310784517	3.55284183242462e-09	3.81358260556055e-08	10.3518969369093
ANXA10	1.12147089090409	3.50009688010608	6.05148584058135	3.56941267732899e-09	3.82922435037085e-08	10.3473895526293
SSU72	-0.334793373000283	5.1650237434987	-6.04906511264266	3.61847572324009e-09	3.87922513133638e-08	10.3341659087012
CBX1	-0.56104079689241	4.64770386112596	-6.04898698110009	3.62007021650806e-09	3.87922513133638e-08	10.3337391735589
WDR18	-0.386095545170206	5.29133485888283	-6.04650447501814	3.67109183593447e-09	3.93170036760785e-08	10.3201826808611
ACTR5	-0.420759895517192	3.14896366786427	-6.04473879455221	3.70780797881861e-09	3.96880451810975e-08	10.3105433989192
DOHH	-0.361213995204232	3.86838388425622	-6.04232993368888	3.75847801476346e-09	4.0207950174689e-08	10.297396542188
ANKZF1	-0.390561815017903	3.65012170815923	-6.04143394023431	3.77749727213603e-09	4.03888659230616e-08	10.2925075634874
CALD1	0.48095622159089	5.88533704621462	6.03890056873618	3.83178359863538e-09	4.09464438091767e-08	10.2786874506502
PRKAG2	0.503139574559684	3.05177293656903	6.03876921788402	3.8346189448726e-09	4.09539013287397e-08	10.2779710311318
CDC37L1	0.424892413785205	4.00941424854841	6.03621023030707	3.890268277925e-09	4.15250920362357e-08	10.2640162278495
ASRGL1	-0.724470943838043	1.91819258088379	-6.03508337194268	3.91502323158723e-09	4.17660607556856e-08	10.2578727168403
NOL11	-0.394894684754315	4.37863133814298	-6.0349539110753	3.91787708339275e-09	4.17732470327241e-08	10.2571669700386
CHMP6	-0.364701797982475	5.10658249510822	-6.0342264206979	3.93395182741605e-09	4.19044518163503e-08	10.2532013373597
H1FX	-0.546168092023935	6.94280349961865	-6.03419909712896	3.93455682764166e-09	4.19044518163503e-08	10.2530524010871
IRF2BP1	-0.436408291112656	5.14266627657684	-6.02820180131022	4.06957342967418e-09	4.33183482847541e-08	10.2203754561522
TEDC1	-0.508520622596531	1.73647701859645	-6.02443813016692	4.15660598087836e-09	4.42201946660907e-08	10.1998822222353
RBM14	-0.361741889020227	4.44098824572627	-6.0223046778317	4.20674577021942e-09	4.47287730063286e-08	10.1882701926967
SMDT1	-0.337601660646566	5.91003898027322	-6.02166194052054	4.22196671433273e-09	4.48657139470966e-08	10.1847725381539
PI4KB	-0.472649606922546	4.79577309124763	-6.02094922848466	4.23890769029921e-09	4.50207712561713e-08	10.1808944511107
PDLIM5	0.500063865807515	4.13292905694945	6.02081398733556	4.24212982674285e-09	4.50300318450931e-08	10.1801586044529
GINS4	-0.517844720609268	1.14149255529473	-6.01901391648343	4.28524534526191e-09	4.54625142941408e-08	10.1703657111416
PWP1	-0.336941331911366	5.04503565482361	-6.01873769389839	4.29189924845813e-09	4.55079079139224e-08	10.1688631941416
PKN1	-0.636103373374429	5.7389958784066	-6.0169220926913	4.33588708353738e-09	4.59488918808497e-08	10.158988606172
ARFGAP2	-0.307485824061549	5.35094757201551	-6.01674150030819	4.34028643474063e-09	4.59700873906194e-08	10.1580065438068
RPL10A	-0.472049270895525	9.23884316952018	-6.01588912356013	4.36110985210086e-09	4.61651186553881e-08	10.1533716396486
PALM2-AKAP2	0.11326039676843	0.169368865009739	6.01395434715554	4.40873906454354e-09	4.6643534222338e-08	10.1428530454709
EIF1AD	-0.308282047487145	3.97063892641976	-6.01381882358685	4.41209428924659e-09	4.66532707405986e-08	10.1421163624882
C20orf96	-0.476182167861777	2.99028293382092	-6.0111864999695	4.47776114868602e-09	4.73215132977519e-08	10.1278101930386
PARD6G	-0.435381570775855	2.04329894236964	-6.00641436238334	4.59925212029646e-09	4.85786497380817e-08	10.1018876093421
FLT1	0.526308527275666	2.88145107845001	6.00629509090161	4.60232946981257e-09	4.85843706014374e-08	10.1012399340388
PPARGC1A	0.941881387062867	3.06885703188125	6.00463328529376	4.64541595318464e-09	4.89939673760811e-08	10.0922169899778
TDRKH	-0.566068306275044	2.6016702009371	-6.00460148863642	4.6462441921889e-09	4.89939673760811e-08	10.092044366679
USP53	0.427961953712516	1.45620276823282	6.00250005986795	4.70130324650772e-09	4.95472883405324e-08	10.0806374177187
EPHA4	0.334878677482035	0.693209499380023	6.00145611070883	4.7288920263391e-09	4.98106493813399e-08	10.0749718807432
ECT2	-0.772939062507924	2.53659794630166	-5.99991106253206	4.77001404024386e-09	5.02161917643254e-08	10.0665883473076
STX4	-0.336046696508642	4.75022593143247	-5.99779533502928	4.82689215626315e-09	5.07870695848445e-08	10.0551111359591
SAYSD1	-0.460126799179967	3.94147058249517	-5.99758508247711	4.83258054174318e-09	5.0819013819868e-08	10.0539707574914
NDUFB1	-0.375663129121737	5.94776989111866	-5.99665415544581	4.85784558475576e-09	5.10566765792213e-08	10.0489219413645
ZNF789	-0.346203146501217	1.61783274917671	-5.99598304298925	4.87613935539383e-09	5.12095100536574e-08	10.0452826089189
TEFM	-0.334693416715869	2.19093602207145	-5.99592471230286	4.87773255991256e-09	5.12095100536574e-08	10.0449663069517
PLSCR4	0.688581901544805	3.22702736275232	5.99553906126938	4.88827877323587e-09	5.12921255723983e-08	10.0428751523427
TALDO1	-0.488719651248784	7.34384855004067	-5.99457807148837	4.91465551774193e-09	5.15406676080654e-08	10.0376647592814
LAPTM4B	-0.960150407067566	6.05280025791824	-5.99377998271631	4.93666669317288e-09	5.17431804382891e-08	10.0333381193498
KTI12	-0.363468335156287	3.45187218120737	-5.99355637797821	4.94285093365442e-09	5.17796740780857e-08	10.0321259864119
USP21	-0.478152072282083	3.48006437674378	-5.99317364155343	4.9534538523423e-09	5.18623911534855e-08	10.030051306694
PYCR2	-0.405696279404377	5.22621704536081	-5.99223975587662	4.97941856518529e-09	5.21057671812945e-08	10.0249894957315
RCAN1	0.595569656460707	3.88612745836372	5.99083850630396	5.01862695803085e-09	5.24873867444712e-08	10.0173957087004
POLR2K	-0.402188243189445	6.17027894297901	-5.98803374287124	5.09801530519445e-09	5.32885833319834e-08	10.0022002327266
TMEM191C	-0.118580084481812	0.206743439982761	-5.98716022238454	5.1229897577018e-09	5.3520438253853e-08	9.99746891694137
FAM180A	0.652289825597244	0.886941565116039	5.98674391630827	5.13493420551013e-09	5.36159887616208e-08	9.99521424543918
ANO1	1.12903893805282	3.81751920339293	5.98560732294169	5.16768349060323e-09	5.39285488452929e-08	9.98905922491257
DCUN1D5	-0.460892009820955	4.11414662968136	-5.9832747452952	5.2355336821116e-09	5.46068728085238e-08	9.97643056125871
SELP	0.546337633589505	0.994673241047484	5.98243003817215	5.26031860309029e-09	5.48355301606148e-08	9.97185827953082
ZBTB12	-0.660772635244227	2.22847318176892	-5.98177821820552	5.27952225341933e-09	5.50057892199643e-08	9.96833043058992
RNF7	-0.316683824407967	5.20687450016803	-5.98093779458923	5.30438357226533e-09	5.52066947693648e-08	9.96378226588515
HEXD	-0.407209261911719	4.00131423061171	-5.98085157871232	5.30694045964595e-09	5.52066947693648e-08	9.96331571650157
MAF1	-0.474429428946427	6.59564293154381	-5.9808344203383	5.30744946582307e-09	5.52066947693648e-08	9.96322286617718
REEP2	-0.488484367124322	0.68639206076858	-5.97995750022342	5.33352705722341e-09	5.54478450441674e-08	9.95847781690599
FGD5	0.49950700080696	2.03387099669987	5.97847084624518	5.3780229882904e-09	5.58801087069653e-08	9.95043477636885
IRAK3	0.352715985791814	0.717686129907945	5.97601323091768	5.45237650997586e-09	5.66219696103726e-08	9.93714227077374
SLC35B2	-0.492335440461011	6.15054343614647	-5.9749430439682	5.48506728509141e-09	5.69306008571784e-08	9.9313553500388
HYLS1	-0.420497629562331	2.24906858442861	-5.9747172645605	5.49198853943204e-09	5.69715757528522e-08	9.93013458071878
DOK5	0.441518900010705	0.944084430289557	5.97426091387413	5.50600400137636e-09	5.70860588021488e-08	9.92766724831782
SRPRB	-0.335092999177625	5.81514924120003	-5.97327838338457	5.53629821733004e-09	5.73691042964e-08	9.92235556572186
EIF3D	-0.444941050746057	6.47099894772285	-5.97180873876172	5.58191569053576e-09	5.78105430436028e-08	9.91441182016502
RRM1	-0.540800523720057	4.57604468591818	-5.97153110458722	5.59057453760527e-09	5.7868940108329e-08	9.91291132766036
TIMELESS	-0.562461405090787	3.9542677508366	-5.97113711183531	5.60288489827036e-09	5.79650511073759e-08	9.91078206560518
KCTD6	-0.517675402571281	3.21029399519642	-5.97017538452035	5.63304551827497e-09	5.82456298597671e-08	9.90558506931085
LIN7B	-0.419794718572745	2.38384027880813	-5.96366568936117	5.84140593824936e-09	6.03674961040226e-08	9.87042593342284
DKK2	0.416852127251768	0.579098795222346	5.96335388686657	5.85157271311463e-09	6.04399639802028e-08	9.86874266470908
RPL12	-0.481964289759713	8.53981249165909	-5.96322367774584	5.85582348542414e-09	6.04512812396156e-08	9.86803975091117
MTG2	-0.316635862812056	4.40025492491534	-5.96178953070649	5.90284228538018e-09	6.09038547053766e-08	9.8602985630606
ITGA9	0.584348828936097	1.87559931335942	5.95875297853674	6.0036164709093e-09	6.19102753404856e-08	9.84391301173092
GGT5	0.868298056882932	2.89815864977396	5.95821146567903	6.02176338637864e-09	6.20640056390612e-08	9.84099167175388
RAD18	-0.380695772512832	2.21066685787747	-5.95742840492345	6.04809972392483e-09	6.23019304894623e-08	9.83676762057642
COX18	0.339666961967102	2.74465810188879	5.95547102836188	6.11442435772839e-09	6.29513007491005e-08	9.82621097084193
SLC1A4	-0.585894552374324	3.5243194587159	-5.95376518267261	6.17280492085847e-09	6.35182289385867e-08	9.81701321576369
GOT2	0.502867215591139	7.20220072693334	5.95364961264229	6.17677980128793e-09	6.35250139520541e-08	9.81639015156291
TIGD7	-0.290562163979382	0.962446730184767	-5.95288890556829	6.20300578137185e-09	6.37605100703244e-08	9.81228925524563
TOR3A	-0.585969464407434	4.90638193076219	-5.95270804174962	6.20925718988217e-09	6.37905457148217e-08	9.81131429965196
SEC24B	0.532573425339343	4.02422951517395	5.95177540967064	6.24159064779396e-09	6.40883584200065e-08	9.80628728511621
CHKB	-0.389555329842651	1.88037625667451	-5.95156377470549	6.24895068850117e-09	6.41087720473424e-08	9.80514663371273
ZFAND2A	-0.465358745466268	5.25570052295425	-5.95152584470326	6.25027067768453e-09	6.41087720473424e-08	9.80494220546279
NR6A1	-0.475059842044684	1.644902139373	-5.95036741118635	6.29071635656276e-09	6.44890986579681e-08	9.79869920572514
ARFRP1	-0.357943464668548	3.92578801787582	-5.94962555829452	6.31675163611855e-09	6.47213697048296e-08	9.79470175555916
BAK1	-0.633597823749618	4.04552656082269	-5.94597637006626	6.44635944297298e-09	6.60140282882749e-08	9.77504418198874
PLCG2	0.509736671056009	2.52194512493293	5.94417567121784	6.51126805839388e-09	6.66431068369801e-08	9.76534776497849
CLPX	0.377734406372454	4.81270588879846	5.94390788105857	6.52097527422835e-09	6.67068266173066e-08	9.76390597252437
TP73	-0.521006378676407	0.971193316419406	-5.94098579527713	6.62782176535883e-09	6.77636419553229e-08	9.74817681892522
BRI3	-0.423391608893661	5.83469772149889	-5.93866290480305	6.71397659843055e-09	6.85971724312545e-08	9.7356775783651
SLC39A14	0.643737475267974	6.5155776539316	5.93859509162424	6.71650811487649e-09	6.85971724312545e-08	9.73531274279324
PCDH7	0.260101720119161	0.275355672778499	5.93661131679136	6.79097778564666e-09	6.93207961497017e-08	9.72464152955762
AKR7A3	1.27715841647925	5.59570477387321	5.93623477048796	6.80520386877394e-09	6.94290234961175e-08	9.72261632514363
GINS3	-0.434182684197872	1.43007210779298	-5.93139126119212	6.99080897355569e-09	7.12643900713762e-08	9.69657556630359
ETS2	0.567979037202099	6.31939221651426	5.93134669993395	6.99253931806823e-09	7.12643900713762e-08	9.69633606721185
ZNF850	-0.275894483317135	0.637665938735197	-5.93102258631721	7.00513746413627e-09	7.13548292465981e-08	9.69459412955818
COX14	-0.362057501182737	6.4878904842998	-5.93045853359622	7.02711480190155e-09	7.15406586633548e-08	9.69156283392345
TAGLN	0.783295268436777	4.93916131341975	5.92732207778539	7.15055498099291e-09	7.27587007094128e-08	9.67471141990031
MTCH1	-0.415349122955706	6.78103808135645	-5.92659628413999	7.17942001018275e-09	7.30136344984615e-08	9.67081295166022
NEURL3	-0.90343485392938	2.03636111147328	-5.9236453831612	7.29795442326757e-09	7.41797383288099e-08	9.65496676838327
GEMIN2	-0.385548647181473	2.36187258201685	-5.92329543767328	7.3121374614568e-09	7.42844929806534e-08	9.65308801002694
ARRDC4	0.871279884533059	3.37532132231082	5.91639831190739	7.59722925618933e-09	7.71398582663421e-08	9.61607792849831
PPP2R5D	-0.466640705654764	5.10005819721495	-5.91538289952069	7.64010739069822e-09	7.75341406810264e-08	9.61063220661334
CDCA7	-0.852636024230832	1.25464856905485	-5.91473423940465	7.66762214959962e-09	7.77721759588823e-08	9.60715380339502
UGT1A4	1.61770298178815	4.14817610968748	5.91380402548676	7.70724873587803e-09	7.81327437986366e-08	9.6021661317554
CNP	-0.39247281920898	4.95895492379318	-5.91262575883761	7.75772935836713e-09	7.86029056088388e-08	9.59584936440497
DHH	0.211173278235362	0.353483582766139	5.91097655947586	7.82892871424212e-09	7.92823859222405e-08	9.58700963490183
TCF3	-0.531437212157749	3.83792212709191	-5.90899266773697	7.91542310028708e-09	8.01159570002644e-08	9.57637863998442
ZC3HC1	-0.313039508756419	4.0167629974695	-5.90821006351041	7.94979934710786e-09	8.04214126138261e-08	9.57218574068134
CPB2	0.849313056503439	9.06474581346271	5.90625026274879	8.03652528054432e-09	8.12558439974824e-08	9.561687871227
KCNK7	-0.223235252547422	0.511282941924168	-5.90613368396951	8.04171317949106e-09	8.12654137758695e-08	9.56106349567136
ILF3	-0.461045920158659	4.98484028455674	-5.90570644579087	8.06075376642847e-09	8.14148878043065e-08	9.55877536944961
CLASRP	-0.38916936359579	3.95626160396369	-5.9042130826326	8.12765443396496e-09	8.20473440225335e-08	9.55077855174347
COL12A1	0.650478979575874	1.63823049458217	5.89459051528361	8.57191750438712e-09	8.64865399600091e-08	9.49929057457204
CSPG5	-0.422740780998009	0.798530560392559	-5.89430464580337	8.58547197342731e-09	8.65612946803424e-08	9.49776201617453
ST3GAL6	0.626938425553218	3.10561378866998	5.89424374511682	8.58836227491288e-09	8.65612946803424e-08	9.49743638505412
NCOA5	-0.443468033473129	4.23774762196852	-5.8928077477446	8.65678956283686e-09	8.72050935982935e-08	9.48975902502708
GPATCH1	-0.350951734228897	2.69517681323284	-5.8903020254005	8.77746747073488e-09	8.83742915077669e-08	9.47636622204187
POLA1	-0.499261103484973	2.14941238132898	-5.8890826708968	8.83678518550684e-09	8.89247920978525e-08	9.46985060838315
PXMP4	-0.40856628401607	3.6623339210552	-5.88790468775417	8.89446184814013e-09	8.94582094542597e-08	9.46355711851173
TSEN15	-0.389466829446968	4.47178866867686	-5.88766020335429	8.90647831089835e-09	8.95320694841618e-08	9.46225106682637
JRK	-0.396314176070486	1.54355085613124	-5.88672692502916	8.95249502857766e-09	8.99474592278699e-08	9.45726584400536
PER1	0.581616939716872	4.33164070663856	5.88526982881337	9.02480378129061e-09	9.06264362943019e-08	9.44948388538426
BAD	-0.403477763285109	5.67450559741491	-5.88485819903603	9.04533407367138e-09	9.07850187802743e-08	9.44728576933821
FAM214A	0.448401235340024	2.82880800605017	5.88471817983382	9.05232800454796e-09	9.08076463702298e-08	9.44653809126363
RPS12	-0.575595475905688	10.6690054657661	-5.88428283489061	9.07410713383227e-09	9.09784891073921e-08	9.44421351905186
SPATC1L	-0.836168740621087	2.36313243625934	-5.882888178717	9.14422295245091e-09	9.16335312599161e-08	9.43676755398209
PCDHGB2	0.415816375317299	0.627284667440039	5.8824039085883	9.16869292951509e-09	9.18307143384783e-08	9.43418241245162
C1orf56	-0.470603823161472	3.83538730206528	-5.87595456189337	9.50073332283842e-09	9.51066094386542e-08	9.39977110485308
EXO5	-0.396427213719707	2.31754261441419	-5.87568393537645	9.51491994214767e-09	9.51988856874932e-08	9.39832782359941
BUD23	-0.320892543187635	4.42424716654705	-5.87558075485879	9.52033425129167e-09	9.52033425129167e-08	9.39777756488919
ETNPPL	1.24320537986868	4.70702389961907	5.87542971319903	9.52826545614171e-09	9.52329505162625e-08	9.39697207847439
KIF24	-0.392837822578595	0.934555357445505	-5.87468593452065	9.56741547625259e-09	9.55743902632949e-08	9.3930058483872
DNAJC8	-0.35287412694327	5.75123372598603	-5.87336373428657	9.63739965986190e-09	9.62233337587045e-08	9.38595618484238
COLCA2	-0.770139071706768	1.75389219922049	-5.87250178898823	9.68329127456695e-09	9.66311775107827e-08	9.38136119849842
GIT1	-0.46980035973717	3.83061701759385	-5.87233776575525	9.6920483081857e-09	9.6668217378885e-08	9.3804868620593
OGDHL	1.08052708581964	4.54965952591052	5.87216235018753	9.70142212034158e-09	9.67113672350389e-08	9.37955182034822
THAP4	-0.327165123482737	5.12198051197928	-5.87027546530684	9.80281416084294e-09	9.76143903233281e-08	9.369495356285
TIMM44	-0.341176549440593	4.29498137726413	-5.87021197145696	9.80624393733569e-09	9.76143903233281e-08	9.3691570017387
HDAC5	-0.419786984583152	4.29417198356528	-5.87019258637898	9.80729130336152e-09	9.76143903233281e-08	9.36905370053616
SH3D19	0.523190628171823	4.23335925146312	5.86956442277628	9.84128982138023e-09	9.79019278180921e-08	9.36570642996006
SYNE4	-0.785689209927815	3.19425670398843	-5.86740975579139	9.95878456001337e-09	9.90193628281558e-08	9.35422718789975
COL18A1	0.521539838874597	7.82664087676906	5.86502170779124	1.00906053721533e-08	1.00278007744013e-07	9.34150864660872
SRSF12	-0.354010381630628	0.633535293705551	-5.85506950323007	1.06585451207095e-08	1.05867145937166e-07	9.28855009642895
PEBP4	0.720023475239866	0.616183243000992	5.85434140266675	1.07012987028278e-08	1.06236727018746e-07	9.28467858029344
CRTC2	-0.39037915510132	5.14559816038282	-5.85388893014876	1.07279518562389e-08	1.06428987036429e-07	9.28227285668698
REEP4	-0.532199637730471	3.94667451426391	-5.85376505972896	1.07352598022079e-08	1.06428987036429e-07	9.28161428437683
PDK4	1.05692074440463	5.39961804524151	5.85372999422607	1.07373294332682e-08	1.06428987036429e-07	9.28142785641267
ATP23	-0.465070355125766	3.1867335175255	-5.85338619765809	1.07576415788619e-08	1.0657518751344e-07	9.27960008909064
CARS2	-0.36233930860778	3.29831279011707	-5.85300775610442	1.07800439716644e-08	1.06741934107023e-07	9.27758823700729
BCS1L	-0.321359162887374	4.11763888828265	-5.85080148782496	1.09115564035699e-08	1.07988337134504e-07	9.26586152399751
ALDH6A1	0.803309074539114	5.76814946557101	5.84998184163616	1.09608121012092e-08	1.08374215697486e-07	9.26150588790411
RCC1	-0.505928181421035	4.09526359373868	-5.84996444957422	1.09618596044743e-08	1.08374215697486e-07	9.26141347118259
RPL7	-0.57994552186209	8.58604550442494	-5.84867409252649	1.10398493688885e-08	1.09088970555907e-07	9.25455749570058
HOMEZ	-0.312517771815148	2.62194208152402	-5.84795231859557	1.10837095766184e-08	1.09465915200004e-07	9.25072308349237
CHMP4B	-0.390358976007755	7.17125744774285	-5.84718572588459	1.11304794973199e-08	1.09871193801467e-07	9.24665100064351
FN3KRP	-0.466106799230301	5.12264599015425	-5.84572488580331	1.12201392925148e-08	1.10699211557458e-07	9.23889234980791
HIST1H2AJ	-0.199069021335857	0.226337911684338	-5.84459253975821	1.12901220894066e-08	1.11332341344843e-07	9.23287946257587
RPIA	-0.410472009932478	3.84782748206907	-5.84433998017253	1.13057891184899e-08	1.11429485344788e-07	9.23153847360553
DENR	-0.386857245534215	4.94971805021042	-5.84372466816531	1.13440476234824e-08	1.11749075817955e-07	9.22827161697114
ZBED6CL	-0.655340166091487	3.94908187880926	-5.84128462137028	1.14970110440909e-08	1.1319770380513e-07	9.21531955394074
RTL10	-0.417793107599799	2.62756408190565	-5.84043938055768	1.15504659840876e-08	1.13665602596363e-07	9.21083395686582
ACSL1	0.871988538002568	7.10666076224975	5.84019181923096	1.15661681849656e-08	1.13761695289498e-07	9.20952027864551
NDRG1	-0.856425622052538	5.36512881996016	-5.83968388155053	1.15984506483358e-08	1.14020684670146e-07	9.20682506376379
EMD	-0.37503031958284	5.99094375504308	-5.83938505068441	1.16174841884209e-08	1.14149229256484e-07	9.20523950038831
PDE7B	0.39664500796908	0.959707133205591	5.83892120067153	1.16470887350451e-08	1.14381455747547e-07	9.20277849669113
ALDH1A3	0.522530917839849	0.870386223059338	5.83881900073664	1.16536213850658e-08	1.14386980398494e-07	9.20223628622026
KIAA1841	-0.364995163065107	1.21069745403412	-5.83745869178681	1.1740913960185e-08	1.15184798503402e-07	9.19502006493004
SEC13	-0.343011401239258	5.61264399257185	-5.83489767066133	1.19069921657537e-08	1.16754334644749e-07	9.1814380322589
PARP2	-0.390711168761892	3.44629401227892	-5.83445815651834	1.19357234793703e-08	1.1697619532723e-07	9.17910762358075
ZNF628	-0.31763530337662	2.37742557936003	-5.83413402173572	1.19569556988436e-08	1.17124371773949e-07	9.17738907681079
CLCN2	-0.463994866048592	2.31379039220929	-5.83325949174404	1.20144251774773e-08	1.17627177516845e-07	9.17275275566509
LDLR	0.597062424527466	4.71207151532303	5.83255056033213	1.2061210100887e-08	1.18024916002551e-07	9.1689947775364
PRPF38A	-0.408582016674417	3.62469356091517	-5.83131994708705	1.2142845104073e-08	1.18763099639632e-07	9.16247231102441
CD300LG	0.429030666995527	0.48162053151297	5.83090896409422	1.21702283125789e-08	1.18970191055619e-07	9.16029428263012
RAPGEF2	0.505044053255965	2.85730165300064	5.83016770066394	1.22197700442397e-08	1.19393571671409e-07	9.15636623496654
NFASC	0.382977135971438	0.962444017906647	5.82999065614336	1.22316317474477e-08	1.19448554679459e-07	9.15542811504623
BID	-0.450466983903977	4.69409868397731	-5.8294863784037	1.22654791610513e-08	1.19718074745667e-07	9.15275618759393
CTH	1.1302472733711	5.03773613253554	5.82609723122321	1.24953433435298e-08	1.21899581701645e-07	9.13480367519818
ABI3BP	0.481060237121166	0.810503069164668	5.82456336338223	1.26007522045842e-08	1.22865349740373e-07	9.12668152779189
ATF4	-0.416489491819249	7.92995037380069	-5.82440518517195	1.26116715783976e-08	1.22909271333722e-07	9.12584404216943
CD93	0.612183166017057	3.74129882164378	5.82409799495947	1.26329039424817e-08	1.23053604238917e-07	9.12421765585162
CLSPN	-0.476472744256957	0.846874321693596	-5.82063385164447	1.28747657081128e-08	1.25345788093212e-07	9.10588202975589
SPNS2	0.757543431301345	2.30272470905114	5.81731513398588	1.31107079627547e-08	1.27578041933154e-07	9.08832461191903
OTUB1	-0.345404443993099	4.88931484236329	-5.81634943384475	1.31801525444323e-08	1.2818869175194e-07	9.08321720826433
RABGEF1	-0.326390652870644	1.89257048557721	-5.81610529930246	1.31977652797644e-08	1.28246018997581e-07	9.08192613851462
LRCH1	0.443108686987226	2.44256367607644	5.81608218955875	1.319943368806e-08	1.28246018997581e-07	9.08180392834758
CAPN10	-0.346474805120216	2.30428137954921	-5.8155998103251	1.32343060721571e-08	1.28519667685013e-07	9.07925307684184
POLRMT	-0.335576324107846	5.14551108563474	-5.81544628607125	1.32454235613525e-08	1.28562469825489e-07	9.07844126776983
ATXN7L2	-0.326996581205707	1.51156559832164	-5.8140727428927	1.3345295198829e-08	1.29466256207374e-07	9.07117900463665
C11orf68	-0.336332820477401	5.41339288095222	-5.81258493270297	1.34543041289617e-08	1.30457726270701e-07	9.06331418707117
PTBP1	-0.363107242327602	6.17647204604453	-5.81093495016421	1.35762109833662e-08	1.31573192939452e-07	9.05459404934984
CORO7	-0.366855363991428	1.79145369047544	-5.81063309749079	1.35986292771028e-08	1.3172383061137e-07	9.05299898361002
ADM2	-0.848342227435281	3.03184041091847	-5.80999521410409	1.36461230865084e-08	1.32117088599041e-07	9.04962847260938
GPR17	0.338063944952763	0.518119720916949	5.80966437909138	1.36708191956862e-08	1.32289341307751e-07	9.04788049478267
OLA1	-0.420564011454314	4.46394335054381	-5.80834666652347	1.3769616922972e-08	1.33178122283768e-07	9.04091913509311
NAA38	-0.452546786157447	5.24656389372636	-5.80698832736044	1.38721896489228e-08	1.34102499330657e-07	9.033744518626
MRPL57	-0.321917225579156	5.79648548535187	-5.80652431888673	1.39073989724147e-08	1.34375070252883e-07	9.03129398933035
CLEC14A	0.57962943473831	4.18637273341926	5.80603735537257	1.39444438875754e-08	1.3466509318848e-07	9.0287224040509
SARAF	0.438111011859172	7.20039657096379	5.80594498668847	1.3951481529274e-08	1.34665181914806e-07	9.02823463829745
UBE2F	-0.263929423372495	3.99929354831079	-5.80396082335288	1.41034957596208e-08	1.36063936935717e-07	9.01775853959068
SELE	0.544682886766201	0.933821710411399	5.80106708448494	1.43280961536648e-08	1.38161209010679e-07	9.00248533428612
SNRNP70	-0.389700429511465	6.20695289953233	-5.79925647606382	1.44703987064411e-08	1.39463198800509e-07	8.99293212303902
PAK4	-0.494748173362643	3.90001909955883	-5.79817887524934	1.45557448042372e-08	1.402152189287e-07	8.98724761250495
BYSL	-0.432884912331857	4.49668113846462	-5.79617024390368	1.47161410614446e-08	1.41689076752402e-07	8.9766541109231
NUP62	-0.463562766376159	4.20490003740525	-5.79531125963057	1.4785259035639e-08	1.42220073150308e-07	8.97212476585671
HIKESHI	-0.344828382033444	3.64810752777706	-5.79530037316187	1.47861370415143e-08	1.42220073150308e-07	8.97206736608181
HMG20B	-0.318904726516839	5.00903803536495	-5.79511301991126	1.48012552616189e-08	1.422940545974e-07	8.97107954513362
DGKZ	-0.373885654703997	3.11955447375106	-5.79304599448273	1.49690551032806e-08	1.43835053048573e-07	8.96018290176069
GRAP	0.254863893852516	0.639743411338223	5.79268207444973	1.49987893749542e-08	1.44023820626879e-07	8.9582647750528
FTL	-0.657044451905767	14.5471572138427	-5.79262162343395	1.50037341321111e-08	1.44023820626879e-07	8.95794616334224
ASPN	0.940434189877532	3.39059854051972	5.79231893919445	1.50285169436124e-08	1.44189476534609e-07	8.95635088435261
RIPPLY3	-0.508262262019063	0.636312943114747	-5.79212495010844	1.50444211347772e-08	1.44269824295461e-07	8.9553285129667
KIF20B	-0.472964792538379	1.56503761206615	-5.79192302181971	1.50609936582296e-08	1.44356497494587e-07	8.95426433015763
[truncated: 17,161 more rows]
