# Supplementary material for: Identification of a senescence-related transcriptional signature to uncover molecular subtypes and key genes in hepatocellular carcinoma
Source: PLoS One. 2024 Oct 9;19(10):e0311696. doi: 10.1371/journal.pone.0311696 (PMC11463828; doi:10.1371/journal.pone.0311696)
Supplement: S1 File — (ZIP) [file pone.0311696.s001.zip › Rawdata of WB and R script for manuscript/files/tcga.diff.clust2.txt]

logFC	AveExpr	t	P.Value	adj.P.Val	B
SEC24C	-2.0408393328909	3.61085639067181	-17.4027789021641	8.70590085196745e-50	1.66805060323696e-45	102.456330131194
GTF2I	-1.68834793344677	2.42981077208732	-17.1780073659482	7.40470155836736e-49	4.98633676740728e-45	100.338041916099
ZNF770	-1.86468542283966	2.6631789765474	-17.1724432381814	7.80741665042893e-49	4.98633676740728e-45	100.285636537662
NT5C2	-1.57785716302494	2.53730701452253	-17.1401711941987	1.06143181263359e-48	5.08425838251491e-45	99.9817166975641
JMJD1C	-1.29010658319378	2.99460358211078	-16.9506727318359	6.43564029644499e-48	2.46613736159772e-44	98.1982960650616
HBP1	-1.41830365258832	3.6662027703824	-16.7075215889807	6.47832276570001e-47	2.0687444031802e-43	95.913152973049
DYNC1LI2	-1.58014461106164	2.88887521532682	-16.6708514375747	9.17392713156546e-47	2.45886388814908e-43	95.5688686450885
HMG20A	-1.38037234710724	2.62496995910379	-16.6589876264283	1.02666550653406e-46	2.45886388814908e-43	95.4575034030405
ZRANB1	-1.44145456599096	2.70890933339269	-16.5047492919799	4.43005274668325e-46	8.79306485299346e-43	94.0106080065356
USP34	-1.37844021894248	1.93288826242186	-16.5010217889835	4.58928228235567e-46	8.79306485299346e-43	93.9756627762408
GOLGA4	-1.25212055666706	4.14432666987734	-16.4546512833059	7.12007638739736e-46	1.2401878507503e-42	93.5410309746252
TRUB1	-1.13623948658034	3.18131732246533	-16.2884547830988	3.43152660711276e-45	5.4790041493567e-42	91.9846901186348
FBXO11	-1.30775388446852	2.42273690051216	-15.8749950164407	1.69810200223472e-43	2.5027411048321e-40	88.1235005441914
TSTD2	-1.18122746717933	1.53105061155607	-15.7998069893165	3.4460288613599e-43	4.71613664168969e-40	87.4231327175922
TRAPPC8	-1.16901449247008	3.19736295581086	-15.676382120722	1.09973561320992e-42	1.40472895660681e-39	86.2747441736966
RBL2	-1.57411048582948	3.68076217619291	-15.5247825629397	4.56339829416548e-42	5.46466945726316e-39	84.8665226684486
UTP14C	-1.14277335407807	2.96482939106145	-15.4748906762217	7.28484019553668e-42	8.21044342038134e-39	84.4036540057131
ITGB1	-1.8837099995477	6.09965665624699	-15.4283609616863	1.12653830418484e-41	1.19913743934341e-38	83.9722452278334
MFAP3	-1.30030394998868	2.08148553618209	-15.4087254767774	1.35396356277974e-41	1.36536536120315e-38	83.7902698116321
POM121	-1.32707261476732	2.60793122701925	-15.3923675649794	1.57805384249647e-41	1.51177558111162e-38	83.6387058677156
ARFGEF2	-1.32255868084746	4.02270514533642	-15.3738389481053	1.87692046673824e-41	1.71246648298594e-38	83.4670690433524
USF3	-1.03445801690571	2.39031802784596	-15.3174037590225	3.18240956564326e-41	2.77158942171476e-38	82.9445538724115
SIRT1	-1.1733730871297	3.05306095453866	-15.2727623977898	4.83082061033063e-41	4.02428360408412e-38	82.5315184659794
SMAD1	-1.31225598195699	2.04861063099032	-15.0433712846283	4.10828675972439e-40	3.27978226317998e-37	80.4132421023115
SNX4	-0.973360627700274	5.23259990011164	-14.9672070725961	8.34902520972514e-40	6.39869292073335e-37	79.7115027721299
PTPN11	-1.24325243384033	4.87589288838195	-14.9548053203225	9.37020969003739e-40	6.90512375619679e-37	79.5973167617977
TNKS2	-1.11325454618688	3.72562260500202	-14.9396321191568	1.07906804371466e-39	7.65738656206406e-37	79.4576432282478
BOD1L1	-1.11618606451997	2.06610442817364	-14.9229698824822	1.2599330476802e-39	8.6215418548402e-37	79.3043007920901
HEATR5B	-0.989625503158579	2.57186495037967	-14.9148482206662	1.35876539829422e-39	8.97722242459218e-37	79.2295717146868
DNAJC14	-1.33940267721974	3.09003165208173	-14.9033552718677	1.5119880937321e-39	9.65656395863565e-37	79.1238390524827
NRIP1	-1.33828869886471	3.14054455659813	-14.8900891766647	1.71041357815736e-39	1.05714594056435e-36	79.0018176851752
LTN1	-1.08313214441939	2.42804580033252	-14.8861917087328	1.77350480774749e-39	1.06188600363881e-36	78.965973701638
SMG6	-0.991917015812173	1.50213950085588	-14.8776557131703	1.91991757359118e-39	1.11471577909112e-36	78.88747815955
SMARCC2	-1.52226964671402	3.41940267921651	-14.8645845410959	2.16783989743041e-39	1.22164154219902e-36	78.767298611559
RASA1	-1.27283368217122	2.8992680089929	-14.8578365609739	2.30808761653522e-39	1.26351310665185e-36	78.7052658638055
NR2C2	-1.14939416411429	2.15167028098324	-14.8275653768611	3.05736293158628e-39	1.6271964935887e-36	78.427072101856
NFAT5	-1.13309044188143	1.33718432145152	-14.7175020006321	8.48728417896994e-39	4.39503688835308e-36	77.4167432005532
OTUD4	-1.10397051523491	2.79177425200371	-14.7137659756741	8.78630569164602e-39	4.40592009250453e-36	77.38248068376
ELF1	-1.43746186076359	3.80558000761723	-14.7115548422966	8.96820895655933e-39	4.40592009250453e-36	77.3622037299817
NEK4	-1.26275314824308	2.7262419366721	-14.6789348400687	1.21326891457429e-38	5.70049947107803e-36	77.0631535931522
STAG1	-1.29573189332138	2.37772783855067	-14.6783520740435	1.21983548180689e-38	5.70049947107803e-36	77.0578124774951
KIDINS220	-1.17943402541846	3.11114939524258	-14.6606748002822	1.43680420082496e-38	6.55456392566814e-36	76.8958235096562
ITPRID2	-1.27894404219667	4.22517173063238	-14.6182186171678	2.12845845959056e-38	9.15164876816023e-36	76.5069691376579
SEPTIN10	-1.24505481537758	4.31161557804914	-14.6172818239655	2.14698768056892e-38	9.15164876816023e-36	76.4983923045347
TXNDC5	-1.39206915493814	1.96221267740435	-14.6171606788346	2.14939558751154e-38	9.15164876816023e-36	76.4972831675032
EIF3A	-1.32378371492933	5.704377431852	-14.6064709472298	2.37283302119317e-38	9.88336536653501e-36	76.3994231606817
PIK3C2A	-1.10084667022485	3.10466783886806	-14.591132368463	2.73453204339896e-38	1.11475816918136e-35	76.2590367564752
TMF1	-1.02861521965262	3.0230230247794	-14.5867285838716	2.84819827860797e-38	1.13690581287768e-35	76.2187380570257
COG6	-0.892622656099256	2.02960840519387	-14.5048304663823	6.07092455026287e-38	2.37385539557217e-35	75.469865996888
SACM1L	-0.79380619265606	3.38475923894231	-14.4917414062059	6.85080427404035e-38	2.62522819781226e-35	75.3502818465705
KRIT1	-1.05746364911975	2.86154620382186	-14.4747228879143	8.01617018806516e-38	3.01156511379075e-35	75.1948397282998
ERBIN	-1.04681453572889	3.98778701407704	-14.467854878182	8.54071293951126e-38	3.14692422925069e-35	75.1321229531882
EP300	-1.26760712503247	3.68848823057366	-14.4645612333719	8.80428208906513e-38	3.17283844252001e-35	75.1020490764481
WDR11	-0.970757357911422	3.05302092349436	-14.4628763199596	8.9422377816326e-38	3.17283844252001e-35	75.0866650315808
TBC1D14	-1.41531592578758	2.26785027749551	-14.4379284913216	1.12564178028026e-37	3.92132663821268e-35	74.8589351726539
PJA2	-1.08449061872754	5.28824917144537	-14.4152275097392	1.38775501364391e-37	4.74810465382453e-35	74.6518057866685
DENND4C	-1.27564843523823	2.48332544530481	-14.3988423484704	1.61401826791834e-37	5.42536666900269e-35	74.5023575556628
TRPM7	-1.12982732382421	2.97166972343091	-14.392633242717	1.70907275707331e-37	5.64583345267666e-35	74.4457365060521
MLLT10	-1.1229665743134	3.06726794186835	-14.3898758370065	1.75305776840453e-37	5.69298082078489e-35	74.4205937291385
BTAF1	-1.24233140521849	2.9728428570245	-14.3629417945877	2.24678724245e-37	7.17474059422368e-35	74.1750699812903
SBF2	-1.03496779093435	2.09008387259151	-14.3285516246369	3.08376933830209e-37	9.68606893801114e-35	73.8617590690536
MEF2A	-1.18987830642807	3.27330872950749	-14.3208431827418	3.31050589707953e-37	1.02305311271038e-34	73.7915595056026
SDAD1	-1.20150369388359	3.47399949768666	-14.2608798086933	5.74683585013726e-37	1.74776785537508e-34	73.2458365247102
AKAP11	-1.05868819828818	2.55601267883991	-14.2563741436307	5.98985647305697e-37	1.79321328162143e-34	73.2048562610919
WASHC4	-0.980788716015392	3.72971761643781	-14.2523699556927	6.21442176455357e-37	1.83182032321302e-34	73.1684400829401
HECTD1	-1.08859547464802	4.22913235708183	-14.2388680874454	7.03541506767233e-37	2.04240231358488e-34	73.045667979519
FUBP3	-1.0078255867295	4.33907260456097	-14.223951054346	8.06883129561629e-37	2.30057724869817e-34	72.9100655023017
WWC2	-1.21065020965493	2.54710661140878	-14.2215745134358	8.24691951504354e-37	2.30057724869817e-34	72.888465350268
ZC3H13	-1.15629878136095	3.25771137896779	-14.2196984519234	8.390269762672e-37	2.30057724869817e-34	72.8714147199027
CCNK	-0.839356406723624	1.1383477545576	-14.2195070782148	8.4050317019244e-37	2.30057724869817e-34	72.8696754506792
SECISBP2L	-1.06246604203856	3.1206169072909	-14.2159788937954	8.68187530249893e-37	2.34288353233633e-34	72.8376112861838
SLMAP	-0.915922824088367	2.41572012676111	-14.2132223468588	8.90448776165114e-37	2.36958313212827e-34	72.8125613180726
NEMF	-0.933400241016455	2.01977343108512	-14.2021973859074	9.85325537559274e-37	2.58614209584051e-34	72.7123862069262
VPS36	-0.979186011153592	3.71196788103094	-14.186175518317	1.14146553525507e-36	2.94471337240858e-34	72.5668470865273
KLHL28	-0.813606116253396	1.64453826688123	-14.1851104476869	1.15268007792611e-36	2.94471337240858e-34	72.5571738586852
KIAA1109	-1.0081099828432	2.1581173927636	-14.1644003750707	1.39396985025595e-36	3.51427135932948e-34	72.3691207644136
UBXN4	-1.06702043061407	5.70527017363952	-14.1166088370396	2.16076778568251e-36	5.37666373684115e-34	71.9354585140942
BLOC1S1	0.852744127157375	6.24451696633691	14.1142425670355	2.20814856936826e-36	5.42411879347383e-34	71.9139977617922
EPB41L5	-1.01238069164705	3.33800102777246	-14.0638444257588	3.50395354403516e-36	8.49819619034351e-34	71.4571605604166
FRRS1	-1.78202221787657	3.06996954447385	-14.054597019861	3.81356179879186e-36	9.1334805081065e-34	71.3733881508085
CEPT1	-1.01165270413162	2.54401199423345	-14.0499727912558	3.97847381824848e-36	9.41080967378282e-34	71.331503185364
APAF1	-1.10654805780616	1.83165618017036	-14.0121868792535	5.62194102033231e-36	1.30465791530103e-33	70.9893996365406
CCDC117	-1.00606519167902	1.33732387782494	-14.0116096950651	5.65170182515583e-36	1.30465791530103e-33	70.9841760548833
KBTBD4	-1.10079789606526	2.19811329310296	-13.9893662943297	6.92665936454864e-36	1.57993801696133e-33	70.7829189556664
BIRC6	-1.00938405294483	2.99644603512507	-13.9711976650737	8.17813514860382e-36	1.84344787584999e-33	70.6186001121433
HDHD2	-1.06164123619408	3.24445895277855	-13.9695994327278	8.29847032572806e-36	1.84882199349941e-33	70.6041485648864
PLEKHA1	-0.836434788753059	2.23559146326575	-13.9660479026975	8.57223659484797e-36	1.88786267996882e-33	70.572036648812
DENND5B	-0.953940231721543	2.60451706695042	-13.9638927878052	8.74273548467028e-36	1.90353195325321e-33	70.552551897279
FNDC3A	-1.2711387761738	4.26956996445445	-13.9588041329376	9.15886355551801e-36	1.97172837891826e-33	70.5065480619009
MORC3	-1.01619623626857	2.85834000822234	-13.9564559744169	9.35749265137464e-36	1.99210621333709e-33	70.4853212811541
ARHGEF12	-1.09705786655151	3.86551309413001	-13.9059055694034	1.48470647685884e-35	3.12604132929839e-33	70.0286161861915
SLK	-0.980807284878886	3.66062322037838	-13.8876089885631	1.75449122604359e-35	3.65391868380383e-33	69.8634354640504
UBR3	-0.909590015744107	3.32876828287085	-13.8771644952478	1.92988185479103e-35	3.97597164922538e-33	69.769172427259
ARL2BP	-1.23127565912735	2.09337593203015	-13.8745382772667	1.97666898414125e-35	3.98991148647763e-33	69.7454738065426
OXSR1	-0.910671752307127	3.67058691362602	-13.8744480480907	1.97829640509068e-35	3.98991148647763e-33	69.7446596152723
LRRC40	-1.08800370293232	3.32344394080126	-13.8297486524284	2.97350174139125e-35	5.93461389219338e-33	69.3415081204399
BBS10	-1.07851510653383	2.82884076786106	-13.8255572746899	3.08925807316743e-35	6.10208089503999e-33	69.303725682928
RNF123	-1.12893780595876	3.50541867447482	-13.8196890383825	3.25891664984732e-35	6.3715145929668e-33	69.2508333796317
NCOA4	-1.0529451486982	7.15739080587044	-13.809334515715	3.58126216407323e-35	6.93100839026699e-33	69.1575214975993
TOP1	-1.04800236646201	5.23979366640063	-13.7808710333944	4.64077778532777e-35	8.891730236688e-33	68.9011277606068
ESF1	-1.1046521220579	3.71436006544716	-13.7719206801606	5.0346473351708e-35	9.53222311736124e-33	68.8205383444059
FAN1	-1.06841692389523	2.41966504498406	-13.7710528778263	5.07456554264534e-35	9.53222311736124e-33	68.8127254701802
PIKFYVE	-0.998327347606387	2.41600590138599	-13.7594553448029	5.63935483479467e-35	1.04902950130744e-32	68.7083268383311
SCAF11	-0.97211498580221	3.51541467954002	-13.7453144162459	6.41349676519996e-35	1.18156344251184e-32	68.5810699807208
KMT2E	-1.15694227171254	3.10661703563812	-13.7300856645166	7.36611053896178e-35	1.34413978977626e-32	68.4440691116373
IREB2	-0.954295285674324	3.13832861116288	-13.7071508694618	9.07353646181477e-35	1.64008451517331e-32	68.2378326243887
PLEKHA7	-1.18698189465419	2.24013091195797	-13.696013593897	1.00398151393634e-34	1.78169583592792e-32	68.1377218944622
MYO18A	-1.35465070951254	4.30088400231918	-13.6959791002034	1.00429619144162e-34	1.78169583592792e-32	68.1374118772699
ZFR	-0.992996760243031	4.35586858408984	-13.6673514773719	1.3025044311677e-34	2.2895398991902e-32	67.8802016519717
DNAJC24	-0.70005890664403	1.33418185157133	-13.6536853244008	1.47454284199119e-34	2.56838553205011e-32	67.7574754918821
TRAPPC10	-0.917152084288556	1.67335484245711	-13.631252379231	1.80743107478136e-34	3.11985399935233e-32	67.5561053620895
RFFL	-1.25067989274772	3.38645422264657	-13.6260329574793	1.89506473714762e-34	3.24191431819183e-32	67.5092681437623
UBE2V1	-0.832412040805674	1.87261664843431	-13.623830056707	1.93331135838683e-34	3.2780748342205e-32	67.4895018183148
PATL1	-1.10880575501839	4.45117006607206	-13.6053662053185	2.28569338749615e-34	3.84156888635317e-32	67.3238683531192
KMT2C	-0.99636916933322	2.42668162913895	-13.5677222001176	3.21495442354409e-34	5.31259496998895e-32	66.9863989483216
VWA8	-1.11006793366759	3.36836093429368	-13.5676727922887	3.21639361439832e-34	5.31259496998895e-32	66.9859562168809
RAPGEF2	-1.09104209729514	2.85730165300064	-13.5655346324846	3.27929515521488e-34	5.37019616871087e-32	66.9667971896362
SETD2	-0.965756076420575	3.70271543284243	-13.5545337229692	3.62285012632812e-34	5.88252613732599e-32	66.8682387230801
SEC23A	-1.06250045221569	4.16764644011231	-13.5507635026426	3.74866989325802e-34	6.03567354242216e-32	66.834466817712
NUP153	-1.26449662963311	3.96368623950685	-13.5459845146914	3.91443634137295e-34	6.21085815206489e-32	66.7916632070449
EPC2	-0.95038014816726	2.66482307789354	-13.5457626825913	3.92230603548983e-34	6.21085815206489e-32	66.789676458569
RNF111	-0.935892284191882	2.60962336789836	-13.5289756827453	4.56598564519086e-34	7.1708430296604e-32	66.6393611982875
KLHL24	-0.981281090466307	3.47659280151844	-13.5264535025158	4.67140451718319e-34	7.27675695522194e-32	66.6167821603511
TAF1	-1.0594981251119	2.36389889187429	-13.5248716313013	4.73875667019308e-34	7.32214337104027e-32	66.6026216468814
REV3L	-0.868831154221377	1.67812444115047	-13.522529639308	4.84025535074692e-34	7.41914340162488e-32	66.5816577132891
PRRC2B	-1.35050366088366	3.40292464015402	-13.5214245046827	4.88890049673391e-34	7.43423281884299e-32	66.5717657036753
OPA1	-0.835511739608491	3.96413554671791	-13.5167452525323	5.1003305057188e-34	7.69467184957262e-32	66.5298848503243
REV1	-0.924571738800401	2.51712281080656	-13.5066293949521	5.5890963650553e-34	8.36617862144215e-32	66.43936074487
VGLL4	-1.29470266654879	2.32207626912958	-13.4947665576415	6.22208917641394e-34	9.24149059070474e-32	66.3332316064991
TMEM170A	-0.810122735409723	2.76905160436494	-13.4901259256997	6.48873487656326e-34	9.56339694115015e-32	66.2917231802993
RDX	-1.22359829780285	4.77460371147726	-13.4779119891727	7.2462711695839e-34	1.05983630236051e-31	66.18249723884
RNF169	-0.984977760973503	1.44547023761894	-13.4766616208178	7.3286335440003e-34	1.06376226290186e-31	66.1713173653627
SDE2	-1.13171995271828	3.90553359970528	-13.4659220990328	8.07561881468729e-34	1.16337486082262e-31	66.0753065196785
SERINC1	-1.05936771678059	6.85923781552361	-13.4597205701082	8.54106360094072e-34	1.21499739156582e-31	66.0198766113085
EAF1	-0.904394774781113	3.67364460124424	-13.4594653009828	8.56078537898669e-34	1.21499739156582e-31	66.0175951698237
SPG11	-0.935571491602445	3.35567268662377	-13.4576948660279	8.69882251250893e-34	1.22551058337993e-31	66.0017724828274
CASD1	-0.967150763983487	2.75943498909417	-13.4554102774908	8.8802324791959e-34	1.23687105886761e-31	65.9813557304343
PIK3R4	-0.973159519742079	3.59534147688461	-13.4543084128304	8.96907098201828e-34	1.23687105886761e-31	65.9715090718147
DDX3X	-0.966616788033877	5.39527113251126	-13.4542583894504	8.97312511391427e-34	1.23687105886761e-31	65.9710620512305
GOLIM4	-1.33986112214248	5.01200124239353	-13.4520671617653	9.15251759331788e-34	1.25258740777122e-31	65.9514812685684
CAPN7	-0.834698112805153	3.40936962492814	-13.440327968779	1.01762840149544e-33	1.3828198704009e-31	65.8465979482343
TBC1D23	-0.891282436701975	3.59570747820621	-13.4357819309745	1.06027416347834e-33	1.43062344874965e-31	65.8059897095724
ZEB1	-0.988705373403697	2.5117493287532	-13.4240656714955	1.17857907254391e-33	1.57913112097492e-31	65.7013532788738
KCTD18	-0.917625222092139	2.69440644315475	-13.3881670503827	1.62944163499209e-33	2.16806261989225e-31	65.3809365040683
DDX21	-1.19713910287799	4.56449656717227	-13.385226668325	1.67323191464792e-33	2.21097403342443e-31	65.3547045251803
STRN3	-0.909180014988351	3.44284910359426	-13.375106963146	1.83310840499133e-33	2.38381382282898e-31	65.2644385328318
USO1	-1.1201268102322	5.13221650492192	-13.3750716498452	1.8336921660954e-33	2.38381382282898e-31	65.2641235844742
PPIP5K2	-0.797749981571366	2.18190954832742	-13.3746088805689	1.84135932034806e-33	2.38381382282898e-31	65.259996314873
MED13L	-1.00120683947604	2.35278126909605	-13.3607558878101	2.08628956661149e-33	2.68277235545477e-31	65.1364687605285
IKZF5	-0.863232214733606	3.03753041935963	-13.3494056146714	2.31099139737017e-33	2.9519063449075e-31	65.0352901406166
ROCK1	-1.02529440824638	2.91707939516962	-13.3451105630467	2.402179362032e-33	3.04806334943928e-31	64.9970107464548
HIVEP1	-0.989740816326061	2.1344806362795	-13.3431690872846	2.44456783205475e-33	3.08144208303743e-31	64.9797088226129
ANKFY1	-0.966362315396088	2.54683431471741	-13.3329329214617	2.68070100359474e-33	3.35700857705067e-31	64.8885008567841
SPTLC1	-1.22953246857915	3.52883104292058	-13.3263876699124	2.84347606914392e-33	3.53772736914269e-31	64.8301926940138
RECQL	-1.35792362672092	2.75823323396507	-13.3251114756888	2.87634394174811e-33	3.55553225315444e-31	64.8188248885279
DNAJC11	-1.14856435570311	3.32759014521856	-13.2974333913148	3.69021315525859e-33	4.53233872145863e-31	64.5723710294801
TTC37	-1.04963676955958	3.98419062639583	-13.2954391698398	3.75703449064222e-33	4.58501788794299e-31	64.5546206246285
FAM214A	-0.947586314662017	2.82880800605017	-13.2943571765454	3.79379287893009e-33	4.60057414938611e-31	64.5449902691177
ZMYND11	-0.982475589953867	4.41855633183695	-13.287583642028	4.03219938604023e-33	4.85892705890131e-31	64.4847080359356
BDP1	-0.867545851167797	2.05638890280404	-13.2769890672861	4.43539660682125e-33	5.31138743666845e-31	64.3904408404193
AP1AR	-1.01692691592477	3.56857031746652	-13.2420941155635	6.06987791892658e-33	7.22353173457349e-31	64.0801388199118
PDCD6IP	-0.817719018239107	4.70725637229033	-13.2404051496737	6.16270609037086e-33	7.28873140071023e-31	64.0651268786494
PHF3	-1.11247549347972	3.80462090444922	-13.2343182485992	6.50915092949297e-33	7.65124735025063e-31	64.0110304909266
SENP7	-0.922220766286715	2.21929601773923	-13.2327402086639	6.60209417717424e-33	7.71317831918649e-31	63.9970073064687
ATXN1L	-1.03517052178524	2.88587409968436	-13.2310881766411	6.70081352493568e-33	7.78106588713744e-31	63.9823272127323
ANKRD17	-1.08513236398564	3.49667616619055	-13.2158033283242	7.68691772006679e-33	8.8723700913542e-31	63.8465348199183
TAF2	-1.18483669646247	2.92768106718942	-13.2145808114998	7.77177356736865e-33	8.9165976976517e-31	63.8356761815309
KLF3	-0.949471167653054	4.51527347522593	-13.2134230892545	7.85299286938155e-33	8.95615139150896e-31	63.8253933822061
SUCLA2	-0.948297521085982	3.63055370209569	-13.1949679954639	9.26810657534128e-33	1.05075101765408e-30	63.6615188610387
HERC3	-0.966159315854467	1.97696088799401	-13.1861288063268	1.00332715217645e-32	1.13080871974711e-30	63.5830582641783
SLC35F5	-0.927653067805706	3.45395791103942	-13.1813756257952	1.04704477400341e-32	1.17317999239212e-30	63.5408744755971
AASDHPPT	-0.862250522563682	3.52396999349947	-13.1730308382743	1.12844021011307e-32	1.25702990847479e-30	63.4668285214357
CNOT1	-1.13819663788785	4.03813834199278	-13.1710605959777	1.14856098672338e-32	1.27204789049827e-30	63.4493483225769
MAPK6	-1.05653154372482	4.44924023495002	-13.1539676121104	1.33883462704959e-32	1.47425698013046e-30	63.29773592344
TCF12	-1.07018212458897	3.16355382349919	-13.1394558481307	1.52483635607493e-32	1.66947797613689e-30	63.1690727384406
SMARCAD1	-1.08101273362084	2.5265009321145	-13.1365099716572	1.56563064836666e-32	1.70440245583553e-30	63.142960303801
TEAD1	-1.26098409512595	3.27859886049578	-13.1357499056347	1.57633142759304e-32	1.70635650580127e-30	63.1362233646811
ZBED6	-1.25470816818677	1.1031694611008	-13.1337832559748	1.60435906043567e-32	1.72693930325547e-30	63.1187923585045
M6PR	-1.38671141995112	4.22051469624847	-13.1131040341237	1.93089814501266e-32	2.06681611499679e-30	62.9355618648956
MAPK1	-1.03100466128938	4.26615900980961	-13.1008962887348	2.15395223651344e-32	2.29276249175542e-30	62.8274416571172
DCAF1	-0.818188991077454	3.27073730453879	-13.0938811057602	2.2935679280288e-32	2.42788737574761e-30	62.7653264841432
HIPK1	-1.11387955386578	3.33859661085944	-13.0863876931477	2.45268014840858e-32	2.58205228810486e-30	62.6989899050975
ELOB	0.841926701953007	8.21276674904079	13.083011159431	2.52792794079433e-32	2.64672674019778e-30	62.6691030287336
GFM1	-0.827110121758858	3.91275307224332	-13.0822675386404	2.54480674055143e-32	2.64991832331334e-30	62.6625213499825
CSNK1A1	-1.02094665622728	3.53459337193156	-13.0776436785	2.65231049662374e-32	2.74693346569248e-30	62.6215992235095
EDC4	-1.20776248369614	3.12829149421266	-13.0618122139953	3.05585574999642e-32	3.14786000913609e-30	62.481526445842
ATXN7	-0.804005726585418	2.3700876026026	-13.0564685456664	3.20544409966265e-32	3.28429459623189e-30	62.4342606750949
SF3B1	-0.956321207807338	5.46757462081018	-13.0489575732907	3.42812430160372e-32	3.49376923503869e-30	62.3678363580618
POLK	-0.849880806849438	2.09710940315929	-13.0395794566866	3.72792842728193e-32	3.77921209876835e-30	62.2849188779512
RP2	-1.14241617088357	2.88039894363879	-13.0353925285601	3.87008541257119e-32	3.90267560551916e-30	62.247906658509
C1orf109	-0.926192094481915	2.49556917521521	-13.0315152032924	4.00654538540093e-32	4.01913139184722e-30	62.2136351103407
PEX13	-0.671563067829849	3.84568328733978	-13.0309248905085	4.0277376858845e-32	4.01934656570558e-30	62.2084176760374
LRCH1	-0.933564352551194	2.44256367607644	-13.0271294543053	4.16668900581047e-32	4.13646431872169e-30	62.1748740289805
KAT6B	-0.768813024488256	1.68276581122294	-13.0230011614292	4.32325724499813e-32	4.26977365021465e-30	62.1383926133641
PMS2	-0.959913805566394	2.04090137728617	-13.0192076824933	4.47229282956557e-32	4.39431439048596e-30	62.1048735850909
CLASP1	-0.853543237647269	3.04842026103652	-13.0130207717686	4.72642683287924e-32	4.62032337336562e-30	62.0502138212295
MON2	-0.816839574704989	2.46447183827932	-13.0035170202221	5.14512329446824e-32	4.98774997589692e-30	61.9662688401696
CDC40	-0.923674205138039	2.46082584002227	-13.0033162664922	5.15435540306675e-32	4.98774997589692e-30	61.9644958557707
TGOLN2	-1.10313659658319	6.49499048709189	-12.9942858716056	5.58717324179074e-32	5.37940901068898e-30	61.88475288317
ZNF384	-1.08949359051441	2.44254196950328	-12.9869975464061	5.96277304314294e-32	5.71233657533093e-30	61.8204078594113
MYSM1	-1.00691993939879	1.96456940477121	-12.9830775475845	6.17509171827654e-32	5.88630633443674e-30	61.7858055236555
NDUFA3	0.901938520878766	5.93324833571076	12.9746969848848	6.65462527987312e-32	6.31201090902816e-30	61.7118418988286
VHL	-1.19801473865149	3.68633224700976	-12.973401413462	6.73200036555257e-32	6.35394714305356e-30	61.7004092276411
ZNF41	-0.792640669770072	1.80467013653943	-12.9472131301063	8.50333214586873e-32	7.9864629370022e-30	61.4694016257862
HECTD4	-0.838803938523994	2.02541471693341	-12.9456313036584	8.62410997471306e-32	8.06038766417084e-30	61.4554537275674
OXR1	-1.11037192696509	3.3502730439784	-12.9399253223574	9.07416642684496e-32	8.43985576399755e-30	61.4051458815636
SMC3	-1.28364377774877	4.33097107514856	-12.9315058468331	9.78135325425577e-32	9.05365837447056e-30	61.3309287894388
ZNF776	-0.894625569057621	2.14141455795365	-12.9241393707889	1.04450059336627e-31	9.62145738889313e-30	61.2660082911668
TRAPPC11	-0.903679006969855	3.20377024773752	-12.9234248928485	1.05117144381729e-31	9.63657648973167e-30	61.2597123415087
CLASP2	-0.794393769359337	2.10076534766476	-12.9114638369097	1.16936985169319e-31	1.06691077897341e-29	61.1543309460928
SCRN3	-0.868425359851331	3.09306276753294	-12.9086213443127	1.19935422432863e-31	1.08908184540931e-29	61.1292927783567
REST	-0.888625379346808	2.80653885992521	-12.8903442709006	1.41132673532715e-31	1.27551982305982e-29	60.9683470892066
CDK12	-0.91057248182105	3.0188420704405	-12.8871230416772	1.45238174215336e-31	1.30646169857551e-29	60.9399900305663
PCMTD2	-1.01125918904958	4.14119533929318	-12.8815839520748	1.52578086921583e-31	1.36607296514838e-29	60.8912345364617
TIMM23B	-0.795967470221656	2.06650669232291	-12.8702915588208	1.68706824880186e-31	1.5034524486997e-29	60.7918619707129
SPTBN1	-1.07359977440174	5.82405662621567	-12.8695551405961	1.69815811777933e-31	1.50632914521537e-29	60.7853826403828
SLC12A6	-0.809197467600868	1.69217673627938	-12.8634426732292	1.79305674176066e-31	1.58317821069743e-29	60.7316077632017
KMT2D	-1.01717223270467	2.5811489532763	-12.8588552272359	1.86773495414407e-31	1.64155053767892e-29	60.691255580691
SMG1	-0.949819052621185	2.42416646043302	-12.8527227278979	1.97242900771176e-31	1.72565021861906e-29	60.6373210947955
TMEM184C	-1.01443628667385	3.54214932735903	-12.8464074623656	2.08635944571516e-31	1.81702940817739e-29	60.5817891736396
CTNND1	-1.04128251734617	5.48977232392689	-12.8443446836836	2.12497609342406e-31	1.84228696606357e-29	60.5636527694726
N4BP2	-0.98672365180799	1.97532177353369	-12.8434914567989	2.14115663711083e-31	1.84302854629967e-29	60.5561513269856
FBXL14	-1.16988063186303	2.66058533502165	-12.8432860765784	2.14506975900223e-31	1.84302854629967e-29	60.5543456825927
GTF2A1	-0.882786370824631	3.41538567075102	-12.8383089672684	2.24210947968248e-31	1.91780435851412e-29	60.5105916344122
MIER3	-0.841020044391377	2.9106893742523	-12.8333000671936	2.34418672406526e-31	1.99620522813735e-29	60.4665644755384
FAM107B	-1.04307080872749	5.04319525288921	-12.8159976089569	2.73377041199016e-31	2.31765668556334e-29	60.314528791107
ZBTB11	-0.799711446712375	2.54300253623187	-12.7985533312412	3.19187397285901e-31	2.69411036651889e-29	60.1613244613443
UFL1	-1.0189781764764	4.01858020938797	-12.7850441394932	3.59855723462129e-31	3.02405072874315e-29	60.0427336885815
SLTM	-0.791614990117544	4.05002674479967	-12.7830475859201	3.66289198886457e-31	3.06467294788843e-29	60.0252108775403
UBR1	-0.828509811986761	2.18031886732905	-12.7815607316119	3.71154637531105e-31	3.08175886726569e-29	60.012162124406
DCAF17	-0.768385884283456	1.88686484931253	-12.7814413197903	3.71548172410424e-31	3.08175886726569e-29	60.011114181365
PANK3	-1.05420325285774	4.14483875087016	-12.7786245157054	3.80952843482924e-31	3.14614503497105e-29	59.9863953313624
CDK13	-0.864420383362028	3.43048340225376	-12.7731132339866	4.00045505586437e-31	3.2821284457514e-29	59.9380370278866
MICAL3	-0.932855297417693	1.56581705541442	-12.7728883517883	4.00844497028093e-31	3.2821284457514e-29	59.936063983436
MYCBP2	-0.914190941800931	2.04382635454902	-12.7599414015092	4.49629113380091e-31	3.66591226057981e-29	59.8224936309688
ZNF217	-1.26438948297123	3.74096493116715	-12.7578695406345	4.57967428698978e-31	3.71807454825102e-29	59.804323342076
CHD6	-0.910449140782824	2.31862439501376	-12.7562219139501	4.64708266143736e-31	3.75688201658817e-29	59.7898743953564
RCBTB1	-1.12486016280177	3.10276145957695	-12.7421600326535	5.26413645637007e-31	4.23785102958196e-29	59.6665866727126
XPC	-0.98598529908674	4.13439734190774	-12.7402005296458	5.35637100953773e-31	4.29406144530305e-29	59.6494107846764
SNRK	-0.831238786672305	3.49520815866404	-12.7282369271171	5.95549227047167e-31	4.75446799592655e-29	59.5445663452833
TSHZ1	-0.924972993051786	2.76333842008617	-12.7165194527107	6.60696104964582e-31	5.25267110834913e-29	59.4419150828129
EEA1	-0.928253324127016	2.62821153968684	-12.7096342585897	7.02240636175091e-31	5.55988867318791e-29	59.3816138972291
YME1L1	-0.905028747624674	5.12165398844872	-12.7082096952033	7.1115609440541e-31	5.60730484313072e-29	59.3691389859209
SLAIN2	-0.812636426301342	3.78104774065028	-12.7073068186028	7.16864954716228e-31	5.62915267719792e-29	59.3612327647816
USP25	-0.919016085543217	2.9642499740402	-12.7027390515308	7.46454459020162e-31	5.83757854482706e-29	59.321237467574
GCC2	-0.957587105470145	2.17475400622378	-12.7017657988588	7.52914717866979e-31	5.86416503834606e-29	59.3127163898916
DLG1	-0.874455301394464	3.22143947447535	-12.6946527830206	8.01852280699026e-31	6.22003631505803e-29	59.250447658608
MAPK8	-0.719420762523449	2.75068970945416	-12.6926111649306	8.16475307678661e-31	6.30793019964643e-29	59.2325773910527
CYB5D1	-0.465162565478063	0.571559518162708	-12.6921341431786	8.19930088272388e-31	6.30918092020038e-29	59.2284021813131
ARHGAP5	-0.988560632236648	3.24478488735089	-12.6911809200514	8.26877414632227e-31	6.33718850574139e-29	59.2200591216674
PET100	0.892028160385917	4.88938089388629	12.6858951093823	8.66480035933617e-31	6.61424601134984e-29	59.1737995473565
B3GALNT2	-0.91500900208822	1.59479466569751	-12.6846056355268	8.76424517587831e-31	6.66360863372335e-29	59.1625156378059
MAP3K2	-0.830634010731262	3.35348884427161	-12.6797425090225	9.14963427303852e-31	6.92913014511534e-29	59.1199634031254
CLINT1	-1.03766533461198	4.9486517488265	-12.6770533934819	9.36994354048469e-31	7.06803615101128e-29	59.0964363884145
ADAM17	-1.20830332121477	2.1472593560012	-12.6698140016447	9.98966877734304e-31	7.50596289309383e-29	59.0331085939543
DMXL1	-0.816041804685076	2.18513032994161	-12.669091001629	1.00537611664381e-30	7.52461187300603e-29	59.0267847908015
ANKRA2	-0.883217479359378	3.53138171677291	-12.6665610354315	1.02812804931302e-30	7.66495464001458e-29	59.0046572376531
RAB18	-0.797320812200462	4.44813640439991	-12.6648608010183	1.04370580568009e-30	7.75093148714358e-29	58.9897876240067
PKN2	-0.969062851493946	3.27023818088375	-12.6626909441622	1.06392842487604e-30	7.8706056450289e-29	58.9708119798542
PUM1	-0.86794509222891	4.25852342352967	-12.6576105989424	1.1128167760323e-30	8.2006036264534e-29	58.9263886639113
PIK3CA	-0.811893847452535	2.17083170485197	-12.6497198922653	1.19322505446026e-30	8.75946055304925e-29	58.8574046898449
TOPORS	-0.880854531133581	3.35374878697865	-12.6457485684532	1.23585847349952e-30	9.03780471459954e-29	58.822691912505
AZI2	-0.932336889983073	2.35672061178046	-12.641609718421	1.28190648723093e-30	9.33890809708921e-29	58.7865192744973
AP1G1	-0.807980637181645	3.85091034810074	-12.6351694963789	1.35698238705443e-30	9.84840247574349e-29	58.7302422188362
GPATCH8	-1.02542134216864	2.83655984451108	-12.6345534426506	1.36438961001616e-30	9.8647943124187e-29	58.7248594912097
HIPK3	-0.90629005269525	3.91890537549316	-12.6324797803718	1.38961999246618e-30	1.00094432540045e-28	58.7067417512285
STX17	-0.922873337146827	2.59036173750806	-12.6284940965703	1.43942709088708e-30	1.03293719331073e-28	58.6719217589466
SYNJ1	-0.773081323841552	1.6748920535774	-12.6141250525904	1.6342199139398e-30	1.16834528175696e-28	58.5464251979445
ATL2	-0.824064530385611	4.62144235288608	-12.6043927810903	1.78086402367587e-30	1.26845184734683e-28	58.4614567389019
FBXL3	-0.877373142988682	3.16977016239144	-12.5954295260445	1.92749115975904e-30	1.36288201213081e-28	58.3832247287211
LYSMD3	-0.948809534610412	3.67081334652468	-12.5954191816978	1.92766714659421e-30	1.36288201213081e-28	58.3831344549042
NDUFA11	0.824153694187452	5.10336986413629	12.5834679883492	2.1420705864099e-30	1.50889972189756e-28	58.2788571242464
ACAP2	-0.888819629950492	2.59532905755074	-12.5779467591384	2.24899104808549e-30	1.57841276488344e-28	58.2306959335757
LMO7	-1.06403189416379	3.27507034954724	-12.5731961848099	2.3452339027767e-30	1.63995188237962e-28	58.1892636824882
TSC22D2	-0.81413323572327	2.5500423184119	-12.572338648388	2.3630391830337e-30	1.64639384534276e-28	58.1817853070351
LATS2	-1.05722592738054	2.85772862568489	-12.5636945700617	2.55021583393679e-30	1.77036722384887e-28	58.106413418399
ITCH	-0.875784884637503	4.35784505711195	-12.5591945840378	2.65343232874888e-30	1.83537052053532e-28	58.0671838756302
PHF2	-1.06202093006855	3.22833448384969	-12.5575751924965	2.69158633813223e-30	1.85506454095732e-28	58.0530678435388
ITSN2	-0.892096183435652	2.99359193710033	-12.5549553185957	2.75447348168902e-30	1.89160257738931e-28	58.0302322386736
MBLAC2	-0.748518680975731	1.81121390124984	-12.5466768236779	2.96297394650882e-30	2.02752074339675e-28	57.9580866445803
ATF2	-0.914573587512368	4.00890437701392	-12.5405850166914	3.12637828915114e-30	2.13172270534291e-28	57.9050095383629
TFAM	-0.837606015505579	3.71029344550863	-12.539803361801	3.14798496301439e-30	2.13884368409063e-28	57.8981998138937
SLC35A5	-0.79784290201532	3.3796725783469	-12.5344726570223	3.29935846219563e-30	2.23377060550064e-28	57.8517635115516
DHX36	-0.811494229486616	2.73663046424384	-12.5336878525176	3.32224850753825e-30	2.24134793677581e-28	57.8449276548915
C16orf58	-1.41883080473896	4.65151363979349	-12.523495839357	3.63428968057204e-30	2.44326281683369e-28	57.756167760213
RAB5A	-0.737542895834587	4.68404466999584	-12.5189123743507	3.78397840403359e-30	2.5350009168281e-28	57.7162606672769
KLF11	-1.26425233516427	3.9008222292841	-12.5147996779362	3.92351423405392e-30	2.61932169771684e-28	57.6804573303657
ZNF236	-0.8062305374591	1.49015358009882	-12.4971668525643	4.58225180949579e-30	3.04847030103956e-28	57.5270061967168
SPEN	-1.01091874635736	3.22567576102449	-12.4963248130022	4.61632987476865e-30	3.06051489275319e-28	57.5196804121642
PROX1	-1.35338993794844	5.07250919733247	-12.4949309196957	4.6732978662928e-30	3.08759955579897e-28	57.5075539019359
ATM	-0.816699898012416	1.81772513455619	-12.4942363338321	4.70194634945486e-30	3.095851960672e-28	57.501511384497
ZDHHC17	-0.815990455831995	2.28843135001025	-12.4934276744948	4.73552038482156e-30	3.10727981415004e-28	57.4944766573215
NEK7	-1.16806463536252	4.16804727108808	-12.4797369039559	5.34159526033362e-30	3.49300222484615e-28	57.3754045903701
ZBTB1	-1.00803660025286	2.77317199128531	-12.4681624379784	5.91387161037605e-30	3.85407415152398e-28	57.2747788864721
SCYL2	-0.928412926405642	3.57822153742751	-12.4541684353208	6.68792339012074e-30	4.34374956456655e-28	57.153167785397
SNX13	-0.730470202105588	2.02189865132199	-12.4439439191808	7.31655451459604e-30	4.73598596282636e-28	57.0643487286282
HNF1A	-1.22545322347949	3.19593511726141	-12.443157810189	7.36725626684649e-30	4.75274848729895e-28	57.0575211034405
POLR2B	-1.07986329857398	4.19766482635626	-12.4360304152295	7.84322807815258e-30	5.04282718044978e-28	56.9956250894453
NCKAP1	-0.996491399125037	3.24487268106691	-12.4271804329367	8.47708681698924e-30	5.43213991349545e-28	56.9187894072101
NDUFA13	0.956674000580716	5.10676545030428	12.4216383689462	8.89975374821049e-30	5.68397606052376e-28	56.8706842496086
TASOR2	-1.05313352344634	2.74125973599562	-12.4155680739413	9.3868353996261e-30	5.97514173610751e-28	56.8180038911962
XRN2	-0.993371127372183	5.35520665043237	-12.4143888766962	9.4844910266009e-30	6.01731284998918e-28	56.8077715587193
MTM1	-1.03948439365194	3.17842690395222	-12.4128865719269	9.61037260268412e-30	6.07705409463458e-28	56.7947360659519
TUT4	-1.03672779286085	2.13855524333532	-12.4081850445892	1.00151819554149e-29	6.3122002061102e-28	56.7539450147897
MFSD14A	-1.0284386523709	4.43854098959854	-12.4047948706322	1.03175820935399e-29	6.48147124302376e-28	56.7245352763047
ZSWIM8	-1.00449865992461	3.90671294099046	-12.4028727476011	1.0493057138144e-29	6.57016257407974e-28	56.7078623023229
ZBTB38	-1.22886873656591	3.02943218749454	-12.4003633844075	1.07266251693896e-29	6.6945321904073e-28	56.6860970209057
UHRF1BP1L	-0.951839312000995	3.32780151753237	-12.3963920294505	1.11069044113722e-29	6.90936001694452e-28	56.6516545804313
LIG4	-0.972319714712354	2.55271889014382	-12.3897080346165	1.17775016887874e-29	7.28351968850226e-28	56.5936961869817
ACBD5	-1.03056201117594	5.0136547846468	-12.3896412633663	1.1784400331084e-29	7.28351968850226e-28	56.593117262127
ARID4A	-0.919688128266946	2.57696570124109	-12.3863934993819	1.21248571832892e-29	7.46984770520322e-28	56.5649597820807
HSPG2	-1.81606208181916	3.2617542496149	-12.3750332555974	1.33946748910947e-29	8.2257041959415e-28	56.4664920621775
RSF1	-0.745138323197118	2.07845417898064	-12.3743316173844	1.34773106285065e-29	8.25000867866403e-28	56.4604116331045
PBRM1	-0.866583425096516	3.05713853826046	-12.3739269384327	1.35252026273679e-29	8.25295803631749e-28	56.4569047298633
EFCAB14	-0.907186636516675	4.76551970633162	-12.3679704444415	1.42500637392149e-29	8.66765781724944e-28	56.4052917597418
TNRC6A	-0.839427955618361	3.00412306837769	-12.3653083969689	1.45864070982848e-29	8.84416329123848e-28	56.382228383089
RLF	-0.907877418068703	2.3705498978726	-12.350254042526	1.6642848163369e-29	1.00592104356514e-27	56.2518386191757
BZW1	-0.777941367495695	4.76425084566383	-12.3403470956324	1.81512625327874e-29	1.0936421073214e-27	56.1660669956963
ZNF800	-0.762369164176236	2.60546875047256	-12.3398412284916	1.82318393514869e-29	1.09505342311752e-27	56.1616880855405
ARID1A	-1.06236404311403	3.86732635867898	-12.3268582320961	2.04263062351194e-29	1.22302508582777e-27	56.0493290093109
CPEB4	-1.15196229615316	3.6337057560823	-12.3204690385598	2.16009560316754e-29	1.28932809210872e-27	55.9940524923066
DPH1	-0.858463937050723	2.67456263144266	-12.3186447183229	2.1948541575402e-29	1.30600638690901e-27	55.9782714081369
STAM2	-0.790328480565401	3.04631182884848	-12.3179476857182	2.20828127450507e-29	1.30992783961353e-27	55.9722420543184
MTMR12	-0.880241821332072	3.76529088635405	-12.3126912265805	2.31220850686019e-29	1.3673430552914e-27	55.9267779915144
TRIM23	-0.764819795034311	2.68749851623486	-12.3064105491774	2.44279368319556e-29	1.44012082984698e-27	55.8724656465801
TTC33	-0.966474299241818	3.20000843299733	-12.3028934735647	2.51910200810594e-29	1.48055197777024e-27	55.8420565655671
KPNA3	-0.891663319486788	4.14328659023262	-12.2993519771311	2.59833973779721e-29	1.52245227450136e-27	55.811439922554
SEC23IP	-0.839793025311942	3.37463582920279	-12.2988066717986	2.61075911113238e-29	1.52506538321026e-27	55.8067260150302
ATP7B	-1.19503081163455	3.0415508253832	-12.2930786258978	2.74484339994531e-29	1.5985167034332e-27	55.7572149162864
LPCAT3	-1.55396753576113	3.34861091177311	-12.2892496970221	2.83827632277862e-29	1.64792043467995e-27	55.7241243349573
RSPRY1	-0.80602167665404	3.3339312562765	-12.2833381464651	2.98878859793758e-29	1.73006614913849e-27	55.6730434850144
MAN2A2	-1.2172496377939	3.65742201379952	-12.2815359684152	3.03623574647488e-29	1.75223725609815e-27	55.6574731267982
CUL4A	-0.884006798541629	4.38113459849031	-12.2587560246544	3.70478981283951e-29	2.1316448292494e-27	55.4607409936477
PURA	-0.737423536082824	2.44694999760587	-12.2233447783305	5.04646063423434e-29	2.89491574107575e-27	55.1552208904916
TRAF6	-0.680077476748705	2.13815132342657	-12.2195357137442	5.21693553445042e-29	2.98377566686776e-27	55.1223788906494
ANKRD28	-0.79171694281612	3.03170063968601	-12.2176987247747	5.30118862845764e-29	3.02293970598953e-27	55.106541766983
MIB1	-1.09615277340676	3.17086118308273	-12.2160677999923	5.37712583866162e-29	3.05714335515598e-27	55.0924819979254
UQCRQ	0.904250402479423	8.75546851938127	12.2116913637078	5.58629419001667e-29	3.16666854084969e-27	55.054757744253
APC	-0.798340777057812	2.17254968054504	-12.2093289509023	5.70255233804443e-29	3.22303548073544e-27	55.034396411186
SKI	-1.04893867151906	4.21916842162091	-12.2017724394958	6.09085040167297e-29	3.43237334400159e-27	54.9692787741671
NEDD4	-1.28522322930771	3.4060353451125	-12.1977680082612	6.30718591978485e-29	3.54386164877061e-27	54.9347776858492
RBAK	-0.781177185346774	2.27328957033166	-12.1943413488736	6.49837435530635e-29	3.64060972654005e-27	54.9052582554428
ABHD16A	-0.80003567675193	2.16408263391238	-12.1909503192366	6.69325713662431e-29	3.73885733929218e-27	54.8760491543968
CHAMP1	-1.0307557554508	3.2307891838461	-12.1894102736003	6.78367564814151e-29	3.77834957611603e-27	54.8627848739391
TGFBR2	-1.20567970415391	5.2695559675627	-12.1887649792321	6.82192268026465e-29	3.78863879866292e-27	54.8572272162135
SREK1	-0.774050084378032	2.5259114044291	-12.1862576028241	6.97258651078443e-29	3.86112016030722e-27	54.8356333651577
TAOK1	-0.894590605545941	2.64671154732433	-12.1814891025401	7.26832288804695e-29	4.00737236671114e-27	54.7945715217378
OSBPL8	-0.994805892330581	2.87971719425163	-12.1813280556266	7.27852601051919e-29	4.00737236671114e-27	54.7931848538144
BPTF	-0.966550349576631	2.67579922762159	-12.1789238829779	7.43254965659356e-29	4.08044846476598e-27	54.7724850286865
ATP13A3	-1.06621986095371	4.75818705583426	-12.177844559961	7.5027485058912e-29	4.10721889636787e-27	54.7631926564092
USP47	-0.706736164982855	3.8663198796677	-12.1754630198729	7.65998834884317e-29	4.18134976535143e-27	54.7426901313511
ANKIB1	-1.02343806061024	3.0514624599749	-12.1748029036602	7.70415027004595e-29	4.19350906744547e-27	54.7370075291724
CSGALNACT2	-0.959671329120466	3.29098956239195	-12.1727056755568	7.84614515623068e-29	4.25870088366515e-27	54.7189544192624
RNF40	-1.22648447430261	3.90283107116006	-12.1674698306379	8.21212516581717e-29	4.44475475076432e-27	54.6738895011498
TWF1	-0.960628627454611	4.42733999958574	-12.166100509334	8.31061266516714e-29	4.4853898215381e-27	54.6621050866697
CREBZF	-1.03655566674785	3.63661311085394	-12.1657172004265	8.33839206618885e-29	4.48774134798254e-27	54.6588064194691
NDFIP2	-0.948935774899743	3.84256843319739	-12.1631654932737	8.52569321274247e-29	4.57569417244105e-27	54.6368481275708
SRRM1	-0.82216156824264	3.70685921216532	-12.1562389516702	9.05551409604745e-29	4.84647067263322e-27	54.5772526238154
MKLN1	-0.839144197729132	2.46101597815272	-12.1553563161176	9.12534248001388e-29	4.87023849351158e-27	54.569659505198
NDUFA7	0.696799966032655	2.84769688546178	12.1449891832157	9.98679133676374e-29	5.31519227812203e-27	54.4804906164911
EIF4H	-0.833736621271189	6.77657694801267	-12.1442035011333	1.00552868632858e-28	5.33682261220374e-27	54.4737341738255
TCP11L2	-0.644748635207495	0.913519405983975	-12.1395460736533	1.04710368455397e-28	5.52827087761835e-27	54.4336865665532
IDH3A	-1.01977095588659	2.26241494690093	-12.1395167567189	1.04737073516464e-28	5.52827087761835e-27	54.4334345007672
EPB41	-1.204432739433	3.65142913718028	-12.1386396533997	1.05539180294533e-28	5.55530410561331e-27	54.4258933208004
ZSCAN29	-0.794565438717364	2.54773339232154	-12.1370337109114	1.07023698129412e-28	5.60825098499958e-27	54.4120863019563
IPPK	-0.546646503405982	0.845741078132475	-12.1369190594323	1.07130472886735e-28	5.60825098499958e-27	54.4111006202764
UQCR11	0.734739217361748	6.57609477347371	12.1329137252649	1.10927991786161e-28	5.79122703711949e-27	54.3766684133154
KLHL11	-0.71368980216757	0.745820186712344	-12.1306049038009	1.13177638120848e-28	5.89261833259631e-27	54.3568225934137
UBR2	-0.801177319631361	3.6910487131581	-12.1296489483097	1.14122343239905e-28	5.9257021584731e-27	54.3486059992127
PEX1	-0.881258500811204	2.7134884206292	-12.1255132440197	1.18300705508829e-28	6.12605815553826e-27	54.3130620754562
RAB2B	-0.759085879055517	2.9841860640711	-12.1207482582444	1.23304087842691e-28	6.36794157160634e-27	54.2721161648412
MPHOSPH9	-0.842184424865626	1.8364218744299	-12.1179714218955	1.26316487517883e-28	6.50597822807161e-27	54.2482577044205
DST	-1.05522775001356	2.96342646850207	-12.1057696510989	1.4044621218877e-28	7.21434162342316e-27	54.1434478751539
ALG11	-0.547150951009978	1.12395724627612	-12.0950689589022	1.54127142617522e-28	7.89592527420245e-27	54.0515685263338
RBM43	-0.822837383901436	2.17322748297601	-12.0937493564577	1.55903690606147e-28	7.96563923203674e-27	54.0402403993695
AQR	-0.717458363828413	2.43779425462166	-12.0848241464863	1.68466888126731e-28	8.58464249071319e-27	53.963635646344
RNF13	-0.835108479599604	4.96022253229035	-12.0794357200229	1.76534685375609e-28	8.97189541590629e-27	53.9173985552533
UPF2	-0.891446808343204	3.69552750146105	-12.0750971140109	1.83309414607082e-28	9.28340989719104e-27	53.8801761224116
CHD2	-0.818197784785371	2.96371629059785	-12.0748937701185	1.83633212475752e-28	9.28340989719104e-27	53.878431702275
SP3	-0.992721934578649	3.47854634074042	-12.0744559033074	1.84332392075391e-28	9.29423324253812e-27	53.8746754296721
BCL9L	-1.39700263881141	2.41494471383027	-12.0707129193035	1.90418380869293e-28	9.57589547888623e-27	53.8425683216974
ANO6	-1.0158329744677	4.97574732046131	-12.0631592743512	2.03316595605663e-28	1.01977643240956e-26	53.7777864299939
ZNF621	-0.824935389664238	2.1796622611307	-12.0598661632232	2.09208705039301e-28	1.04658976202428e-26	53.7495492958988
ZNF140	-0.831574250680305	2.08271201000102	-12.0595185087993	2.09840576367551e-28	1.0470170425006e-26	53.7465684868022
PREPL	-0.913858669827755	3.07171951968845	-12.0584700579124	2.11757697651557e-28	1.05383830831268e-26	53.7375792293328
ARL13B	-0.87910300113601	1.91454839705461	-12.0571335477744	2.1422685663552e-28	1.06336439718564e-26	53.7261206771705
ATRX	-0.872444827085916	2.2536706930286	-12.0550596307016	2.1811524349489e-28	1.07986771714783e-26	53.7083410444989
CHD1	-0.788635119641252	2.6249995240657	-12.0521720676043	2.23646476399997e-28	1.10192404525805e-26	53.6835882119865
VPS13B	-0.826886353263087	2.05511795495534	-12.0521135501162	2.23760001247052e-28	1.10192404525805e-26	53.6830866131317
PLPP3	-1.29900501012889	5.23002575808024	-12.0518378666179	2.24295604201794e-28	1.10192404525805e-26	53.6807235296107
SOS1	-0.894153085045227	3.23738836978415	-12.0481973258771	2.31489448166289e-28	1.13435750047726e-26	53.6495199663777
TOGARAM1	-0.712883926628327	1.535918445389	-12.0466723025729	2.34570823313381e-28	1.14652473843989e-26	53.6364499786823
TTC17	-0.812445151468279	3.85869097920545	-12.0459856653133	2.35971508439749e-28	1.14776410708709e-26	53.6305654849677
CASC4	-0.986372603350591	4.5529828102948	-12.0459607583319	2.36022472960497e-28	1.14776410708709e-26	53.6303520343701
NHLRC2	-0.756049177878232	2.46004640220372	-12.0387385048624	2.51272794619003e-28	1.21883208731648e-26	53.5684658963083
IQGAP2	-1.15192489215002	5.34688213511741	-12.0370844370772	2.54901360487838e-28	1.23331062296641e-26	53.5542947239735
CREBRF	-0.712117586841804	2.19727284165767	-12.0306973720704	2.69409370389434e-28	1.30022255331525e-26	53.4995815419445
RAB43	-0.815261349710981	1.65122875000561	-12.0271087899307	2.7791857526853e-28	1.33791957340328e-26	53.4688462928002
UBR4	-0.957203558786491	3.38235215182934	-12.0217099920292	2.91227008025173e-28	1.39847355232138e-26	53.422614402746
ASH1L	-1.12112420524614	2.98905202246283	-12.016891019332	3.03641263432496e-28	1.45444165184166e-26	53.3813552596598
RO60	-0.939087618787272	2.84847643219786	-12.0079651805297	3.28043973815344e-28	1.56741210431471e-26	53.3049525855144
INTS2	-0.888391925692576	1.86627747651531	-12.0029453376358	3.42616103869199e-28	1.63296630600344e-26	53.2619948174955
RNF31	-1.03424298190822	2.59680784340532	-12.0004076211665	3.50226401366522e-28	1.66509624074009e-26	53.2402810036961
MCCC2	-0.811037700359034	5.5931664671215	-11.9956293556907	3.65015692435915e-28	1.731114026503e-26	53.1994014137723
ZC3H14	-0.727360875170104	2.14108203818195	-11.9946245735477	3.68203889816502e-28	1.74192259972449e-26	53.1908060696415
PCF11	-0.750280858009706	2.80534757432584	-11.994257940581	3.69374118274618e-28	1.74315470594623e-26	53.1876698084624
TENT2	-0.716473737575265	3.71084713405235	-11.9938909020962	3.70549351361401e-28	1.74440431746547e-26	53.1845301195913
SNAP23	-0.765792328951654	3.67146042738181	-11.9896584243538	3.84373541796483e-28	1.8009684993546e-26	53.1483280040504
SH3D19	-1.03144046017812	4.23335925146312	-11.9896370216379	3.84444737075174e-28	1.8009684993546e-26	53.1481449517953
SMG8	-1.039932891219	3.04113470139439	-11.9805819174472	4.15775456211642e-28	1.9429896929305e-26	53.0707114297291
SETD5	-0.962123119494993	3.54698990922371	-11.9767578072094	4.29758872962597e-28	2.00345012310544e-26	53.0380176127194
PPP1R12A	-0.887534762789807	2.41302139896751	-11.9757699767974	4.33446512031842e-28	2.01573669187624e-26	53.0295729931992
JMY	-0.782057437211621	2.59089706599435	-11.971321670705	4.50446706568207e-28	2.08972370407914e-26	52.991549682445
KIAA2026	-0.89163325270497	2.12599337492371	-11.9710204657537	4.51621544450509e-28	2.09011323470332e-26	52.9889752572115
WDR36	-0.727828653231957	3.13002190552472	-11.9671739989771	4.66895593227106e-28	2.15559507620033e-26	52.9561016204324
ABHD18	-0.648672037493931	2.06285236970117	-11.9625333838636	4.86009386833989e-28	2.238447079745e-26	52.9164468947076
RNF38	-0.985232765087758	3.10014141078702	-11.9556084940916	5.15990108754503e-28	2.37083225029647e-26	52.8572850490494
SENP6	-0.843233391990141	3.07927795758266	-11.9476590886088	5.52683354586324e-28	2.53335241001769e-26	52.7893886317674
OSBP	-0.740772479667986	5.36048911805232	-11.9471301489492	5.55215084535408e-28	2.53888329825738e-26	52.7848716143012
ANKRD26	-0.681016688415294	1.26674581991867	-11.9352374285138	6.15289421304932e-28	2.80689174100059e-26	52.6833334840494
TNS3	-1.15897865447993	4.68933729541428	-11.9338969046394	6.22454400645364e-28	2.83283285424351e-26	52.671891052751
BRPF3	-1.16511583870807	3.99309230756246	-11.9288705446787	6.50067555890614e-28	2.95149155707682e-26	52.6289920549353
NDUFS1	-0.711755948655839	4.49813760430548	-11.9284657521624	6.52343720091596e-28	2.9548240371052e-26	52.6255375709276
SPOPL	-0.884437622596623	2.96705567586855	-11.9246154088409	6.74395082247764e-28	3.04750230562905e-26	52.5926814284262
ZNF654	-0.724600886906042	2.27581581015334	-11.9237995011277	6.79162359345258e-28	3.0618237188365e-26	52.5857196323005
DNAJC13	-0.882211663012362	3.19894884217065	-11.9141979820982	7.37848913082276e-28	3.31858806916817e-26	52.5038094604152
FCHO2	-0.928033115129876	3.23689783692993	-11.911008499064	7.58440183770907e-28	3.40321169111255e-26	52.4766064523004
ZC3H7A	-0.827831276874759	3.3598012434096	-11.9074600449606	7.82022085335802e-28	3.50082783996121e-26	52.446345511958
TPP2	-0.894040110129072	3.60672514287012	-11.8988204983565	8.42535681862934e-28	3.75478959263741e-26	52.3726845385996
NKTR	-0.979505194792068	2.32993366600675	-11.8988017443304	8.42671985821548e-28	3.75478959263741e-26	52.3725246666637
SON	-0.894085707249601	4.48792935139972	-11.8976496099159	8.51087929962559e-28	3.78349065848785e-26	52.36270330829
MGAT2	-1.03599893164118	1.87756368103742	-11.8942438415025	8.76458460696999e-28	3.88725558031354e-26	52.3336732924624
EIF4G2	-0.96893640939384	6.88019183892465	-11.8850735515445	9.48576863519933e-28	4.19739785335841e-26	52.2555257908304
FKBP2	0.752982757208885	7.31990833256216	11.8819511780249	9.74457064763082e-28	4.30198095872365e-26	52.2289235092813
BECN1	-1.04521276133833	3.67065998608976	-11.8785930225131	1.00307681670036e-27	4.41814984091467e-26	52.2003157985242
KLHL20	-1.00147114414895	3.0898647346113	-11.876003042011	1.02572023692104e-27	4.50752287601079e-26	52.1782544892208
BMPR2	-0.987004737264324	3.01761148435435	-11.8718946727081	1.0626870381035e-27	4.65928687644464e-26	52.1432639435207
KDM3B	-0.956388965456736	3.84458667748793	-11.8619681980705	1.15757184671179e-27	5.06371611483972e-26	52.0587430791735
TOM1L1	-1.18150388869993	3.82953609275556	-11.8601546687454	1.1757969372515e-27	5.12663242588445e-26	52.0433047828089
CIPC	-0.862707628728215	2.83231910808551	-11.8600057645335	1.17730598506741e-27	5.12663242588445e-26	52.0420372300963
SOCS6	-0.887109186534674	3.54121922418794	-11.8541722683433	1.23796732852454e-27	5.37856100102725e-26	51.9923848650271
BRD3	-1.07794970495705	2.82324682503919	-11.8520560971607	1.26073396119647e-27	5.46508205803721e-26	51.9743755184476
TMEM106B	-0.876441668230632	3.42979395858982	-11.8505700105814	1.27697061746928e-27	5.52087023606053e-26	51.9617292524408
LRCH4	-0.885707314341243	1.96085079265388	-11.850352309932	1.27936658914973e-27	5.52087023606053e-26	51.9598767268175
NPAT	-0.789568093772307	1.91061117303861	-11.8495987781395	1.28769443252054e-27	5.54432029822328e-26	51.9534646566251
IPO8	-0.738600437874258	3.8230083983947	-11.8459820067768	1.32842356755184e-27	5.70685998975187e-26	51.9226907537599
CCDC186	-0.756435292380762	1.61144758661894	-11.8448942288797	1.34092232242592e-27	5.74034000083197e-26	51.9134360209983
TP53BP1	-0.931231849868646	1.58613209947356	-11.8447828274735	1.34220893547637e-27	5.74034000083197e-26	51.9124882472641
UBE3A	-0.705514027361598	3.45951962908267	-11.8431685178711	1.36099171750952e-27	5.8077063045618e-26	51.8987545672
ZCCHC14	-0.913238959335766	3.78143501951683	-11.8414794784366	1.38092422937167e-27	5.87966849661359e-26	51.8843860063814
NDUFB1	0.71959736298393	5.94776989111866	11.8367671424512	1.43808505406554e-27	6.1094699857862e-26	51.8443031999558
BICRAL	-0.891767628463932	2.50899225238284	-11.8311423140898	1.50940659616802e-27	6.39828105809277e-26	51.7964679850192
ATE1	-0.792103029670222	3.67766025177904	-11.8282579540185	1.54733480045291e-27	6.54457721339464e-26	51.7719424105326
SOWAHB	-1.38135195797241	3.12308502230359	-11.827268419018	1.56056423236808e-27	6.58419401500161e-26	51.7635290489214
MARS2	-0.966064890732413	2.89170361831617	-11.8270444418332	1.56357425721593e-27	6.58419401500161e-26	51.7616247620941
YAP1	-1.16514682659559	4.38499483622885	-11.826122635967	1.57602336629745e-27	6.62206309172351e-26	51.7537876008624
NOMO2	-1.00296947085763	1.73059184970248	-11.8223858301429	1.62750856623969e-27	6.82342759937689e-26	51.7220201659101
PTAR1	-0.880636040418724	2.53693875659669	-11.8214415173981	1.64078212194024e-27	6.86405795990721e-26	51.7139930492678
SHPRH	-0.516494970666832	0.585132881175454	-11.8161075917212	1.71780700655534e-27	7.17062794021795e-26	51.6686574022605
ANKRD12	-0.818503625112678	2.44550453647943	-11.815155078597	1.73193592092008e-27	7.21388961844103e-26	51.6605624765996
RANBP2	-0.80656825260484	3.502535074691	-11.8134800301749	1.75706366171835e-27	7.30267673720687e-26	51.6463277887266
GABPA	-0.829371448521041	3.28579949359829	-11.8118229445235	1.78227909581702e-27	7.39144317659178e-26	51.6322466265309
TIMP3	-0.984854269094716	1.29518105634132	-11.8111790097848	1.79217461005101e-27	7.41642883986553e-26	51.626774996537
ZNF510	-0.785888271326947	1.70978827376669	-11.8030020493147	1.92269380386307e-27	7.93939941422766e-26	51.5573053471262
DNAJB14	-0.706888082864177	1.91567403094772	-11.8011870180682	1.95292495711078e-27	8.04181517332157e-26	51.5418881270825
HELZ	-0.895395928214607	2.61996279671166	-11.8010104908741	1.95589032921078e-27	8.04181517332157e-26	51.5403887275294
CTNNB1	-0.978176325933625	6.29693797052874	-11.7991914467795	1.98670969696641e-27	8.1510402128215e-26	51.5249385760392
MTMR6	-0.832993154950596	3.13559921287424	-11.7985712145514	1.99732821625171e-27	8.17709585969716e-26	51.5196708402413
SEC31A	-0.821227095952035	5.26244654501997	-11.7977799916361	2.01095620186157e-27	8.20483542887663e-26	51.5129510298629
RAB3GAP1	-0.781012604444623	3.73782171630743	-11.7976809615041	2.01266839852402e-27	8.20483542887663e-26	51.5121099867311
SRFBP1	-0.85387020792789	2.55517581494909	-11.796655877855	2.03047724481925e-27	8.25986072414794e-26	51.5034043395943
KLHDC2	-0.950966088918621	3.99803462887009	-11.7962340557605	2.03785107638675e-27	8.27229377618011e-26	51.4998220615615
TRIM4	-0.853755342951507	3.89301001935137	-11.7861086903357	2.22307860027272e-27	9.00511331526961e-26	51.4138505290381
SRPK2	-0.943876846242908	3.12048878563345	-11.7840571843202	2.26260224034775e-27	9.14587741035083e-26	51.3964357744044
WDFY1	-0.878707390155878	3.62681264152622	-11.7752939589339	2.43946161717717e-27	9.830024125502e-26	51.3220619482207
USP8	-0.630150417073862	2.34738705365476	-11.775167381182	2.44211455309966e-27	9.830024125502e-26	51.3209878579815
ZNF337	-0.625195119247192	0.853259386209871	-11.7748974434565	2.44778176196415e-27	9.83217999145347e-26	51.3186972871349
RALGAPA1	-0.620312313640526	1.33853208763256	-11.7690027799048	2.57485523430483e-27	1.03209678429457e-25	51.2686836247722
RRN3	-0.775409129420805	4.28341735149414	-11.7677240351812	2.60327705417022e-27	1.0405974689238e-25	51.2578354998038
NFE2L2	-0.987005758084393	4.9799737636367	-11.7675609260341	2.60692476557112e-27	1.0405974689238e-25	51.2564518145469
KPNA1	-0.653326070593859	3.60979219860726	-11.7655655257981	2.6519632406575e-27	1.05637454659039e-25	51.239525153218
GOPC	-0.841701457817926	3.49539547439245	-11.7619292042077	2.73604079627636e-27	1.08760459868579e-25	51.2086821017596
SLC35A3	-1.03175094998296	3.59875211181808	-11.7593598070523	2.79704451073485e-27	1.1081824788627e-25	51.1868911943508
CLIP1	-0.969141771817389	3.24247211428963	-11.7592627446897	2.79937536414168e-27	1.1081824788627e-25	51.1860680556531
FRYL	-0.720678645490857	1.82519226086684	-11.7585169169272	2.81735029939906e-27	1.11299859250487e-25	51.1797431539933
RYBP	-0.769562446892833	3.42961104433973	-11.7547677149507	2.90946424864711e-27	1.14702335399339e-25	51.1479512086748
MANEA	-1.18913729896026	3.18743996629312	-11.7526978945441	2.96159594469238e-27	1.16517819918493e-25	51.1304017773022
TBC1D5	-0.789339268165835	3.14570333266902	-11.7490811884378	3.05493050379949e-27	1.19943582895078e-25	51.0997400385388
MBTD1	-0.835610879581583	2.60798962034701	-11.7442019670444	3.1855029933202e-27	1.24814391312914e-25	51.0583816064182
NCK1	-0.909876619649462	3.66863961425806	-11.7427240972633	3.22613778562089e-27	1.26148571372441e-25	51.0458560427878
MBTPS2	-0.813932407362517	3.01937231902799	-11.7420545041916	3.24471808292252e-27	1.26616697492455e-25	51.040181193424
CHD9	-0.775071763622053	2.01052657230906	-11.7374789124821	3.37456795061999e-27	1.31416101491624e-25	51.0014065920003
SEC24A	-0.931696657823212	4.10080240651531	-11.7341648689345	3.47183517346589e-27	1.34929740210155e-25	50.9733268508669
SPRED2	-1.06270651600236	3.73574659204376	-11.7335166507646	3.4911842708027e-27	1.35407066049756e-25	50.9678349419205
ARHGAP21	-0.988794015636348	3.06504227879022	-11.7234951312278	3.80435461812516e-27	1.47255423198541e-25	50.8829467291228
DOCK4	-0.835531833126379	2.41800783402112	-11.7222326891992	3.84573925823278e-27	1.48557185862379e-25	50.8722553984021
NAF1	-0.634932231615912	1.75023355256785	-11.7196234582367	3.93269948619129e-27	1.51610708562224e-25	50.8501600563106
RNF6	-0.872210463672653	3.32094730099686	-11.7181884933309	3.98135542452051e-27	1.52859604897586e-25	50.8380095065641
USP9X	-0.890437627492155	4.39461724963648	-11.7180599265477	3.98574393621537e-27	1.52859604897586e-25	50.8369209012567
CUL3	-0.776332392821651	3.18811774589934	-11.7179637684208	3.98902935536498e-27	1.52859604897586e-25	50.8361067111915
ZNF518A	-0.921429113996407	2.08213995156964	-11.7165180176663	4.03875236147463e-27	1.54456078335038e-25	50.8238656116553
KIAA0355	-0.876599153803399	2.81766120022269	-11.7101562459091	4.26498470641809e-27	1.62783081623447e-25	50.770008851895
CARF	-0.527682193298617	0.997668746307578	-11.7075486984701	4.36131800599114e-27	1.65955070219777e-25	50.7479379655169
KANSL1	-0.868412799290714	2.53612073551483	-11.7074390707777	4.3654152082864e-27	1.65955070219777e-25	50.7470100996052
LPP	-0.895879718773481	2.80541554552289	-11.6961196579044	4.80976071569122e-27	1.82485178836918e-25	50.6512259506721
ERLIN2	-1.02912030419944	3.7477390293291	-11.6922011324922	4.97384960257546e-27	1.88337862421632e-25	50.6180773410034
PCSK7	-0.641564792128924	1.24853894879759	-11.6906474351504	5.04044338838711e-27	1.90483028247529e-25	50.6049352832566
HERC4	-0.658562154566914	2.42447034615932	-11.6827528655972	5.39278013232012e-27	2.03396982943412e-25	50.5381706582245
SCAPER	-0.686097019252164	1.63422330274159	-11.6757078417604	5.72784910022566e-27	2.15610194028141e-25	50.478607823155
DPP8	-0.767114260117798	2.41621951469222	-11.6750604105965	5.75966243955064e-27	2.16382612434883e-25	50.4731348663896
BNIP2	-0.733821162615147	3.46527968006629	-11.6727383510673	5.87521708527977e-27	2.20291896974482e-25	50.4535068298656
KAT6A	-0.934902955540989	2.40368912893602	-11.6716625163651	5.92953435125986e-27	2.21894293301052e-25	50.4444135502643
PPP4R3B	-0.807954749508913	4.42190752814636	-11.6701648598491	6.00598214328023e-27	2.24316993889375e-25	50.4317555350309
NIPBL	-0.830121713960716	3.15457702264883	-11.6684120847292	6.0966995099992e-27	2.27262184069231e-25	50.4169422186298
TBCCD1	-0.817067108744252	3.04826754866877	-11.6610779458726	6.49132062192858e-27	2.41383198491625e-25	50.354969740858
CLPX	-0.72153784395218	4.81270588879846	-11.6609087805612	6.50071661908551e-27	2.41383198491625e-25	50.3535405246336
SH3BP5	-1.06931012107508	1.63544372836692	-11.6453120846885	7.42780136941561e-27	2.7527403140813e-25	50.2218100077922
LARP1B	-0.780420092154131	2.95633513284847	-11.6420170008933	7.6399076995697e-27	2.82588091744702e-25	50.1939897704564
UVRAG	-0.73861374687355	2.81384486321796	-11.6403001413181	7.7528012826625e-27	2.86211315174978e-25	50.1794958197579
PNPLA8	-0.883684844319099	3.5968399905838	-11.6400439068887	7.76979203026737e-27	2.86286952499852e-25	50.1773327386476
NUP160	-0.941753658893785	3.14683229985847	-11.6376200264275	7.9323632563763e-27	2.91716084437946e-25	50.1568718803219
NUMB	-0.740690024073412	3.52565979400084	-11.6371277940007	7.96578898192507e-27	2.92384131980238e-25	50.1527170030714
TVP23B	-0.796296306255869	2.69371636404283	-11.6340388145335	8.17877501198135e-27	2.99627780553657e-25	50.1266451028957
RB1	-1.1032776906134	2.97724685877254	-11.632005746327	8.3220396431523e-27	3.04294426646561e-25	50.1094871198235
KBTBD7	-0.72559599954437	2.26915947019941	-11.6239561598283	8.91422089692229e-27	3.25326614066726e-25	50.0415663837104
L2HGDH	-0.815052163543776	2.09337829290374	-11.6178998631856	9.38725053122729e-27	3.41938631517709e-25	49.9904786995686
ARID4B	-0.870934059626176	2.87468487383923	-11.6170012976573	9.45953066841636e-27	3.43917661493088e-25	49.982899912162
TBC1D12	-0.723780371562881	1.81980658477643	-11.6161161994658	9.53126911520255e-27	3.45869538347123e-25	49.9754349732718
KIF21A	-0.938135238298754	3.04265147128724	-11.6101477822809	1.00293621415004e-26	3.63256292308408e-25	49.9251039614505
DCUN1D1	-0.75269859380241	3.23787219193566	-11.6092163820533	1.01093956060778e-26	3.65464188325379e-25	49.9172506271956
CRBN	-0.554186075472979	3.27287968934611	-11.6075350303999	1.02554841229452e-26	3.70047223720585e-25	49.9030746163178
MACF1	-0.863494838288829	2.66710457294728	-11.6061683608522	1.03757776100977e-26	3.73684020694496e-25	49.8915524796238
OSBPL11	-0.951768511894026	3.52835615539746	-11.5912819611605	1.1780621182506e-26	4.23483493164755e-25	49.7660880911744
CCNT2	-0.817301331595192	2.75344132601535	-11.5907362506295	1.18355707941577e-26	4.24662053213597e-25	49.7614901729173
PHC3	-0.750175424400069	1.69930329426051	-11.5886453211487	1.20484862210577e-26	4.31493450458812e-25	49.7438738308924
CPEB2	-1.06510232060693	2.96948455196897	-11.5862361156069	1.22985426599362e-26	4.39627010008166e-25	49.723577773842
GSE1	-0.931251957942069	3.30709777755815	-11.5821298907479	1.27366989934491e-26	4.54388855247596e-25	49.6889898310164
TMOD3	-0.936909062212535	3.54108207938258	-11.5819252660834	1.27589354970358e-26	4.54388855247596e-25	49.6872663637709
SERINC3	-0.665884482636943	6.2014367566097	-11.5813333448447	1.28234772315588e-26	4.5584011828695e-25	49.682280939236
NECAP1	-0.751313704158145	3.60486140258545	-11.5795850206509	1.30160143215323e-26	4.61827471112145e-25	49.6675564540329
PDPK1	-0.847564007684155	2.50757531264767	-11.5678324651114	1.43871266979181e-26	5.09532989892995e-25	49.5686021817343
FAM219B	-0.709567346712274	1.66573893040652	-11.5609943496609	1.52501015836865e-26	5.39099531998954e-25	49.5110477477544
IL6ST	-0.940303442047562	5.6700129523481	-11.5582436153938	1.5611607100377e-26	5.50862600447924e-25	49.4879000185061
KANSL1L	-0.907155730069243	1.87055712303341	-11.5577466215994	1.56778267447094e-26	5.52182280199692e-25	49.4837180310773
RNMT	-0.85431366241209	3.13491337992842	-11.5519559390819	1.64702974254187e-26	5.79029171873436e-25	49.4349980324547
TIRAP	-0.798700570744233	2.55297650261604	-11.5484900231294	1.69635629054181e-26	5.95278141516136e-25	49.4058428597316
ARHGAP29	-1.02083837224266	2.61551475540168	-11.54643525012	1.72629106496003e-26	6.04675261510679e-25	49.3885600743674
ENTPD7	-0.994869480187155	2.52562523546064	-11.5435201287507	1.76966404438428e-26	6.18736552744577e-25	49.3640432876427
UBE3B	-0.696134528353003	3.10504437178125	-11.5334948848306	1.92727388999092e-26	6.72615077089727e-25	49.2797506143386
STAT5B	-0.735678110470834	4.37137523298312	-11.5330774441742	1.93413131027095e-26	6.73781016450752e-25	49.276241487076
USP15	-0.554481609930177	2.24070997095556	-11.5325020796381	1.94362281736664e-26	6.75009787437783e-25	49.2714049017717
FAM160B1	-0.735814146458257	3.5475684618361	-11.5324366804027	1.94470460681449e-26	6.75009787437783e-25	49.2708551547637
C5orf24	-0.901189047123903	4.26311486603442	-11.5268032534724	2.04017386498471e-26	7.06866749604106e-25	49.2235058714801
KIF16B	-0.875448953185011	2.66220359900409	-11.5245814723327	2.07909637835292e-26	7.19052104859963e-25	49.2048346040089
SLC35E2B	-0.991869001842045	2.81875613436122	-11.517343932208	2.21108654477215e-26	7.63322850411429e-25	49.1440237274777
SOS2	-0.862735587018259	2.86847731415359	-11.5131843664298	2.29068433868101e-26	7.89379710955542e-25	49.1090824263757
TRRAP	-0.946373275376583	3.08974212037139	-11.5126040021394	2.30201466291702e-26	7.9185998099623e-25	49.1042076975379
MDN1	-0.816548495039064	2.3593653217668	-11.5120041509205	2.31378405325753e-26	7.94482122946492e-25	49.0991694089596
TBK1	-0.720637120636458	3.61881493803589	-11.5094153959262	2.36526761634416e-26	8.10707111433884e-25	49.0774272511708
CHM	-0.855069176306372	2.13223847092287	-11.5054998961673	2.44531116453985e-26	8.3664574843899e-25	49.0445464677856
TASOR	-0.863707929298962	3.33412537299111	-11.5049707532753	2.45633310334716e-26	8.38918756865091e-25	49.0401033366952
PPFIA1	-0.921662860320641	3.22363238021072	-11.5047469360239	2.46101004001525e-26	8.39020504745412e-25	49.0382240062736
MAN2C1	-0.924335722070066	3.77608673143162	-11.5028846236303	2.50027064688745e-26	8.50176898754828e-25	49.022587349594
ASXL2	-0.867015333018407	2.35942303145063	-11.5027746528825	2.50260840760816e-26	8.50176898754828e-25	49.0216640315606
POLR2A	-1.02713195462119	4.58604964935105	-11.5018595766409	2.52214568574328e-26	8.55297545820201e-25	49.0139811796125
XRN1	-0.84958184632828	2.72638284592722	-11.50065959939	2.54799597682646e-26	8.62537153992845e-25	49.0039067674312
ZKSCAN8	-0.956769290703645	2.63307132042278	-11.4967912052618	2.63313904995384e-26	8.89787375610504e-25	48.971432967616
INTS3	-1.1541162854981	3.44726863819315	-11.4911406848188	2.76262095949717e-26	9.31898196900805e-25	48.9240079438294
NUP98	-0.78682329629134	4.01640640977436	-11.4877102990141	2.84429994851415e-26	9.5776427088807e-25	48.8952218632236
DOP1A	-0.771302032153604	1.5579293949796	-11.4854566729965	2.89926352751471e-26	9.74559459424244e-25	48.8763127313664
CFAP97	-0.934713357599066	3.20366057131064	-11.4850503183333	2.90928599613727e-26	9.76215756322069e-25	48.8729033807922
AFDN	-1.05762819031958	3.90123829379506	-11.4846667484564	2.91877812992799e-26	9.7768861834651e-25	48.8696852478851
RICTOR	-0.740397893986089	2.22296346989273	-11.4837167631939	2.94242016809978e-26	9.83887790938776e-25	48.8617151317305
CDK17	-0.832888419480424	2.75845672253042	-11.4829898408593	2.96063954067822e-26	9.8825528918806e-25	48.855616659084
UBE3C	-0.924302934501797	4.12018981850152	-11.4827767420219	2.9660018412832e-26	9.88323396156279e-25	48.8538289127435
ARHGAP32	-0.79122896786388	1.69165658939646	-11.4738636594244	3.19915879444485e-26	1.06416462676325e-24	48.7790683446661
ZCCHC4	-0.644591672062822	2.09811870412663	-11.4726107577616	3.23336383506354e-26	1.0736785282464e-24	48.7685615007357
SAMD8	-0.729475632794275	2.38554956640655	-11.4721426363975	3.24623705672633e-26	1.07608827001516e-24	48.7646359678834
GLYR1	-0.843110117776675	5.04159724528618	-11.4713539179899	3.26804210307539e-26	1.08144536606087e-24	48.7580221676728
STK24	-1.1398643048843	2.72966748364039	-11.4708030752181	3.28335719852907e-26	1.08464006765202e-24	48.7534031995968
CDKN2AIP	-0.829245515498388	3.33161359058902	-11.4696236601752	3.3163891454568e-26	1.09360304507605e-24	48.7435138270467
QTRT2	-0.724413895140481	2.14791684201931	-11.4694278596863	3.32190486552329e-26	1.09360304507605e-24	48.7418720894654
RBBP6	-0.728329714239423	3.11151063331414	-11.4651384110992	3.44505664176543e-26	1.13220043321142e-24	48.7059094192551
HCFC2	-0.738696051471265	2.45315810725241	-11.4616259428102	3.54927707889215e-26	1.16445460328037e-24	48.6764656018839
DPY19L4	-0.8551943145551	3.21598929959967	-11.4563859210052	3.71061732355773e-26	1.21530646016011e-24	48.6325481047864
PCBP1	-1.25980864815908	7.61442847321732	-11.4560620877337	3.72082429957126e-26	1.21656985631033e-24	48.6298343110674
JAK1	-0.970105534452603	5.42986985276097	-11.4527875159631	3.8256193316326e-26	1.24870300500989e-24	48.6023946913029
BCKDHA	-0.978506571625895	2.36797307129038	-11.4515069999805	3.86739367516778e-26	1.26019154449345e-24	48.5916654670956
RTEL1	-0.297623956149187	0.366437672819908	-11.4501891661993	3.91085952509029e-26	1.27219131580187e-24	48.5806241475585
ELMSAN1	-0.856741703269873	1.9705067358767	-11.4467534291947	4.02647954065508e-26	1.30758216947375e-24	48.5518410052972
CCSER2	-0.728129619252409	2.95205062071838	-11.4452121621911	4.07944590501802e-26	1.32254117665221e-24	48.5389302359372
ROCK2	-0.908440241731369	3.53025079289406	-11.4442699379399	4.11216684373947e-26	1.33089724199406e-24	48.5310378824318
RMND5A	-0.904088782622427	4.87689828471586	-11.4352467912887	4.43904984570671e-26	1.43426973092311e-24	48.4554726625912
RBM25	-0.808316658502516	3.24471095317989	-11.4326754287901	4.53685049236298e-26	1.46340160662752e-24	48.4339436367577
PDS5A	-0.834330118811619	3.94774160588971	-11.4299328887076	4.643526170699e-26	1.49529346942173e-24	48.4109839022194
TNRC6B	-0.662197415042414	2.00173352095356	-11.429444691458	4.6627754850914e-26	1.49897279017368e-24	48.4068971293566
USP16	-0.825594441394379	3.71838640059735	-11.4275882331446	4.73670247951061e-26	1.52018793144763e-24	48.3913571823679
COG5	-0.870854367535642	2.44245336546117	-11.426271904682	4.7898263813687e-26	1.53466678038502e-24	48.3803392426256
PRRG1	-0.782568745098306	1.9487241110984	-11.4180085270873	5.13712944924524e-26	1.64200691538443e-24	48.3111866498316
RIC1	-0.847066217640118	2.4774707905638	-11.4178970049735	5.14198407740427e-26	1.64200691538443e-24	48.3102535303159
CDC73	-0.902160621252711	3.69870511179733	-11.4143165454005	5.30029393017609e-26	1.68974428788975e-24	48.280297646094
KLHL15	-0.835975173303348	2.36247709619949	-11.4132276805174	5.34939311426041e-26	1.70256432008687e-24	48.271188540836
SPIN1	-1.1351462756059	4.14574674128822	-11.4099528318919	5.4998075851316e-26	1.74682147208119e-24	48.2437946310687
FBXO38	-0.753883523238464	3.15448580414423	-11.4098053106007	5.50668146731231e-26	1.74682147208119e-24	48.2425607112331
ATAD2B	-0.651104061131153	1.65431862948335	-11.4093811297075	5.52649421970326e-26	1.75020874792586e-24	48.2390127551253
MOSPD2	-0.845753639000173	2.47853081291959	-11.4069206886848	5.64282440223044e-26	1.78410091661279e-24	48.2184342258677
PARP4	-0.980416307389708	4.29673492468484	-11.4027022966102	5.84796943095021e-26	1.84591588627687e-24	48.1831574705291
FYCO1	-0.884151968734885	3.32149188056763	-11.4022339234863	5.87119987211986e-26	1.85020048601672e-24	48.1792410280562
TANK	-0.812256961593554	3.64339494550642	-11.4000627756388	5.98009011484411e-26	1.88142079803634e-24	48.1610873106408
DDHD2	-0.836364091763694	1.97116724596105	-11.3919441672403	6.40537435079918e-26	2.01191758297233e-24	48.093219218683
DMTF1	-0.859775159318569	2.5451944700329	-11.3916313947121	6.42234741438412e-26	2.01394724156464e-24	48.0906050290231
CD46	-1.00642201726526	5.81265496616058	-11.3868566788974	6.68708160799805e-26	2.09353731387651e-24	48.0507015845631
IL1R1	-1.16465616838113	4.68116639075075	-11.3837853471544	6.8630829006524e-26	2.14513325247145e-24	48.0250378909816
PUM2	-0.781668267608022	5.00892562499901	-11.382178378227	6.95699884785603e-26	2.1709462202756e-24	48.0116115432832
RASA2	-0.79051066676084	2.08378468473911	-11.3754615730205	7.36359366686147e-26	2.29408869361082e-24	47.955501793529
PRDM10	-0.648297720127958	1.75722726479526	-11.374610859419	7.41674992065198e-26	2.30689818960539e-24	47.9483963552701
CELF1	-0.607445749010185	4.5614590514567	-11.3731048070342	7.51179272222589e-26	2.33267339639948e-24	47.9358179276942
VPS50	-0.67096009710121	2.18558476360173	-11.3727990822979	7.53123366061536e-26	2.33492616403544e-24	47.9332646353715
MED14	-0.928474587034344	3.04342304261426	-11.3703641561591	7.68786801817378e-26	2.37963733809709e-24	47.9129302493154
CASP8AP2	-0.865798846667601	1.68300497374403	-11.3687226426674	7.79528889105805e-26	2.4053732900324e-24	47.8992229152824
LRRC58	-0.947672458247762	3.41912372680924	-11.3687100128211	7.79612115401941e-26	2.4053732900324e-24	47.8991174543287
MFN1	-0.794898989863648	3.26598922887658	-11.3682376195958	7.82731381649506e-26	2.41111467402002e-24	47.8951729456389
EDF1	0.734734955888275	9.2059457206733	11.363702202589	8.13318547898801e-26	2.50131354377866e-24	47.8573059093132
ASAP2	-1.0754773574293	1.25128630311755	-11.3600099943498	8.39095166098651e-26	2.57645246513624e-24	47.8264842493962
ATP2A2	-0.99789063953043	5.29095661777854	-11.3526563076041	8.92880765636078e-26	2.73721527513396e-24	47.7651115601997
CUL5	-0.730082934197323	3.35245253813616	-11.3514502873207	9.02023481504215e-26	2.76082586351769e-24	47.7550481026548
CRKL	-0.898755526766089	4.91447060630018	-11.3511420483774	9.04375119918244e-26	2.76360881939929e-24	47.7524761296347
CCNT1	-0.746204768980538	2.74917223354123	-11.3476244193912	9.31648069458072e-26	2.84241672146762e-24	47.7231270631469
ATP11A	-1.15822014997915	2.91482553061955	-11.3442628490645	9.58475446379024e-26	2.919616781021e-24	47.6950840845601
YTHDC2	-0.756856324948146	2.62781545746675	-11.3423323526041	9.74228065028459e-26	2.96289043268973e-24	47.6789812262265
STAU1	-0.786665025967851	6.73211635432656	-11.3417783269419	9.78796241365617e-26	2.96909963162216e-24	47.674360169394
KDM7A	-0.819630776093025	2.24042466915766	-11.3417090470574	9.79368980785598e-26	2.96909963162216e-24	47.6737823223058
GPBP1L1	-0.739412890157465	4.85493886654367	-11.3411063615192	9.84365496335984e-26	2.97953284514968e-24	47.6687555357146
FBXW8	-0.76283015731489	2.49694693210131	-11.3374543012483	1.01518984371626e-25	3.06798697249267e-24	47.63829770278
ZSCAN32	-0.427474710947909	0.768329574716772	-11.3355226681282	1.03187979430524e-25	3.11351446596668e-24	47.622189948063
ZNF148	-0.771082399374408	2.92077674605289	-11.3342724941023	1.04282697653786e-25	3.14159825007318e-24	47.6117655273568
AVL9	-0.762695915002697	2.73230414752398	-11.333600997637	1.04875458486391e-25	3.15449573720448e-24	47.6061665626942
GIGYF2	-0.761847656955089	2.85646940810544	-11.332264843781	1.06064935137836e-25	3.18527297373189e-24	47.595026125978
ZFYVE9	-0.803287638009387	2.94026527982447	-11.3291722340265	1.08869800668867e-25	3.26439026731689e-24	47.5692432953256
WDR82	-0.829036881852457	4.67641204192246	-11.3246157325085	1.13137384296882e-25	3.38705044238791e-24	47.5312622083193
ABCE1	-0.808533053477287	3.94271627140704	-11.3233571626375	1.14345216797618e-25	3.41786950677435e-24	47.5207725764002
HEATR1	-1.08384336099954	2.87451880790154	-11.3209472580101	1.16693892349889e-25	3.4826401517506e-24	47.5006886164103
BCOR	-1.04764878913575	2.91805171266431	-11.32015672081	1.17474753086564e-25	3.50049186491225e-24	47.4941007826553
ARID1B	-0.830648122120116	2.424443086341	-11.318388346057	1.19240358241543e-25	3.54758581352168e-24	47.4793650649679
NF1	-0.781784403531234	2.24279278604271	-11.3162958541307	1.21363712440545e-25	3.60516082226487e-24	47.4619299201192
SNX6	-0.929512236562535	4.07363755203714	-11.3119698648295	1.25873550397387e-25	3.7333393585355e-24	47.4258896012095
NAA16	-0.693268816769751	1.89333938674052	-11.2988102307609	1.40643437156323e-25	4.16495866447474e-24	47.3162955052752
WNK1	-0.975418791598496	4.21757932785909	-11.2972590563154	1.42494300415656e-25	4.21325740117896e-24	47.3033812518485
EIF3L	-1.36354719717989	5.42863417116957	-11.2955741142847	1.44532247422133e-25	4.26693044777823e-24	47.2893542787866
TNKS	-0.837063952877521	2.26881980892253	-11.2940483501501	1.46402678372614e-25	4.31550048864507e-24	47.2766533067784
DIS3	-0.674444086722453	2.72021666853973	-11.2905699777812	1.50757345206763e-25	4.43703645800549e-24	47.2477012302457
GPALPP1	-0.577569495663745	1.98201075277066	-11.2869621552168	1.55410280754646e-25	4.56696469211504e-24	47.2176761789067
EPG5	-0.746522249732114	2.0711434799849	-11.2853484495124	1.57537433236629e-25	4.62238471793845e-24	47.2042480670095
TAB3	-0.906585626794911	3.16784118331084	-11.2846998715481	1.58400514702917e-25	4.64060223502735e-24	47.1988513205737
PARG	-0.763587435868939	2.85676327634511	-11.2840683587465	1.59245407906265e-25	4.65823208470847e-24	47.1935967138824
NGRN	-0.848353460995459	3.00026295216544	-11.2792887406535	1.65787100686628e-25	4.84219641639603e-24	47.153831668403
NARS2	-0.7665328690333	4.01102652546593	-11.2780117889525	1.67579632687062e-25	4.88710161687077e-24	47.1432091614899
TMEM161B	-0.683371968161994	1.92717851658288	-11.2774405521065	1.68387742233667e-25	4.89596427275946e-24	47.1384574315774
TMEM30A	-0.793093210024082	5.62181699029454	-11.2774357191213	1.68394595811507e-25	4.89596427275946e-24	47.1384172297591
CALCOCO1	-0.833661403458755	3.72841849088407	-11.2771569134369	1.68790435865801e-25	4.90003750180112e-24	47.1360980776069
NCOA6	-0.881126343563293	3.16451093583858	-11.2752199213948	1.71566199788458e-25	4.97308379417073e-24	47.119986612101
HEATR5A	-0.710566812682487	2.05223466953102	-11.2742717083989	1.72941529125496e-25	5.00537718737841e-24	47.1121000717171
ANKRD50	-0.889161435284628	2.17758764022725	-11.2736482346913	1.73851815198881e-25	5.02413390529496e-24	47.1069146475418
ACTR2	-0.927175243976601	6.20387242505617	-11.2679042069964	1.82465754479873e-25	5.26512628890719e-24	47.0591480883595
EXOC5	-0.758310834308551	2.70024248333486	-11.264564354512	1.87668210809529e-25	5.40710213400086e-24	47.0313796858617
PAPOLG	-0.61337288940502	1.66797874091856	-11.2621075892833	1.91589064619879e-25	5.511781498674e-24	47.0109560183963
MED23	-0.883329128299424	2.47014505053984	-11.2565236875803	2.00806452749538e-25	5.76829330536903e-24	46.9645436733947
ZBTB43	-0.778378356347372	2.10625302550871	-11.2558314895435	2.01979384144964e-25	5.79330089852921e-24	46.9587910220338
ZFP91	-0.840425619817478	4.44949777957045	-11.2536937169876	2.05645057089594e-25	5.88962525237163e-24	46.9410257036991
KDM5A	-0.735951697458114	2.82859907454414	-11.2518852545371	2.08797692102406e-25	5.97099071743596e-24	46.925998282751
CMTR2	-0.830373768173074	2.29617987125023	-11.2509137538841	2.10511087207481e-25	6.01101703561152e-24	46.9179260755323
NDUFA2	0.728785252294082	7.24575796949664	11.2501966137282	2.11784846112664e-25	6.03838936237893e-24	46.9119675665245
FNIP1	-0.752658092225677	3.12324076684957	-11.2454423134705	2.20425406117318e-25	6.27540977891206e-24	46.8724700813739
TBC1D15	-0.598938225351332	3.36441215085643	-11.2420139417835	2.26873022101689e-25	6.44938739386997e-24	46.8439930423271
DDX18	-0.794013897735991	3.9842355968299	-11.2394690872668	2.31780072788156e-25	6.5791202883275e-24	46.8228574495137
STAG2	-0.927828693034472	4.06939315245251	-11.2371447323167	2.36354162645395e-25	6.69903218385468e-24	46.8035551661424
VPS13C	-0.897673104526039	2.23014567534786	-11.2369481721662	2.36745066905939e-25	6.70020012100117e-24	46.8019229476856
LEMD3	-0.808167664488332	2.81319239949863	-11.2365574174191	2.37524082592601e-25	6.71233248152542e-24	46.7986781949185
NEK9	-0.735625932325176	3.87073037598065	-11.2344185114738	2.41833655381208e-25	6.82405425199402e-24	46.7809180904557
ARL5A	-0.792015647032523	3.48747990403864	-11.2235982106839	2.64856522372435e-25	7.46272201272921e-24	46.6910981944835
DOCK9	-0.895167480546493	2.14962253082615	-11.2181775849777	2.77197392819451e-25	7.79897510487619e-24	46.6461169720516
PICALM	-0.794265046803925	5.56413018248104	-11.2150042891612	2.84685661179946e-25	7.99791388300258e-24	46.6197893175464
TET3	-0.893354897812239	1.89478671026481	-11.2130713541997	2.89345243895519e-25	8.11691782289626e-24	46.6037542369183
IPMK	-0.779377756571585	2.09361485265062	-11.2086374286163	3.00322441686363e-25	8.41254091039577e-24	46.5669766879829
WAPL	-0.78106154746802	3.8040291721305	-11.2082505195874	3.01299755972543e-25	8.42759609406411e-24	46.5637677734402
ZNF445	-0.744683566349681	2.12582343955351	-11.2069778851451	3.04536748742965e-25	8.50572027101344e-24	46.5532132791581
IPO7	-0.948852468864989	4.84034143595193	-11.2049301775126	3.09817951532468e-25	8.64062875016316e-24	46.5362319913336
ACER2	-0.68598033830157	0.774682061686877	-11.1988399397679	3.26069774675273e-25	9.08066407380555e-24	46.4857355601334
CTCF	-0.73262983087496	4.37989619772594	-11.193493391577	3.41034601538203e-25	9.48363275104784e-24	46.4414162824425
FARP2	-0.717314539175732	1.84721588252067	-11.1922262819091	3.4468021253092e-25	9.57112010448177e-24	46.4309142994687
TNPO1	-0.800328933475933	3.69831047149561	-11.1858583487168	3.6359689873175e-25	1.00817895509412e-23	46.3781446919732
DCLRE1A	-0.8030269448261	2.80058415137086	-11.1847507212397	3.66991128042404e-25	1.01611994411741e-23	46.3689675215908
TRIP11	-0.766595405213934	2.78562798710081	-11.1828316145403	3.72946862143118e-25	1.03112004021099e-23	46.3530679392681
EXOC7	-0.803988701801354	3.49214467507064	-11.1806722106867	3.79763380057737e-25	1.04845336626891e-23	46.3351791036071
ZNF24	-0.710890405982314	4.02891109796258	-11.1789243493264	3.85371457696807e-25	1.0624053423699e-23	46.3207007764006
ATF1	-0.834554469233816	3.61249098484596	-11.1724674230455	4.06812563362316e-25	1.11990355086523e-23	46.2672246544246
BIRC2	-0.775921469219372	4.4808305890315	-11.1710107882068	4.11811276058376e-25	1.13203788368414e-23	46.2551629098331
RAB11FIP2	-0.835424965632209	2.31888384989161	-11.1677051736888	4.23382958698208e-25	1.16218015596815e-23	46.2277934210039
ARIH1	-0.667320135083291	2.5031297887122	-11.1639575519112	4.36893655169465e-25	1.19685873018365e-23	46.1967690056633
BRAF	-0.717888913684516	2.32963056935372	-11.1638559881322	4.37265715620333e-25	1.19685873018365e-23	46.1959282877081
ZNF23	-0.244333867349918	0.295996846000714	-11.1628745032478	4.40877489735694e-25	1.2050232101763e-23	46.1878040083972
DHFR2	-0.722436798513273	2.1705885172317	-11.1623389970836	4.42860602398456e-25	1.20871925099066e-23	46.1833714817033
ZBTB39	-0.72994428820166	1.70925601849435	-11.1617705550868	4.4497539587011e-25	1.21276366783376e-23	46.1786664494939
PRPF4B	-0.875413181227916	3.76229931436803	-11.1615862381784	4.45663270929137e-25	1.21291310667646e-23	46.1771408711976
DOCK7	-0.886320453243922	2.43682710916824	-11.160512770445	4.49690553207321e-25	1.22213773041876e-23	46.1682560964753
FOXJ3	-0.815031050656155	3.23115952306196	-11.154998010858	4.70957913963131e-25	1.27812374384329e-23	46.1226186166743
MIER1	-0.785266117554388	3.00787556326861	-11.1540957387774	4.74531491811396e-25	1.28600047851575e-23	46.1151528946526
ZNF146	-0.874554183213865	4.80523469516309	-11.1526719606843	4.80225520216456e-25	1.29959335696996e-23	46.1033726431968
CHUK	-0.673503858609001	3.03341598283364	-11.1473019177298	5.0232000948831e-25	1.35746846005586e-23	46.0589478312992
G3BP2	-0.898161174614331	4.40707751148757	-11.146550447512	5.05491472845363e-25	1.36411501686157e-23	46.0527319668674
ICE1	-0.875891552068537	2.92405642692384	-11.1440520375006	5.16179532748811e-25	1.39099857207696e-23	46.0320675754545
SGMS1	-0.84828927521251	3.41891637870362	-11.143415365343	5.18938939820682e-25	1.39647051783206e-23	46.0268020102655
WRN	-0.85998046655506	1.68599289092165	-11.1420966062728	5.24701356246928e-25	1.40935270835076e-23	46.0158957459303
CALD1	-0.875675428286653	5.88533704621462	-11.1419838041159	5.25197199249708e-25	1.40935270835076e-23	46.0149628904604
STRN	-0.783161280960942	2.57550959770292	-11.1415490324882	5.27112684293143e-25	1.41251454979813e-23	46.0113674429734
TAOK3	-0.778188790633233	3.04157347399481	-11.1375702199391	5.4496828046722e-25	1.45832294046815e-23	45.9784668837614
METTL14	-0.645748217121652	2.88076168866278	-11.137210320086	5.4661276772134e-25	1.46068349087041e-23	45.9754911764547
RREB1	-0.8021676231315	3.29066509987151	-11.1348296403768	5.57615823624027e-25	1.48801102794378e-23	45.9558085324297
TPR	-0.9946878082581	4.11508646424645	-11.1333337867188	5.64641816925553e-25	1.50466442451928e-23	45.9434423775648
C5orf51	-0.827741149177221	3.53925662133454	-11.1270289861092	5.95236231466857e-25	1.58398974929236e-23	45.8913297907842
SGPL1	-0.850797421982445	4.46314465328529	-11.1229207042726	6.16053699075868e-25	1.63711357479801e-23	45.8573803808602
ZNF720	-0.578030958047434	1.39813989757374	-11.1225564155193	6.17934214974942e-25	1.63983650400552e-23	45.8543703213009
ZNF609	-0.85835262268281	2.61253219031259	-11.1222626011027	6.19455090905917e-25	1.64159883011858e-23	45.8519426149998
PTPN12	-0.977967895897298	4.13257124651619	-11.122043455205	6.20591883216903e-25	1.64233984564031e-23	45.8501318941906
BLOC1S6	-0.709654240885864	3.75893913847321	-11.1175664514516	6.44275481517532e-25	1.70224372221155e-23	45.8131439015887
LRP6	-0.921131026948315	3.5002360732159	-11.1174312230633	6.45004667184542e-25	1.70224372221155e-23	45.8120267885644
GADD45GIP1	0.88743925189087	6.17250577617491	11.1155052831192	6.55479380724476e-25	1.72750824411017e-23	45.7961174441326
ZBTB21	-0.795503639530897	2.18403310726772	-11.1151181048278	6.57605490155532e-25	1.73073093288187e-23	45.7929192970677
PRKAA1	-0.856814337693404	4.3391743247518	-11.1114008410485	6.78370441928708e-25	1.78288065624401e-23	45.7622169513192
PHF8	-0.93625469899365	3.42525994127084	-11.1112403939397	6.79281252118021e-25	1.78288065624401e-23	45.7608918686449
SLC39A14	-1.18743569979388	6.5155776539316	-11.1090758291499	6.91688416790756e-25	1.81296170529561e-23	45.7430163185223
GXYLT1	-0.765084575721986	2.92452367218201	-11.104330440207	7.19683233428309e-25	1.88376103176044e-23	45.7038336087367
PDS5B	-0.699814588284626	2.1759304296089	-11.1011972794317	7.38781835871778e-25	1.93111322991859e-23	45.6779675757963
YTHDC1	-0.726601018521758	3.85813765914153	-11.0985878262888	7.5507233684537e-25	1.97100626348192e-23	45.6564277807391
ATP6V1A	-0.743806747382617	5.00225288763313	-11.0946443291779	7.80371652064075e-25	2.03214027373133e-23	45.6238808012027
ATP11B	-1.00891611468064	2.94697558089207	-11.094607266406	7.80613382811201e-25	2.03214027373133e-23	45.6235749368729
CGGBP1	-0.737508854001153	4.39998333293742	-11.0934001296982	7.885274236585e-25	2.04995731849347e-23	45.6136131914632
COPB1	-0.903187220107602	5.59018434832234	-11.0905421174984	8.07584321517788e-25	2.09665523039035e-23	45.5900299231461
ATG2B	-0.773064914688164	2.47052191516581	-11.0847868769383	8.47360962650512e-25	2.19644785643923e-23	45.5425488467553
TRMT61B	-0.860452855902343	3.23043448487603	-11.0846521720783	8.4831493411536e-25	2.19644785643923e-23	45.54143766871
BRWD1	-0.662253707784289	2.49640394174869	-11.0826686385356	8.62486526127995e-25	2.23012710399627e-23	45.5250763035373
PCYOX1	-0.925539433994651	5.76820785340393	-11.078871689088	8.90274455852226e-25	2.29887581861572e-23	45.4937608206645
RSRC2	-0.726594432862915	3.55410338789264	-11.0693578771681	9.6387496510045e-25	2.48557797191449e-23	45.4153184933415
C12orf66	-0.582230001149001	2.08418323138505	-11.0690197262332	9.66599493417678e-25	2.48925353412402e-23	45.4125310158483
ZMYM5	-0.753456902506618	2.42753564767586	-11.0625036239774	1.02062260334778e-24	2.62484954095884e-23	45.3588250658516
TBCEL	-0.873597356628831	2.82338422973832	-11.0595968411059	1.04568073722372e-24	2.68568940016173e-23	45.3348722853067
LATS1	-0.848900649522208	2.29992808788271	-11.0530244043056	1.10461803042104e-24	2.83326391738516e-23	45.2807248441923
SEL1L	-0.933620942080217	5.15997644763665	-11.0514400617539	1.11931272675541e-24	2.86711655676921e-23	45.2676745133366
FRS2	-0.853541662537537	2.763271980397	-11.0493400704963	1.13909014098953e-24	2.91388078789844e-23	45.2503781749219
ATP5ME	0.810800693960083	8.14023392415806	11.0490908804625	1.14145992948422e-24	2.91604963318902e-23	45.2483258573886
HACD2	-1.13894213905163	5.2246925995946	-11.0480475869418	1.15143498083593e-24	2.93761574338434e-23	45.239733588709
MTX3	-0.697228898655445	2.32064344955435	-11.0475285116136	1.15643017711493e-24	2.94643646190452e-23	45.235458781276
RPS6KA3	-1.21773844902433	4.65182099332616	-11.0435859451416	1.19508085036904e-24	3.04086973347554e-23	45.2029932993318
PPIL4	-0.854143456463112	3.56568531337931	-11.0431630238776	1.19930249330168e-24	3.04756442594962e-23	45.1995110494695
ERC1	-0.792212229545425	2.51488605238755	-11.0401882617089	1.22941897347146e-24	3.11995596446532e-23	45.1750193104297
YES1	-0.83649960076607	4.61577106660105	-11.035252796144	1.28105393295993e-24	3.24669224279263e-23	45.1343919561289
PMM2	-0.801961900010209	2.05808435563125	-11.0325561197874	1.31017214980412e-24	3.3161028256601e-23	45.1121974784658
EMSY	-0.580125708311981	1.4368033261378	-11.0269819635569	1.37246427596011e-24	3.46918410651658e-23	45.0663289692907
ILK	-1.02046016735009	2.53997559436455	-11.0242257406108	1.40434530654459e-24	3.54298874083132e-23	45.0436528585965
MCFD2	-0.855221770596944	5.9123379154286	-11.0241389673627	1.40536087840908e-24	3.54298874083132e-23	45.0429389997805
HMGXB4	-0.873106108590682	2.64788217559077	-11.0234381909478	1.41358940497275e-24	3.55905032842022e-23	45.0371740137377
WAC	-0.777467664586858	4.16483519267296	-11.0220109833983	1.4304961818692e-24	3.59689066202281e-23	45.0254335531044
SRRM2	-0.973500684430831	5.57919395992321	-11.020447096129	1.44925310587332e-24	3.6392777861773e-23	45.0125696065031
RSBN1	-0.70492646886411	2.09616571183066	-11.0172747944311	1.48805574935195e-24	3.73182567507637e-23	44.9864782306017
NIPA2	-0.983168364305823	3.7904016296112	-11.0144734281345	1.52317945868901e-24	3.81491744163156e-23	44.9634408029996
CREBBP	-0.830514382430247	3.35662824948724	-11.0140096739746	1.52907307787287e-24	3.82467887363501e-23	44.9596273363017
RALBP1	-0.93286104689138	4.61747982661586	-11.0076787618795	1.61183496714886e-24	4.02643519824929e-23	44.9075759978963
WDR19	-0.75964583927604	2.27592245098666	-11.0067201743266	1.62474882798227e-24	4.05340983647659e-23	44.899696002004
MARCH6	-0.773782352179052	4.53167007338515	-11.0002227713545	1.71503489917248e-24	4.27309085411505e-23	44.8462935877581
DDX6	-0.747950431007224	3.96815245686594	-10.9927827055692	1.82456337111775e-24	4.54008236241768e-23	44.785162654148
ZNF318	-0.906991327257656	2.91614243531975	-10.9910035720937	1.85176919879251e-24	4.6018025744312e-23	44.7705475417141
NUMA1	-0.970552175097271	3.96425572258144	-10.9905343524647	1.8590113212051e-24	4.61381566247275e-23	44.7666932224625
RCOR1	-0.815556927439489	3.16506866423444	-10.990305022539	1.86256113314419e-24	4.61664570647382e-23	44.7648094633337
MINDY2	-0.84373936343358	1.87611098265557	-10.9900097312266	1.86714189736104e-24	4.62202051078004e-23	44.7623839138024
GOLGA1	-0.697384258012016	3.25927743629806	-10.9871481335966	1.9121175732447e-24	4.72724809075723e-23	44.7388801737657
COX6B1	0.843272973978163	9.1472114026791	10.9825825054876	1.98611692180898e-24	4.90386600797164e-23	44.7013866897039
GOLGA2	-0.751316939612418	4.39861454224934	-10.9747415686014	2.11990827813107e-24	5.22747009124728e-23	44.6370141113863
ZNF407	-0.596853736061207	1.55526557175049	-10.9737422947244	2.13759078151069e-24	5.26429812001862e-23	44.6288119137413
GOSR1	-0.630040709966389	3.35781388856067	-10.9691955295268	2.21991788028348e-24	5.46002908680765e-23	44.5914960557752
THRAP3	-0.720797207446019	5.54221621847887	-10.9669114697746	2.26245719182233e-24	5.55752305068153e-23	44.5727534125173
AP3M1	-0.785948514697946	3.96307061402341	-10.9635091638635	2.32733109944161e-24	5.70956003396942e-23	44.5448382293572
AHCYL2	-0.791959679402616	2.45535332534987	-10.963035412692	2.33650996535672e-24	5.72474820156455e-23	44.540951546954
POLR2L	0.755934984924124	7.77379090465284	10.9603105881909	2.39000652074443e-24	5.84834290389059e-23	44.5185985572388
PPIG	-0.7082832482758	4.05888206451258	-10.9563553850892	2.46983389223775e-24	6.0359716039892e-23	44.4861571499407
SEPTIN7	-0.789361275772094	4.0542261994279	-10.9538196909184	2.52240088634494e-24	6.1543868214636e-23	44.4653619351982
MTUS1	-1.12322202829196	3.77870839170103	-10.9537094223191	2.52471192153987e-24	6.1543868214636e-23	44.4644576776415
UBXN7	-0.798918837276148	2.40845270960382	-10.9532562080692	2.53423262918705e-24	6.16974551146428e-23	44.4607411424124
KDM6A	-0.984902533608967	2.7384737472582	-10.9476472829986	2.65505759223018e-24	6.4556984095343e-23	44.4147521221954
UBN2	-0.632763451875873	1.68928765618379	-10.9466818021667	2.67642605556917e-24	6.49940725281435e-23	44.4068370865785
DENND5A	-0.880044285484305	3.40775253504141	-10.9460581088906	2.69032077163003e-24	6.51851290301633e-23	44.401724219687
GNL3L	-0.899842474462941	2.35872758860097	-10.9460233175015	2.69109796779014e-24	6.51851290301633e-23	44.4014390136928
MAP4K3	-1.00919674008182	3.28108365954887	-10.9443313526583	2.72916507793594e-24	6.60237410268341e-23	44.3875695059021
UBE4A	-0.826979772512154	3.36812448606667	-10.9438121505614	2.74095352008391e-24	6.62253082532254e-23	44.3833136769277
BRD1	-0.881630328726058	3.21295579188449	-10.9435570601322	2.74676386800445e-24	6.62821104672108e-23	44.3812227724448
KAT2B	-1.07848778819846	3.73219112937981	-10.9419616624664	2.78338212336125e-24	6.70812597278006e-23	44.3681463008096
ZNF322	-0.6610371152301	1.24587581417026	-10.9291853742558	3.09469139433659e-24	7.44903104465943e-23	44.2634615977373
FBXO3	-0.639779039064971	2.85420743593597	-10.9283396468644	3.116479955991e-24	7.49206473736357e-23	44.2565341522194
EIF2AK3	-0.787458588332894	2.82529600643127	-10.9273299252776	3.14269342272074e-24	7.54561478437712e-23	44.2482637649594
SHOC2	-0.694893035345461	4.01744138855928	-10.9189106574396	3.36997997982539e-24	8.08120355612697e-23	44.1793185138509
RHOT1	-0.745241413319847	3.13392154843498	-10.9166312688831	3.43427812466732e-24	8.22509610857823e-23	44.1606572333392
RELCH	-0.72562834565657	2.50865458489583	-10.9098769921746	3.63205876722724e-24	8.68792084645117e-23	44.1053717003969
TBC1D8B	-0.774947716010536	1.79036608812754	-10.9075668190377	3.70227334863646e-24	8.84483258851303e-23	44.0864662788429
SLC35D1	-0.992583162707071	4.69154938496187	-10.9060100833998	3.75034793575406e-24	8.94852633238452e-23	44.0737277894099
PRRC2C	-0.989356331225901	4.25065054955531	-10.9042816115539	3.80445369308285e-24	9.06633492033176e-23	44.0595850864691
CEP290	-0.705338068016867	1.49559354289328	-10.8912558287655	4.2379544295882e-24	1.00868579963863e-22	43.9530418799232
DMXL2	-0.785828960465526	1.88124362510368	-10.8908452654681	4.25238867961922e-24	1.01086559679286e-22	43.9496847593155
DICER1	-0.868715047290299	2.92977667069792	-10.8854083327693	4.44821075406605e-24	1.05610555201866e-22	43.9052337222205
C11orf58	-0.794466995262014	4.54592583921742	-10.8818492955407	4.58122718676838e-24	1.08634050616933e-22	43.8761419739315
EBLN2	-0.515309349712883	0.544119143297982	-10.8761807660015	4.80129838435952e-24	1.13711838126488e-22	43.8298170603279
ROMO1	0.883911169329428	7.91004918230839	10.865889892127	5.22803254895081e-24	1.23665560046787e-22	43.74574818727
ERN1	-0.932578693140045	3.21210120829253	-10.8616239907097	5.41579795037516e-24	1.27949061318358e-22	43.7109107267298
MARCH5	-0.628151514843863	4.06052408295513	-10.857302552474	5.6128455776633e-24	1.32441036044371e-22	43.6756267952512
SLC24A1	-0.68271997247351	1.44297517896577	-10.8539959080583	5.76842159439636e-24	1.35944597476795e-22	43.6486333207042
MPP5	-0.721276424137514	2.86689527079507	-10.8536274806761	5.78601928679546e-24	1.36191805325554e-22	43.6456259573801
GFM2	-0.734424379341937	4.43389250377271	-10.8525036348018	5.84002954156295e-24	1.37294436829873e-22	43.6364526572092
USP6NL	-0.744077786532829	2.22361890661143	-10.8510549442198	5.91039165294729e-24	1.38778313811851e-22	43.6246285498607
PUS10	-0.555297879878521	2.02972049397802	-10.8497408683726	5.97494447807344e-24	1.40122320930094e-22	43.6139038512047
ATP5F1D	0.83570701113602	6.77207424621431	10.8485011423598	6.03648752939557e-24	1.41392544087065e-22	43.6037865557758
SOCS5	-0.79130524385725	2.89342084666563	-10.8473556455696	6.09391298662615e-24	1.42563336781144e-22	43.5944387785687
HP1BP3	-0.856024440214372	4.79741689290107	-10.8464509262705	6.1396516237385e-24	1.4345820135467e-22	43.5870562100038
RABGAP1	-0.759210633193762	2.88673742143344	-10.8455366107064	6.18622225246278e-24	1.44194669534291e-22	43.57959565303
GPR21	-0.759210633193762	2.88673742143344	-10.8455366107064	6.18622225246278e-24	1.44194669534291e-22	43.57959565303
CLOCK	-0.736808529861337	2.38301917414973	-10.8449465454211	6.2164635460996e-24	1.44723501267641e-22	43.5747810564357
PPP4R2	-0.763207175318262	4.67721100687426	-10.8437495340997	6.27826364795491e-24	1.45984868318952e-22	43.565014534735
RAPH1	-0.778915238929852	0.997103167673982	-10.8429393961988	6.32043629367266e-24	1.46787344711234e-22	43.5584048584335
MYD88	-0.806765583512949	4.79410504824525	-10.8402860319054	6.46054238374192e-24	1.49859554567185e-22	43.5367585983802
EVI5	-0.769965087166222	2.61130520567481	-10.839786278161	6.48727454747468e-24	1.50297678754069e-22	43.5326818871745
MRPL54	0.71384844588049	6.58794426890118	10.8347086848787	6.76519321580311e-24	1.56547224655541e-22	43.4912671427057
ATP5F1E	0.748563752161914	6.82457506729057	10.831752801679	6.93240115327751e-24	1.60222926534134e-22	43.4671624025404
NAB1	-0.821714749712603	3.94980324230519	-10.8294458524139	7.06575026986605e-24	1.63108162856185e-22	43.4483519371829
WBP4	-0.628766062204976	3.38641298106288	-10.8277946065795	7.16276096778556e-24	1.65148616296957e-22	43.4348892166515
TBC1D8	-1.04152540704708	3.62898427616556	-10.8269694928771	7.21173153693638e-24	1.65974298654471e-22	43.4281623997037
ZMIZ1	-1.09057470683485	3.41343982572548	-10.8268995618484	7.21589722229513e-24	1.65974298654471e-22	43.4275922924241
REL	-0.501737374991338	0.776531269141346	-10.8253627835306	7.30804727288339e-24	1.67892309050894e-22	43.4150642999833
LMAN1	-0.965223060960763	5.88738434883248	-10.8245068125183	7.35988044402083e-24	1.68880609949029e-22	43.4080867192449
SPAG9	-0.830354905295508	3.47762238505676	-10.824121509888	7.38333153873647e-24	1.69216067323195e-22	43.4049459567024
SMC4	-1.3459789126905	2.43069570407189	-10.823935921699	7.3946536962544e-24	1.69273076248786e-22	43.4034331702428
CMIP	-0.782960518078982	2.87300216378156	-10.8219199436305	7.51876022438968e-24	1.71908646657883e-22	43.3870011638703
CEP104	-0.78196260681349	2.9088189051668	-10.8188605490833	7.71106878339167e-24	1.76095444445512e-22	43.3620673690695
INTS6	-0.585980118090759	1.67896896251874	-10.8096976981728	8.31678373026629e-24	1.89701876514169e-22	43.2874124548812
TRIO	-0.919915197362666	2.51078364966003	-10.8068071327575	8.51751079209555e-24	1.94049354074377e-22	43.2638680861219
PIBF1	-0.742922204969869	2.58982919015205	-10.8053930048917	8.61745849617072e-24	1.96093236088635e-22	43.2523508368172
LRRC37A2	-0.425558284439599	0.643414620968147	-10.8029573111747	8.79235022991041e-24	1.99835623256327e-22	43.2325153324242
APBB2	-0.830235072512021	2.66535741748196	-10.7949054180995	9.39601281938787e-24	2.13302850260037e-22	43.1669595762203
DHX15	-0.846354625251212	4.12660121552373	-10.794197866564	9.45098886610024e-24	2.14056991273355e-22	43.1612001284733
LMBRD2	-0.886961471817083	2.77285470598522	-10.7941903197934	9.45157696332247e-24	2.14056991273355e-22	43.1611386990332
FRMD4B	-0.872075392411402	2.35786201297241	-10.7929905481692	9.5455358267849e-24	2.15929712445335e-22	43.1513730397142
JADE3	-0.845628141284494	3.11583940587509	-10.7880667413906	9.94096517570545e-24	2.24609543356741e-22	43.111301046695
FAM122A	-0.653350861129156	3.0590094736001	-10.7866765121198	1.00555338525552e-23	2.26930540182518e-22	43.0999884754458
WDR48	-0.60732598103039	3.29598020377881	-10.7857603070536	1.01317550393314e-23	2.28381678298341e-22	43.0925335412107
SMNDC1	-0.666242591873277	3.14467082844849	-10.7851163461727	1.01856711508135e-23	2.29327214159327e-22	43.087293984687
ARL5B	-0.894935163353098	3.91695523505106	-10.7822795240633	1.04266032447693e-23	2.34476195034953e-22	43.0642142266075
PPTC7	-0.79285537493137	3.64677921506112	-10.7817925761909	1.04685260125854e-23	2.35142975851274e-22	43.0602528390307
AIDA	-0.854280579903769	3.32079263506478	-10.7799458570356	1.06290442705932e-23	2.3846895576647e-22	43.0452303590301
MAGI3	-0.870658217409467	2.10302187556208	-10.7791372270741	1.07000992379513e-23	2.39782340817716e-22	43.0386528235275
PLEKHM3	-0.553134930684866	0.985680938790476	-10.7789074582293	1.07203752459324e-23	2.39956062747738e-22	43.036783890271
PRPF40A	-0.76629731139818	3.9375130546	-10.7774828120897	1.08469490966959e-23	2.42505886455885e-22	43.0251963148641
DOCK1	-1.10378493715386	3.24429460148481	-10.7735961872942	1.11998669419527e-23	2.50104254787661e-22	42.9935878562883
RC3H1	-0.61818649458524	2.6318469477291	-10.7716438646064	1.13814287488051e-23	2.53862834490227e-22	42.9777125559935
PLS1	-1.14392752926327	3.65929949791134	-10.7693610481781	1.15974405876008e-23	2.5838018797492e-22	42.9591517199081
ALG12	-0.94438561788004	3.07135786941409	-10.7683558027427	1.16938502874541e-23	2.60225518591894e-22	42.950979037254
INO80D	-0.622632387484094	1.59131626926821	-10.7676212475617	1.17648025356808e-23	2.61500715294251e-22	42.9450073240041
MTR	-1.01418544463805	3.019218509998	-10.765033741959	1.20181621142023e-23	2.66822695374411e-22	42.9239733455479
ZCCHC8	-0.693869520643486	2.56828653859123	-10.7644751435045	1.20735661794244e-23	2.6774250925668e-22	42.9194328079741
UTP20	-0.779612022857116	2.27692332136106	-10.7631065513564	1.22103844325814e-23	2.7046354419452e-22	42.9083087915045
HLTF	-1.03668327132538	3.81741666332745	-10.7602895391088	1.2496872658248e-23	2.76489699921514e-22	42.8854141979712
INO80	-0.717681188521152	3.12748873606103	-10.7584737052742	1.2685074330958e-23	2.80329901016328e-22	42.8706580747728
MTRR	-0.784573916036316	3.36948451404375	-10.7453409224707	1.41327554288787e-23	3.11962665918568e-22	42.7639744556179
RAB21	-0.557602641840245	3.06176670634764	-10.7437922828588	1.43139489235452e-23	3.15598689729719e-22	42.7513985658373
ZYG11B	-0.836605527400597	3.39301343667374	-10.7426004526974	1.44549663339662e-23	3.18341557423899e-22	42.7417208200652
ZBTB14	-0.661905821661281	2.84938765532158	-10.7410312868868	1.46427387902309e-23	3.22106630563517e-22	42.728979925249
SUSD6	-0.995907322555274	3.51416310109931	-10.739546477669	1.48226493971452e-23	3.25690323909751e-22	42.7169248494977
MAML1	-0.801669398592644	2.58817016165793	-10.7371094418383	1.51227152013134e-23	3.3190289032894e-22	42.6971405652182
FAM76B	-0.82149123072736	2.34134268216952	-10.7366739566341	1.51769679032514e-23	3.32712477146794e-22	42.6936054636499
RAD17	-0.60982713312135	3.55117997446753	-10.7351362016568	1.53700940598086e-23	3.36561145355352e-22	42.6811231508469
ARHGAP12	-0.905019796083011	3.86935967887545	-10.7326221246603	1.56911129237514e-23	3.4319831463365e-22	42.6607177919077
BACE1	-0.83928538660508	3.79334255762467	-10.7298246204573	1.60561636215188e-23	3.50782320397149e-22	42.6380149100327
ESYT2	-0.857052449284613	4.41696541036446	-10.7277689461317	1.63297826471763e-23	3.56353798997605e-22	42.6213342248556
ETV3	-0.874004869443993	2.78145736033202	-10.7262847281384	1.65302157888755e-23	3.60317331643749e-22	42.6092916240121
EHMT1	-0.70334629201077	2.68037088778352	-10.7246180627258	1.6758204012637e-23	3.64871805547869e-22	42.5957697122331
USP42	-0.667856027125399	2.18076461661943	-10.7242945687063	1.68028167110827e-23	3.65427886701866e-22	42.5931452814068
ZC3H11A	-0.877919019696444	4.43938817350906	-10.7235993584724	1.68990923547227e-23	3.67104999451799e-22	42.5875053427393
MAP2K1	-0.775691931599609	4.66236023082455	-10.7225379378884	1.70471413289022e-23	3.69901730307775e-22	42.578894862717
CARM1	-1.00201301292517	3.97666641251525	-10.7219942481654	1.71234749577729e-23	3.71137760396978e-22	42.574484501136
DCAF12	-0.813886092981368	4.39420806579015	-10.7165660378749	1.79044752736601e-23	3.87626831913365e-22	42.5304576876974
DLG5	-1.21935469970673	2.10037539614996	-10.7147133860106	1.81790572352255e-23	3.93127242242574e-22	42.5154339434789
AKAP13	-0.867389222196622	3.12744245234744	-10.7144712007953	1.82152596210166e-23	3.93466036458488e-22	42.5134700856401
USP53	-0.760707070217316	1.45620276823282	-10.7138704514035	1.83053707130733e-23	3.94967232953249e-22	42.5085987626361
NFATC3	-0.780891291177803	2.28286892478408	-10.7101770579842	1.88691924463978e-23	4.06674608855997e-22	42.4786530844645
SPATA13	-0.722197285616623	1.79735730570056	-10.7085038705676	1.91302666765155e-23	4.11838100586558e-22	42.4650887996792
YWHAG	-0.775687998935824	6.5510598778793	-10.7075564375051	1.92796878637688e-23	4.14589022973973e-22	42.457408585104
HERC1	-0.832918867774038	2.5874252755296	-10.7019147432713	2.01937839840229e-23	4.33758857773407e-22	42.4116823761317
GOLGA5	-0.689852225092572	5.26532452252546	-10.6991042175641	2.06651117732255e-23	4.43385824832027e-22	42.3889075837735
APPL1	-0.791977356289737	3.33902599053764	-10.6949818819017	2.13762862495205e-23	4.58131593446099e-22	42.3555082872003
PCNX4	-0.701356740588371	1.63085487651033	-10.6912824871922	2.20351850399995e-23	4.71725302085352e-22	42.3255413517733
DDI2	-0.786180850350866	3.56763319855572	-10.6882722426689	2.25862094877045e-23	4.82981890384396e-22	42.301160842522
DYNC1I2	-0.97965383642801	4.11421737468883	-10.682458822756	2.36894219232775e-23	5.06008165050164e-22	42.254086996952
WDR47	-0.750886385576232	1.76906490451702	-10.6822650335867	2.37271057335244e-23	5.0624871475983e-22	42.2525180288437
MICOS13	0.706586652714967	6.03784066872533	10.6820086589833	2.37770513617843e-23	5.06750060168841e-22	42.2504423752976
SSH1	-0.749196351098	2.53599649227437	-10.6808225153617	2.40094939346515e-23	5.11135448653248e-22	42.2408394861327
CEP192	-0.821445799026434	1.90062687211266	-10.6806225481769	2.40489024287413e-23	5.11406182613411e-22	42.2392206281957
IMPACT	-0.875649245007208	3.421816849637	-10.6802223389352	2.41279668421075e-23	5.12518674827916e-22	42.2359807343334
SLIRP	0.670728851507778	5.04131652816431	10.6697591997252	2.62892857087454e-23	5.57679839244238e-22	42.1512987763259
CMTM6	-0.931545084164704	5.38840942591591	-10.6696527152935	2.6312242937202e-23	5.57679839244238e-22	42.1504371812178
HNRNPF	-0.765360777848171	7.06355027387183	-10.6675445906462	2.6770863976463e-23	5.66773208606663e-22	42.1333806799413
USP10	-0.712884212924954	4.44629511653845	-10.6666151815434	2.69755722139696e-23	5.70476781037149e-22	42.1258615355269
FTO	-0.708031828205274	2.48736464237945	-10.6657834812619	2.71600785057564e-23	5.73745429074192e-22	42.1191331680769
AHCTF1	-0.842849841983516	3.45004802748864	-10.6643833961825	2.74735146264575e-23	5.79727467227893e-22	42.1078072442109
PRRC1	-0.73035913765849	4.02359679853643	-10.6599016889931	2.85012126900864e-23	6.00751633819644e-22	42.0715578836128
CEP170	-0.828350729054198	1.73966926377091	-10.6597611676791	2.85340461535069e-23	6.00782773957353e-22	42.0704214343237
MARCH8	-0.840196319675055	3.83230675262615	-10.6577395885948	2.90105806701385e-23	6.10145692250114e-22	42.0540730191829
ANKRD40	-0.749835449636084	4.00339530343034	-10.6553593242816	2.95818171842127e-23	6.20909632224112e-22	42.0348260038281
NCOA2	-0.983992758614139	4.0740132647163	-10.6553371683511	2.95871865459611e-23	6.20909632224112e-22	42.0346468596508
ATXN7L3B	-0.962348273144819	4.58509947056585	-10.6549307268229	2.96858573998184e-23	6.22298717484159e-22	42.0313605670586
MRTFB	-0.712736024508468	1.78267652109291	-10.6451173444488	3.21701045476469e-23	6.72606838902896e-22	41.9520340699135
SUN1	-0.883127415401872	3.87673523116207	-10.6450742916216	3.21814464718962e-23	6.72606838902896e-22	41.9516861362834
FAM133B	-0.622107770116205	1.76834765365156	-10.6450378586201	3.21910475612712e-23	6.72606838902896e-22	41.9513917016872
FBXO34	-0.819730075860022	3.09616864629265	-10.6441726023891	3.24199049514268e-23	6.76650739509082e-22	41.944399257235
NHLRC3	-0.789540687927217	3.07447423741081	-10.6437139179293	3.25418807356521e-23	6.78457491724804e-22	41.9406925846715
KANK1	-1.08104944614088	4.12586820335607	-10.6418253539823	3.30489225718269e-23	6.88279735300222e-22	41.9254317987272
CENPC	-0.632837984668032	1.79077561015324	-10.641566548103	3.31190159679492e-23	6.88990603632907e-22	41.9233405943632
SCAMP1	-0.750596021320023	3.61271126359387	-10.6376881627894	3.41872903670069e-23	7.10443040598537e-22	41.8920056292408
MATR3	-0.277206350394681	0.453193585864889	-10.6353284282606	3.48539529107149e-23	7.23512175264677e-22	41.8729433460826
RSBN1L	-0.692303990092529	2.79032488868817	-10.6339282235389	3.52556261338027e-23	7.31058221562402e-22	41.8616333304233
BAZ2A	-0.934548068079148	3.62573411742782	-10.6314797081821	3.59691161813748e-23	7.45046774092044e-22	41.8418575589729
SRSF10	-0.644407222973666	3.65752776790085	-10.6277538700013	3.70824474006334e-23	7.66964002804199e-22	41.811769880992
ZBTB44	-0.841306824110212	2.95195245939914	-10.6276720147488	3.71072876095769e-23	7.66964002804199e-22	41.8111089280127
SPPL2A	-0.71478068215256	4.78663587804211	-10.6238865852872	3.82742860699999e-23	7.90232027048706e-22	41.7805457972689
URB1	-0.787707807198163	2.61095646669693	-10.6237150489822	3.83280240405188e-23	7.90489710028353e-22	41.7791609673765
ZNF91	-0.695420660462469	1.80912086306725	-10.6155511653511	4.09741919235801e-23	8.44156470167522e-22	41.713266645187
STXBP3	-0.821137526683815	3.45422290753736	-10.6124690272513	4.20197659653821e-23	8.64767686247822e-22	41.688396241114
EIF3C	-0.652968794132629	1.3012325153945	-10.6101833045946	4.28122560931278e-23	8.80131788352284e-22	41.6699547202354
G3BP1	-0.713903165344965	4.63044894979659	-10.6092776741722	4.31303441101698e-23	8.85720678618278e-22	41.6626485468288
ZMYM2	-0.792596405055366	2.57925295915616	-10.6077333348349	4.36781965710738e-23	8.96010970344512e-22	41.6501903433451
KDM1B	-0.931774995875409	2.91172484454103	-10.6039821147462	4.50379177721442e-23	9.21939358808544e-22	41.6199331675758
LNPK	-0.783385018097863	3.03712676717686	-10.6039808759388	4.5038373687098e-23	9.21939358808544e-22	41.6199231763375
DDX5	-0.732357474969761	6.76134772233135	-10.6009771603767	4.61574248827282e-23	9.43713290072434e-22	41.595699387842
ZMYM4	-0.820852320538966	3.18626052479414	-10.600862786251	4.62005775620012e-23	9.43713290072434e-22	41.594777076521
ABHD13	-0.704249465033306	2.8665485079307	-10.5962283823703	4.79832606032796e-23	9.79083357996632e-22	41.5574097032849
LONRF1	-0.801553247290642	2.04165788561728	-10.5952122996325	4.8383158233694e-23	9.86192884848486e-22	41.5492181364609
WASL	-0.770073343518247	5.30901821789566	-10.5943194286672	4.87372974360648e-23	9.92355599229546e-22	41.5420202322907
POLR1B	-0.747639246214778	3.06107775712111	-10.5930070823218	4.92624951880659e-23	1.00198450934537e-21	41.531441293945
MAP4K5	-0.824703532862375	2.54465597674466	-10.5926760307021	4.93958674489632e-23	1.00337877782495e-21	41.5287727666961
ZNF619	-0.580844979584118	1.41818247473519	-10.5925771312206	4.94357811203943e-23	1.00337877782495e-21	41.5279755703322
PHACTR4	-0.793058211452555	3.7764696412012	-10.5923420821735	4.95307704764915e-23	1.00424292310008e-21	41.5260809325513
MARCH7	-0.724625910074691	3.91560851686553	-10.5919407879521	4.96933632734587e-23	1.00647446122565e-21	41.5228463089509
TXLNG	-0.78714666912352	3.22159311868105	-10.5900045910533	5.04853407378102e-23	1.02143519380828e-21	41.5072405395245
LANCL1	-0.880388906564274	4.3333693841613	-10.5896443476863	5.06340722735046e-23	1.02336373919868e-21	41.5043371392299
NCOA1	-0.771814898606219	3.29678120871089	-10.5853981078646	5.24203631650015e-23	1.05835000868433e-21	41.4701182594666
ZNF441	-0.604035951577954	1.6217499053497	-10.5835032562015	5.32375636344642e-23	1.07371759919614e-21	41.4548506776604
SRBD1	-0.684914819512706	2.66527072087123	-10.5805001326224	5.45587492662918e-23	1.09920676755221e-21	41.4306562483197
CCDC121	-0.628935681919028	1.4914118173273	-10.5789357269206	5.52598490438523e-23	1.11216250806745e-21	41.4180541677468
SMC1A	-0.997682019704953	4.02888871712624	-10.5784190628983	5.54933574042535e-23	1.1156901656511e-21	41.4138923926819
ZNF638	-0.607342433689336	3.81078974538236	-10.5759890311461	5.66048431411475e-23	1.13684360019328e-21	41.3943197038162
NUP58	-0.782134657638279	2.56722759375807	-10.5756599565873	5.67570518971591e-23	1.13870692602049e-21	41.391669355025
ABRAXAS2	-0.609880297095284	3.77822650524478	-10.5736268171891	5.77065149906303e-23	1.15654479834778e-21	41.3752955226115
RNF11	-0.779757344633619	5.38261643620022	-10.5701456808875	5.9368983298221e-23	1.18862039706783e-21	41.3472641368026
PUS7L	-0.610534465037695	1.60589015739498	-10.5690788038723	5.98879540191204e-23	1.19775908038241e-21	41.3386742254551
ABCB10	-0.848820775700221	4.03793897268662	-10.5689464267194	5.99526611236021e-23	1.19780290628594e-21	41.337608428742
SCAF8	-0.78074820708442	3.11102259954555	-10.5654943573229	6.16648196105812e-23	1.23072702472785e-21	41.3098175652145
NDEL1	-0.720467274879296	2.86273195020549	-10.5626362993114	6.31190742554371e-23	1.25844064800643e-21	41.2868124084988
MTREX	-0.713478588256682	3.94023197875334	-10.5535976092695	6.79463488750004e-23	1.35327655347714e-21	41.2140795578253
DIDO1	-0.779327404069504	3.23881920034166	-10.5525549724095	6.8526277134403e-23	1.36340962605936e-21	41.2056917450418
ZNF37A	-0.741199626002328	2.0767426438459	-10.55192244326	6.88804931958729e-23	1.36903552866486e-21	41.2006033830996
THUMPD1	-0.76132308608586	3.70961667089458	-10.5510169617963	6.93907322076275e-23	1.37774759492035e-21	41.1933195447327
APPBP2	-0.744185317094093	2.70662217580692	-10.5508600627326	6.94795259877589e-23	1.37808252373236e-21	41.1920574570166
FBXL4	-0.735349370169678	2.84446628439567	-10.5505440666573	6.96587003695076e-23	1.38020754816935e-21	41.1895156314955
DCAF5	-0.671852962360409	3.67343869172435	-10.549301012723	7.03679981523547e-23	1.39151457683296e-21	41.1795170804219
NMD3	-0.631981966025894	4.72210392755889	-10.5492894751986	7.03746150809569e-23	1.39151457683296e-21	41.1794242808262
NDUFS6	0.797642337262901	7.2169332458351	10.5489942944982	7.05441157564613e-23	1.39342810092144e-21	41.1770500765741
GPR146	-0.666787266879174	1.11893928848639	-10.5484985135537	7.08297201373287e-23	1.39709597195273e-21	41.1730624787712
BAG4	-0.887663679276537	3.12425443918224	-10.5484189846765	7.08756411658693e-23	1.39709597195273e-21	41.1724228321483
TRIM33	-0.779233236277148	2.94022270890164	-10.5481772618404	7.10153968861915e-23	1.39841213190075e-21	41.1704786835917
LCOR	-0.811682979573477	2.06096901794848	-10.5476840203322	7.13014222596419e-23	1.40260292658597e-21	41.1665116727384
DYRK1A	-0.740101570720121	3.24135866344335	-10.5471120104947	7.16345588167439e-23	1.40771091992699e-21	41.1619112718236
RPRD1B	-0.81877966466869	4.28637800431894	-10.5437950324901	7.35970792662589e-23	1.44479512166139e-21	41.1352370072164
PCSK6	-1.39626733524777	4.04092724284823	-10.5414157356446	7.50376404256074e-23	1.47156723700577e-21	41.1161060599149
TOR1AIP1	-0.870246151936709	3.65677681397668	-10.541102705375	7.52292411811608e-23	1.47381621782315e-21	41.1135892822189
FOXN3	-0.870551630110042	3.63640876585145	-10.5395444536037	7.61902816112413e-23	1.49111930099222e-21	41.1010614548038
PEAK1	-0.651687337768164	1.45434783002268	-10.538919473179	7.65791536952026e-23	1.49720059673478e-21	41.0960370947355
LARS2	-0.737669374681005	3.28288799929545	-10.5366919725704	7.79812527738892e-23	1.52305892267861e-21	41.0781309918062
GBF1	-0.798820552619846	4.63369096397865	-10.5280131437663	8.36917861073477e-23	1.63292731345905e-21	41.0083840170173
TRIR	0.627950749615216	7.51366756781854	10.5271446869732	8.42856054800752e-23	1.64284048931662e-21	41.0014063826574
MAN1A2	-0.811485228436704	3.55618867789868	-10.5263104884221	8.48599431950064e-23	1.65235417847187e-21	40.9947042840278
TRIP12	-0.723055555258215	4.21742660020137	-10.5241168984267	8.63888400236333e-23	1.68041642117037e-21	40.9770819373439
ZFHX3	-0.628907683734507	1.90417633233494	-10.5200736148073	8.9279038788188e-23	1.73487462797331e-21	40.9446050593415
ZNF410	-0.281929197858039	0.473243723893681	-10.5193834883118	8.97818653697369e-23	1.74287795388466e-21	40.9390624155514
CRYBG3	-0.772544503869303	0.859097988056319	-10.5172342725129	9.13658885428342e-23	1.77183241344201e-21	40.9218025581259
ERCC6L2	-0.548547943270169	1.31232013513669	-10.5169662461418	9.15653684311724e-23	1.77390541874749e-21	40.9196502312284
CWC22	-0.751913658557501	3.69342306870529	-10.516375802312	9.20063375570892e-23	1.78064790666043e-21	40.9149089044157
MBTPS1	-0.726584486841694	4.11492587424145	-10.5162505648673	9.21001413251448e-23	1.78066468999977e-21	40.913903252557
PIP5K1A	-1.02338848961304	4.10261919532776	-10.5156237945458	9.25710271409835e-23	1.78796459679561e-21	40.9088704064866
KDM3A	-0.803607174927338	2.59378278941205	-10.5151753610651	9.29093981828366e-23	1.79269291962049e-21	40.9052696688913
PDE8A	-0.73308492845332	3.38587232490562	-10.5143992058432	9.3497963531517e-23	1.8022343875894e-21	40.8990376522094
DENND4A	-0.731452044887874	2.85566501229998	-10.5141411054722	9.36945032312083e-23	1.80420772051251e-21	40.8969653298298
AP4E1	-0.619982985556533	1.96253517105263	-10.511650508749	9.56122835102608e-23	1.83928850608092e-21	40.8769693832287
EPM2AIP1	-0.723402798052151	2.90947656548189	-10.5094776123834	9.73172693397494e-23	1.87020950907683e-21	40.8595261725264
NID2	-1.03376079025013	1.4828185894028	-10.5073780827528	9.89933850125872e-23	1.90051428541199e-21	40.8426737420593
ZNF655	-0.746521531702712	3.34148374950677	-10.5064927474018	9.97087459353354e-23	1.91233190402505e-21	40.835567899541
RAVER1	-1.07056646684672	2.0225187447192	-10.5062775592064	9.98833952006412e-23	1.91376585204429e-21	40.8338408128662
MRPL27	0.683775938769572	5.4970287946188	10.5045966762642	1.01258124387446e-22	1.9381674957677e-21	40.8203508007811
ALS2	-0.743468451239224	2.96699567198676	-10.5026031689464	1.02912933566403e-22	1.96787605502224e-21	40.8043532925661
RESF1	-1.02252733074242	3.60392219438214	-10.5008859882988	1.04359895205501e-22	1.99355492735534e-21	40.7905745458593
PIAS1	-0.748045173236472	2.41313157838304	-10.4998945671067	1.05204493209681e-22	2.00743396761806e-21	40.7826198761074
HERC2	-0.693884932580862	2.45305981758204	-10.4997876418834	1.05295988384977e-22	2.00743396761806e-21	40.7817619852375
CAND1	-0.788983114610055	3.57239443193485	-10.4977088721885	1.07090575874354e-22	2.03961772738829e-21	40.7650843596682
CNST	-0.774298739715628	3.79377121746713	-10.4960935281095	1.08506052671428e-22	2.06452429909093e-21	40.7521259338129
ZSCAN30	-0.650002368471418	1.7094691227191	-10.4937332280266	1.1060781277182e-22	2.10242628244849e-21	40.7331933158817
UBA3	-0.671104742485335	3.88789695243145	-10.4935474536628	1.10774945530829e-22	2.10351630958442e-21	40.7317032646479
GOLPH3	-0.861640620549522	6.74625209179971	-10.4927104805908	1.11531050529804e-22	2.11577715658519e-21	40.7249902801899
STAM	-0.784997410749282	3.37044182620437	-10.4914718771044	1.12659402544893e-22	2.13506840035623e-21	40.7150565217692
HNRNPK	-0.660006820471391	7.43267643283554	-10.490900115352	1.13184090804408e-22	2.14289247017042e-21	40.7104711299363
PHLDB2	-0.930520980688903	2.66782911985229	-10.4878227622682	1.16050078637022e-22	2.19498470551366e-21	40.6857937829169
SBNO1	-0.708322282260746	2.77796447397695	-10.4871690996528	1.16668071023614e-22	2.20353656336726e-21	40.6805525476147
CCDC82	-0.762445777784813	2.45510386111232	-10.4871014300615	1.16732234437253e-22	2.20353656336726e-21	40.6800099653301
SPTY2D1	-0.742122880324221	3.11872730204314	-10.4817201508793	1.21948598330642e-22	2.29973931497549e-21	40.6368682439151
ZNF155	-0.609390976412596	0.929113982374869	-10.481066777939	1.22597516619061e-22	2.30970345960787e-21	40.6316309555646
PLSCR4	-1.20460888101882	3.22702736275232	-10.4782279103355	1.254571134457e-22	2.3612556911784e-21	40.6088772616285
ZNF644	-0.790059614609582	3.05565560915932	-10.4762530789089	1.27485367167939e-22	2.39707520602326e-21	40.5930508076915
NAPEPLD	-0.667405342395857	2.3994816943624	-10.4720106804759	1.3195339884907e-22	2.47865404112568e-21	40.5590572746507
MED12	-0.920110085045265	3.31468673729419	-10.4654745780443	1.39143555508565e-22	2.61115624245261e-21	40.5066991093668
BMI1	-0.824315236214564	4.53465031785906	-10.4638253431947	1.41018523352076e-22	2.64375235560253e-21	40.4934904906739
GTF2H3	-0.830152320747508	3.54002424516852	-10.4620292731016	1.43088996450055e-22	2.67994640467552e-21	40.4791071426299
NID1	-1.28003691988517	5.82789331367062	-10.4611147389863	1.44154833058423e-22	2.69727207167909e-21	40.4717838470794
ARFGAP3	-0.845271588812941	5.14850442851529	-10.4607463458412	1.44586400007714e-22	2.7027077308759e-21	40.468833969712
CDC42BPB	-0.848147266163468	4.54170288348399	-10.4571544144705	1.48862173295672e-22	2.77992128688603e-21	40.4400747889212
COPB2	-0.757625208205457	5.08336294420545	-10.4561632058871	1.50064057392074e-22	2.79963713693489e-21	40.4321395014607
TENT4B	-0.612158920369168	2.40125265423456	-10.4526412416687	1.54413135615367e-22	2.87797244979614e-21	40.4039470769902
DBT	-0.739535377403417	2.95697785354371	-10.4524809207878	1.54614060604263e-22	2.87891681358375e-21	40.4026638701508
AGO4	-0.712767795999074	2.51639386591898	-10.4512968948645	1.56106029895928e-22	2.90387527456891e-21	40.3931872637064
CSNK1G3	-0.66451529418677	3.36756446705845	-10.4491978181949	1.58786290524508e-22	2.95086840586768e-21	40.3763882634078
BRD2	-0.853462303988155	5.75790427282482	-10.4453710497324	1.63790827167023e-22	3.04092272143427e-21	40.3457671194991
FAM199X	-0.787882071025678	3.44287673617475	-10.4447965129359	1.64555603885229e-22	3.05216395976862e-21	40.3411702931988
PCNX1	-0.694983458737184	2.54331062962138	-10.4435351549883	1.66247092196672e-22	3.08055540279326e-21	40.3310787367469
FGD4	-0.973807426477873	2.34114156208208	-10.4428870562158	1.6712290524357e-22	3.09379213958145e-21	40.3258938444068
AMN1	-0.630939004267331	1.47919226422172	-10.4403305145763	1.70622654451279e-22	3.15553094525724e-21	40.3054427892726
GEMIN5	-0.730884022360956	3.068557563877	-10.4394506896758	1.71843849922212e-22	3.17442398180024e-21	40.2984052503584
RAB23	-0.771206315015393	1.17491351164248	-10.4392461273121	1.72129024455696e-22	3.17442398180024e-21	40.2967690435036
CCNL1	-0.820164656780687	3.8329775504855	-10.4392373589242	1.72141258720796e-22	3.17442398180024e-21	40.2966989093029
QKI	-0.851785352704151	3.18954434675028	-10.4373069838855	1.74855798290168e-22	3.22138182234579e-21	40.2812595180529
CREB1	-0.687842824909707	2.44588152646685	-10.4359602000358	1.76774830497874e-22	3.25360783125769e-21	40.2704886715378
CTR9	-0.805938497949387	4.66912896212643	-10.4300230609059	1.85487258863364e-22	3.41068702478124e-21	40.2230155390269
RANBP9	-0.791631356236628	4.77254924695373	-10.4296524278038	1.86045079790769e-22	3.41766416950252e-21	40.2200524517579
YLPM1	-0.730162079750789	2.60404570883813	-10.4285590005081	1.87700474220785e-22	3.44477115523969e-21	40.2113111966622
ACAD11	-0.587861096226433	0.782728472131248	-10.4255626802677	1.92312150650611e-22	3.52602947987149e-21	40.1873600444447
MTPAP	-0.578864626956102	2.59409913306304	-10.4251447531149	1.92964273401736e-22	3.53460370781764e-21	40.184019628059
REEP3	-0.722051705552646	4.04197131583979	-10.4242356132316	1.94390471745597e-22	3.55732706651924e-21	40.1767532851573
PDZD8	-0.986181722511569	3.24783626366276	-10.4217584621948	1.98329841223169e-22	3.62595396740068e-21	40.1569562666128
PPP1R15B	-0.8242599569469	5.22669547161483	-10.4212243377176	1.99189592447181e-22	3.63820075432602e-21	40.1526879552546
SEPTIN11	-0.894614253324888	3.78276745022279	-10.4197355805548	2.016055631482e-22	3.67882151420906e-21	40.1407915750578
VRK2	-0.875092290527177	2.52165437050457	-10.4192839745755	2.02344174507215e-22	3.68878628311916e-21	40.1371830565756
ERI2	-0.640658125938359	2.29252998117242	-10.4169138961343	2.06264805738819e-22	3.75668600566137e-21	40.1182465277002
MOSMO	-0.70508513894845	2.39915508228868	-10.4119134034359	2.14786116999389e-22	3.90816904245801e-21	40.0783010267977
POLH	-0.884674093004058	2.83818906770057	-10.4069172722796	2.23649295020677e-22	4.06557921498688e-21	40.0384006683663
RALGAPB	-0.743514410270875	2.92647004693997	-10.4064808553809	2.2444054925586e-22	4.07609566231496e-21	40.034915822671
PRR14L	-0.762256315846243	2.54782958801867	-10.4018856147203	2.32942790104706e-22	4.22649986591493e-21	39.9982270028198
RYK	-0.73146067023665	3.07414108475794	-10.397916506606	2.40543678064313e-22	4.36028086254705e-21	39.9665443051342
PRMT9	-0.593008364808434	2.05821612601721	-10.3977953959971	2.40779440842614e-22	4.36042919333128e-21	39.9655776636906
SF3A1	-0.783134776449312	5.0306447665041	-10.3950956741423	2.46094941326141e-22	4.45248260227465e-21	39.9440314726907
NDUFB7	0.760577419519342	8.82278443580553	10.3917037262081	2.52938952584987e-22	4.57199087880032e-21	39.9169649736735
COPS9	0.809927123573724	5.01201081666657	10.3884453315838	2.59691517753479e-22	4.68962250721646e-21	39.8909686658839
PTPN21	-0.819804759978282	2.22928089295349	-10.3882541190627	2.60093297271375e-22	4.69245534436868e-21	39.8894432599329
GOLGB1	-0.715174541210688	4.20132424715792	-10.3868965710048	2.62963620277465e-22	4.73977701271517e-21	39.8786137984881
CTDSPL2	-0.757040450701673	2.37872444025502	-10.3860763526944	2.64713075572793e-22	4.76682568418676e-21	39.8720711054033
NBR1	-0.794664498756406	5.38979847219551	-10.3853737502061	2.6622086033239e-22	4.78947575959492e-21	39.8664668283744
ELF2	-0.653181568678253	2.51424175405644	-10.3833876689948	2.70529306663038e-22	4.86242168448763e-21	39.8506260477354
SERINC5	-1.06017889736947	4.71002902164383	-10.3821656079576	2.7321470949602e-22	4.90608606742619e-21	39.8408798264244
ABCD3	-0.788428015613329	4.95388426206857	-10.3811056493272	2.75565343901428e-22	4.94366291119042e-21	39.8324269109901
CEP295	-0.652329314142908	1.29899994584818	-10.3808318292859	2.76175844809781e-22	4.94998052998635e-21	39.8302433376653
CCAR1	-0.782409724256884	4.01316642298352	-10.3789824619925	2.80334480061236e-22	5.01982115698437e-21	39.8154964034739
PSMB3	0.720375026555702	8.22793655312923	10.3781594958968	2.82205017904596e-22	5.04859770593095e-21	39.808934492637
TAF6	-1.05436284492862	3.59260142854337	-10.3752013820023	2.89031575887943e-22	5.16590018098226e-21	39.7853503255987
ZNF674	-0.390192312502231	1.04282090811465	-10.3732898794176	2.93529850308979e-22	5.24140906982296e-21	39.7701124127935
SEC24D	-1.00691848590102	3.52828775624674	-10.3725191349474	2.95363236293463e-22	5.26923613350349e-21	39.7639687032751
CENPBD1	-0.748136553151419	1.96100992644328	-10.368007137312	3.06326597469628e-22	5.45973730931914e-21	39.728007903953
PDE12	-0.572065199062515	3.11389781482507	-10.3671593290453	3.08431302614447e-22	5.49214103911972e-21	39.7212517826986
AMBRA1	-0.67368410301354	3.30955194221929	-10.3634120110157	3.17907569993208e-22	5.65562585057554e-21	39.6913932624749
TJP1	-0.906673285034811	3.76127599351452	-10.3629706389681	3.19042591636423e-22	5.67055292741545e-21	39.6878768073593
ANKS1A	-0.838123594675093	2.89158386092258	-10.3619012289258	3.218093863873e-22	5.71442802889774e-21	39.6793570469624
RAD50	-0.757218611152549	3.49584731009787	-10.3615191290319	3.22803731967195e-22	5.72677731897358e-21	39.6763130544473
DIABLO	-0.602400340311917	1.79493321786774	-10.3580940494439	3.31854326726191e-22	5.88189537472139e-21	39.6490299275893
USP28	-0.770374646896472	2.76564692625591	-10.3573246461048	3.33921868129822e-22	5.91307115838021e-21	39.6429017697541
PRKAR1A	-0.831798480831154	5.99660930975955	-10.3566264581958	3.35809114649247e-22	5.94099966452407e-21	39.6373410432061
MAGI1	-0.706492877217403	2.84146356939434	-10.3515663060036	3.49807501098957e-22	6.18294439211809e-21	39.5970454647061
PLEKHA5	-0.810309251561198	2.39122294313297	-10.3476392332599	3.61069647798939e-22	6.37612391873518e-21	39.5657803076275
ZNF281	-0.981095108338021	4.09096949907889	-10.34586287218	3.66281581434464e-22	6.46220543304266e-21	39.5516400265682
EDEM1	-0.787019983796466	4.65783566566511	-10.3440820500544	3.71581636991825e-22	6.54968184430852e-21	39.5374655558688
SIN3A	-0.752837446412852	3.04298192010023	-10.3409828154885	3.80987872783475e-22	6.7093084949737e-21	39.5128003248881
MTPN	-0.831145949495878	5.59687783339838	-10.3387049106041	3.88051860696127e-22	6.82743218635243e-21	39.4946741959785
EPS8	-1.00898548735256	4.04099879901671	-10.337820563072	3.90829238850895e-22	6.86998918934234e-21	39.487637700669
DCP1A	-0.70119040726504	2.7187210981215	-10.3356497837647	3.97730813329675e-22	6.97975219436914e-21	39.4703668284525
LAMTOR2	0.714429099305632	7.15546157509863	10.3356101996516	3.97857781176383e-22	6.97975219436914e-21	39.4700519127573
NR3C1	-0.769828134384684	4.03093653501948	-10.335514020431	3.9816644824872e-22	6.97975219436914e-21	39.4692867512878
FYTTD1	-0.659979243564571	3.50912656074573	-10.3319994480107	4.0961044049303e-22	7.17379893953058e-21	39.4413289421086
SECISBP2	-0.560147305009584	3.39397796680271	-10.3213349624093	4.46374537126547e-22	7.81053527976679e-21	39.3565264535375
ETNK1	-0.818444091073758	3.72824514204889	-10.3165708557534	4.63840213298586e-22	8.10873949525631e-21	39.3186583396133
AMMECR1L	-0.704935794536829	3.41832871355571	-10.3154051588353	4.68216159011266e-22	8.17777721664162e-21	39.3093940966889
SEC24B	-0.926635550809313	4.02422951517395	-10.3149724883199	4.69850791645233e-22	8.19885352269824e-21	39.3059556422596
SORBS1	-0.915574712431287	3.39640925320199	-10.3145590669471	4.71417998115239e-22	8.21871596350135e-21	39.3026702350891
TRMT1L	-0.713257858787112	3.6909169978423	-10.313575246003	4.7516840601964e-22	8.27656969030573e-21	39.2948522232186
LNX2	-0.876997654867307	3.451483981584	-10.3127704655489	4.78258329519244e-22	8.32282433568457e-21	39.2884572728463
PTPN4	-0.555720131354098	1.62466419498507	-10.3045796662003	5.10864765952108e-22	8.88218594885879e-21	39.2233869660772
AFF1	-0.91736377451289	3.32248338499004	-10.2994936556938	5.32213355298757e-22	9.24497541933291e-21	39.1829962687766
NEK1	-0.635194813679487	1.59321077437184	-10.2980851288523	5.38280828826244e-22	9.34190279013663e-21	39.1718123356553
CARNMT1	-0.650769625513171	3.19511071145385	-10.297691304354	5.39989556973609e-22	9.3630768430899e-21	39.1686854540952
VPS4B	-0.728588751691011	4.13538584566422	-10.2968002576511	5.43875553358572e-22	9.42193092436731e-21	39.1616109762839
RBM12B	-0.742025906499115	1.8134648967773	-10.294234462636	5.55221280432327e-22	9.60979199013856e-21	39.1412416765787
KRR1	-0.606572435933842	2.55816878725995	-10.2938750625785	5.56829181852192e-22	9.6243741834667e-21	39.1383886973401
ZNF33A	-0.646809697685187	3.39722380767483	-10.2938216754315	5.57068422205875e-22	9.6243741834667e-21	39.1379649056575
ZNF12	-0.76187918209029	2.98778883705974	-10.2884801180258	5.81528802150807e-22	1.00379205848734e-20	39.0955692382293
CLCN3	-0.929852666968333	3.66986400806287	-10.2850604952355	5.97745386063772e-22	1.03085522925129e-20	39.0684341775283
GORASP1	-0.583585429588211	3.83838250309857	-10.2844527221395	6.00674242481451e-22	1.03497468398782e-20	39.0636119509359
HIGD2A	0.647761506548205	7.96107569174279	10.2780448854125	6.32434688653308e-22	1.08871955387218e-20	39.0127800207565
CHMP2A	0.628620592533563	7.29110605701807	10.2759720045228	6.4306186930167e-22	1.10602023481329e-20	38.9963400306718
TMEM131	-0.738284537027022	3.2759840583181	-10.2698473984185	6.75508993552489e-22	1.160784961118e-20	38.9477764636023
SENP2	-0.664733702991401	3.43543378907715	-10.2690417802138	6.79896332498567e-22	1.16727721601008e-20	38.9413896903705
EPAS1	-0.85501063299482	5.95400977627795	-10.2687650338162	6.8140999731236e-22	1.16882860774439e-20	38.9391957659088
KLHL7	-0.670815924812229	2.620074214574	-10.2686255088735	6.82174398223032e-22	1.16909315473643e-20	38.9380896854299
BAZ1B	-0.809959314276925	4.5695252049553	-10.2671097404537	6.90533785136731e-22	1.18207624206468e-20	38.926073999691
SERF2	0.67195178743828	7.37281187445318	10.2670286188835	6.90984024588954e-22	1.18207624206468e-20	38.9254309662475
ZSCAN21	-0.662463641579192	2.98152095068546	-10.2657435368265	6.98155494801496e-22	1.19327915079364e-20	38.9152447651358
RPL36	0.896548639448717	8.28993045768079	10.2620116160572	7.19403581351838e-22	1.22832032551377e-20	38.8856676600562
RANBP6	-0.841255543543692	3.22649026596124	-10.2619189441302	7.199393139624e-22	1.22832032551377e-20	38.8849332694624
ATXN1	-0.760076916950527	2.19785527457628	-10.2593576567164	7.34903906287363e-22	1.25273655199874e-20	38.8646374567408
SEC14L1	-0.806338898810948	3.14735704305442	-10.2559413852234	7.55345861069855e-22	1.28643792871986e-20	38.8375710159986
NRBF2	-0.639111903722531	4.83680769670191	-10.2476420538684	8.0739025597003e-22	1.37385411229003e-20	38.7718376613806
UFM1	-0.72558144671441	4.84017225722337	-10.2472359097964	8.100266426035e-22	1.37711716701713e-20	38.7686216202268
HSPA13	-0.932934231002329	3.6042936050222	-10.2466139768715	8.14080356004545e-22	1.3827818812985e-20	38.7636969963439
KIAA0586	-0.528808823554074	1.61185914987035	-10.2439946300196	8.31375424950372e-22	1.4099809605348e-20	38.7429581396666
TAB2	-0.875419340747671	3.47203453811666	-10.2439662240165	8.31564971505387e-22	1.4099809605348e-20	38.7427332491673
BACH1	-0.934354388129202	3.38837838518189	-10.2422762548423	8.42919335956933e-22	1.42772508803255e-20	38.7293543693124
U2SURP	-0.812828966326096	3.57027823488518	-10.2421874467874	8.43520250340737e-22	1.42772508803255e-20	38.728651341325
UBQLN1	-0.65654234948365	5.19756253230581	-10.2389751915936	8.6554426666711e-22	1.4637094571352e-20	38.7032245334999
KCTD20	-0.81231347959711	4.90352456226845	-10.2359211038483	8.87013330458527e-22	1.49869271707102e-20	38.6790537751634
GNA13	-0.876700884514906	4.40769477877977	-10.2348026515635	8.95007271849109e-22	1.51086690120079e-20	38.6702030762177
PTPRK	-0.913505920805651	4.19040569087344	-10.2310081972383	9.22664535678123e-22	1.55618419925993e-20	38.6401802126853
DIS3L	-0.740726105666641	3.39951635843281	-10.2296170371072	9.33015834341794e-22	1.57225887299813e-20	38.6291744696369
GALNT11	-0.784266198583951	3.28630694243972	-10.2286888015089	9.39986709106332e-22	1.58261382657973e-20	38.6218314721833
POLI	-0.661566860790585	1.54684627921331	-10.2281026177133	9.44415468613771e-22	1.58867430892361e-20	38.6171945343264
ATP5MPL	0.621227837577994	5.50268600148996	10.2275735954518	9.48430152074038e-22	1.59402822050338e-20	38.6130098915973
WDTC1	-0.764396535918096	4.32892450715784	-10.227157785074	9.5159758145811e-22	1.59795001408741e-20	38.6097208548799
NFKB1	-0.867364502808001	3.69409012141921	-10.2262450341496	9.58587349039769e-22	1.60827789908949e-20	38.602501304472
PAN2	-0.818436524791308	3.66632886675498	-10.2254940948973	9.64376203222298e-22	1.61657463287307e-20	38.5965618954811
LGR4	-1.13731449401545	4.77774507163535	-10.2224018851258	9.8858169701517e-22	1.6557015135324e-20	38.572107189819
APOOL	-0.837045770758972	3.63939655135172	-10.2211425276102	9.98611915243359e-22	1.67103967651203e-20	38.5621487424828
IPP	-0.680576475576022	2.69714281145403	-10.2183935929014	1.02085851177134e-21	1.70677566191439e-20	38.5404137192017
GIT2	-0.659962679845959	1.73320225427778	-10.2169175803702	1.03300603933477e-21	1.72557939962111e-20	38.5287446486526
IRF2	-0.793110974193084	4.43604527591612	-10.2167071218633	1.03474976248303e-21	1.72698653738457e-20	38.5270808799329
FNBP1L	-1.04117779055571	3.63171155907487	-10.2150676799362	1.04843360654943e-21	1.74830181910244e-20	38.5141210041969
RNF214	-0.686694579093937	2.53724272069479	-10.2143887714616	1.05415271589259e-21	1.75631009013062e-20	38.5087545322094
RUFY2	-0.595930084573693	1.66562987926694	-10.21166584961	1.07740364964141e-21	1.79348861226146e-20	38.4872330121491
SHANK3	-0.86308731091513	3.6889113794293	-10.2090337590218	1.10036305558868e-21	1.83011772092701e-20	38.4664324149485
COG3	-0.82234130750848	3.92413243089096	-10.2078198609999	1.11111487742304e-21	1.8463973158218e-20	38.4568403512301
TET2	-0.564813190815118	1.07880804423507	-10.2076412002694	1.11270610988014e-21	1.84743926042491e-20	38.4554286505801
ZKSCAN1	-0.842834371252501	4.72487714439507	-10.2073001565637	1.11574988576167e-21	1.85088898798213e-20	38.4527339069864
SNRNP200	-0.843207989101367	5.19845156146369	-10.2066148156198	1.12189150938911e-21	1.85946724220549e-20	38.4473188623546
LARP4	-0.637003861339549	4.45215058647569	-10.2063084999519	1.12464737943944e-21	1.86242383665166e-20	38.4448986530162
WDR37	-0.680662910831419	2.66253400524643	-10.2041537055162	1.14422467821409e-21	1.89320767138013e-20	38.4278746899219
PAN3	-0.805421878240051	2.63492339129118	-10.2019608239676	1.16449559345113e-21	1.92508503628332e-20	38.4105518564525
HGSNAT	-0.944091956688291	4.05009333431352	-10.2001182901471	1.18180343294655e-21	1.95201325648758e-20	38.395998210533
COBLL1	-1.06485938912064	3.29111074795009	-10.1998975385342	1.18389413099782e-21	1.95378221790854e-20	38.3942546542629
MED1	-0.773157078752619	2.98096237793285	-10.197719775098	1.20471726481148e-21	1.9864356965394e-20	38.3770552033736
TRMT11	-0.870011016803132	3.26156293207929	-10.1973945144452	1.2078583844928e-21	1.989902549173e-20	38.3744865472269
SETX	-0.713194005654132	3.31720071088541	-10.1971227736779	1.21048888700573e-21	1.99252294459019e-20	38.3723405842923
PKP2	-1.14117258739711	3.05851088247237	-10.1934881748959	1.24622448544041e-21	2.04958464729942e-20	38.343640846373
SEC22B	-0.737675857236196	3.39673753799216	-10.1917401048677	1.26378292214529e-21	2.07667931289055e-20	38.3298396442596
KIF5B	-0.859181120736581	4.99706749170664	-10.1913683147374	1.2675489319057e-21	2.0810829079103e-20	38.3269044896652
DIP2A	-0.666071382641209	1.93784591039893	-10.1886876062074	1.29503488923846e-21	2.12438942446994e-20	38.3057429745607
CRY1	-0.872344660890187	2.89778717719482	-10.1830019373644	1.35530644721801e-21	2.22135770134278e-20	38.2608704921452
TTC14	-0.728953763966962	2.3587897552697	-10.1819526418225	1.36673038780337e-21	2.23816702823185e-20	38.2525907481413
SPRY2	-0.934136925761019	3.21318222484076	-10.180976276367	1.3774462140294e-21	2.25378902312581e-20	38.2448869024221
AGGF1	-0.639769508682324	3.8286182291842	-10.1803587242535	1.38426703136747e-21	2.26301675093862e-20	38.2400144235337
MPDZ	-1.23085074027402	3.1806473356252	-10.1783477016989	1.40671200362499e-21	2.29774953021779e-20	38.2241486133461
SLC10A7	-0.604776241303339	1.77479497331736	-10.1779263019682	1.41146085359821e-21	2.3035425855998e-20	38.2208242320115
THAP6	-0.525990300379259	1.98412971125251	-10.1737467298705	1.45943226819884e-21	2.37980614967572e-20	38.1878561234631
TECPR2	-0.623249020666422	2.14405210727203	-10.1732645978276	1.46506913537953e-21	2.38696638043127e-20	38.1840535895609
NAA35	-0.708132697907019	2.90185139558207	-10.1728218707299	1.47026434375883e-21	2.3933954822786e-20	38.1805619270068
NOC3L	-0.664730068309337	2.79706971010832	-10.1721400871046	1.47830058796301e-21	2.40443457261216e-20	38.1751850583636
MRPL52	0.695411369115	4.94318208608887	10.1717729462558	1.48264616913189e-21	2.40945721802943e-20	38.1722896944299
FBH1	-0.774980279954214	3.82580595727763	-10.169425081222	1.51073776647706e-21	2.45302844116106e-20	38.1537752170851
NSUN3	-0.531541218086723	1.76946519416391	-10.1687183749486	1.51929638743255e-21	2.46483647613951e-20	38.148202831967
DHX35	-0.673808179077954	2.61002850494378	-10.165887109374	1.55407035164817e-21	2.5191191148544e-20	38.1258804314843
EIF4G3	-0.808718927272429	3.68696319138557	-10.1635093132204	1.58388474758951e-21	2.56527741029713e-20	38.1071359598296
CAB39	-0.70424163030298	4.63201640163869	-10.1629699866241	1.59072584458558e-21	2.57233460778997e-20	38.1028847175975
RBFOX2	-0.850353111612288	3.62310035889958	-10.1629541476453	1.59092719740663e-21	2.57233460778997e-20	38.1027598687287
THOC2	-0.796745825564499	3.12203086564469	-10.1613285163417	1.61172823326808e-21	2.60377006318857e-20	38.0899465972552
SP2	-0.810412967653016	3.83860654059633	-10.1607301559969	1.61945248435116e-21	2.61404461669489e-20	38.0852305906139
LIN54	-0.612664414944616	2.24814936540083	-10.1593804555864	1.6370110925026e-21	2.64016267107321e-20	38.0745934259975
NDUFAF8	0.875472861437716	5.46825156657769	10.15898617107	1.64217604270901e-21	2.64626517899955e-20	38.0714861664188
KIF1B	-0.758672033047643	2.7444215071777	-10.1579808126465	1.65541916396636e-21	2.66536396483995e-20	38.063563486182
XAF1	-1.01041068035189	1.5348968868827	-10.1572170043174	1.66555132469435e-21	2.67942597658638e-20	38.0575446211724
ING3	-0.578463718866452	1.88804438879596	-10.1554629762647	1.68905282896464e-21	2.71495404387269e-20	38.0437237040457
SEC62	-0.586646676612466	5.30213950059904	-10.153460059028	1.71629215963102e-21	2.75642563105871e-20	38.0279432780059
RAB3GAP2	-0.729094981120545	3.08483048123341	-10.1529069418397	1.72389104816335e-21	2.76631092820852e-20	38.0235857266328
NENF	0.82719620280763	7.0262668521257	10.1489727807262	1.77891254624489e-21	2.85221459297507e-20	37.9925955407275
RAB6A	-0.719419865084616	5.2811210533799	-10.1477653480174	1.79614644571008e-21	2.87743862038505e-20	37.9830856866497
TUBGCP4	-0.589799294113915	1.74580089603237	-10.1473471560746	1.80215395770107e-21	2.88465077941124e-20	37.9797921140239
AKAP9	-1.02546283035248	2.84098398723542	-10.1415228989754	1.88792641966542e-21	3.01942155265354e-20	37.9339296016756
ZNF680	-0.902867982212927	2.25678166061378	-10.1387005186982	1.9309375629634e-21	3.08563500470214e-20	37.9117103272467
RFC1	-0.794609617380318	4.4373632425266	-10.1383532562531	1.93629640429676e-21	3.09161992552716e-20	37.9089767308348
FBXL20	-0.589734186867183	2.1581948245147	-10.1380976885263	1.94024967664105e-21	3.09535252326748e-20	37.906964974386
PRDX3	-0.709535915528519	7.23033245378668	-10.1358377799702	1.97555801000883e-21	3.149059190663e-20	37.8891768452954
UBL3	-0.871039452546247	4.57297006797595	-10.1353420016277	1.98338890649245e-21	3.1589136698583e-20	37.8852747838865
ATR	-0.636983322250666	2.04477576493381	-10.1340124504517	2.00454192034578e-21	3.1899520925104e-20	37.8748109740959
OIT3	-1.2939839068018	3.29697348397892	-10.1336405105105	2.0104994531289e-21	3.19677755368877e-20	37.8718838758529
HOOK1	-0.975967114560037	3.51806023498183	-10.1317464083409	2.04111207747948e-21	3.24276180800223e-20	37.8569785716493
USPL1	-0.624182914179371	2.65705156613516	-10.1309096953319	2.05478211085898e-21	3.26177508235774e-20	37.8503946997575
ZNF507	-0.643621096323455	2.17243752653903	-10.1292138033564	2.08276879529038e-21	3.30346441372216e-20	37.8370511063627
ARID2	-0.656785756687236	1.89769010926369	-10.1290936201258	2.08476644149692e-21	3.30389785104061e-20	37.8361055295753
PCNP	-0.713200904281675	5.55881614219671	-10.1286743737076	2.09174992857758e-21	3.31222550673937e-20	37.832807034447
KMT2A	-0.742818417983593	2.06554946949919	-10.1272492263297	2.11566314659877e-21	3.34732501146429e-20	37.8215950049066
NAA30	-0.614081534949598	3.00035795288002	-10.1253546301957	2.1478744041405e-21	3.39548461908679e-20	37.8066910531009
RHOBTB3	-1.06254842497934	3.80956597729965	-10.1248116958872	2.15719465516614e-21	3.40740722118575e-20	37.8024203149518
SEPSECS	-0.791283945984553	3.69880204931995	-10.1237268572801	2.17593796848685e-21	3.43418216443229e-20	37.7938873230875
CEP44	-0.633725862674138	1.87019405892317	-10.1197717084487	2.24565338015202e-21	3.54129372540846e-20	37.7627817107853
UEVLD	-0.705391435009217	2.86317001622968	-10.1164183517431	2.30649611510792e-21	3.63424881294965e-20	37.7364142556025
ZFAND3	-0.814288244877889	5.74444186643638	-10.1148178923512	2.33610903043375e-21	3.67788406106086e-20	37.7238315567808
DHX9	-0.867623855277564	5.38625518401714	-10.1142268084335	2.3471409427381e-21	3.6922184288064e-20	37.7191847776401
MGA	-0.651270092899547	1.86289282941297	-10.113238271507	2.36570661853738e-21	3.71837069820969e-20	37.7114137785676
TMEM33	-0.684518068758155	4.56434144089502	-10.1128396358283	2.37323458504547e-21	3.72714546307142e-20	37.7082801789736
ZNF852	-0.403370817176469	0.794936855477254	-10.112192426811	2.38550739825033e-21	3.74335149471551e-20	37.7031927382757
CLCN6	-0.736228708229592	2.41498692140307	-10.1090178201218	2.44662544286837e-21	3.8361164881635e-20	37.6782411092285
RINT1	-0.644174028703822	3.29504585739308	-10.1057285973024	2.51159087689158e-21	3.934757252759e-20	37.6523932409297
AASDH	-0.610442317592637	2.13304525800968	-10.1050702278691	2.52479867274625e-21	3.95221753021391e-20	37.6472201070758
MFN2	-0.76826999658617	5.76364911005966	-10.1042937165364	2.54046524959084e-21	3.9734950352784e-20	37.641118915992
DLC1	-0.860852894226043	2.85219546933238	-10.102591146174	2.5751543736608e-21	4.0244663784128e-20	37.6277424273332
ZCCHC2	-0.750601478466793	2.84577747582116	-10.0986171636063	2.6579639628213e-21	4.1504962940225e-20	37.5965251652259
CHMP1B	-0.796405464716374	5.02852921253463	-10.0956342872214	2.72185375201734e-21	4.24680113099774e-20	37.5730979607482
MINDY3	-0.679271441380137	2.75103140114709	-10.0942360712021	2.75232474173895e-21	4.29084963805682e-20	37.5621178484904
NAA10	0.738843901667162	4.3149393384584	10.0920961669567	2.79961646225579e-21	4.36102857047325e-20	37.5453149477202
PTPN1	-0.737661917005935	4.5227517684025	-10.0882590930782	2.88644538791708e-21	4.49263148923569e-20	37.5151905684764
TMEM209	-0.778971723015517	3.38832320484722	-10.0881498464066	2.88895629480951e-21	4.49288982212258e-20	37.5143329806376
ATAD1	-0.624182604131267	4.00917142759018	-10.0874662264767	2.9047178347183e-21	4.51373833845925e-20	37.5089666730815
ARPP19	-0.748784816496772	4.80546390869825	-10.0872355700073	2.91005509648391e-21	4.51836755661522e-20	37.5071561024798
ATP2C1	-0.763292181492945	3.94223740963384	-10.0870153609357	2.91515969959194e-21	4.5226283274641e-20	37.5054275618366
LMBR1	-0.696320521135275	2.72070411832231	-10.0845595461457	2.97269340318245e-21	4.60649822000179e-20	37.4861519693063
TTBK2	-0.46708384916452	1.15602053394252	-10.084503126708	2.97402833932266e-21	4.60649822000179e-20	37.4857091662761
OPN3	-1.17210144344999	2.8797938411312	-10.0832145916945	3.0046788745124e-21	4.65021383163632e-20	37.475596589487
BRWD3	-0.685400772944894	1.70014094359774	-10.0817232966226	3.04054434920234e-21	4.70192330352839e-20	37.4638936313152
PTCD3	-0.638996186782423	3.6530483194608	-10.0807874481512	3.06326820354668e-21	4.73324344999631e-20	37.456550043133
DIP2B	-0.80342142008407	3.22050768268958	-10.0772006667517	3.15193374887035e-21	4.86632156554036e-20	37.4284081645685
FAM114A2	-0.551018468458189	2.8866817781971	-10.0769034011487	3.15939555387989e-21	4.87391455815931e-20	37.4260760712547
PAXIP1	-0.67876071919423	1.98188845243786	-10.0750994756974	3.20505450566998e-21	4.94037363866748e-20	37.4119248323703
PDHX	-0.598365456391588	4.25863719521921	-10.072918290104	3.261138311602e-21	5.02278215838378e-20	37.3948160016105
ZNF280D	-0.567514603812172	2.16108873768942	-10.0726556687641	3.2679563775472e-21	5.02924049749432e-20	37.3927561868038
GTF3C3	-0.658607270420958	2.83373822948048	-10.0715719634935	3.2962411498691e-21	5.06869826898009e-20	37.3842566929038
FERMT2	-0.802124949878889	3.92500625743671	-10.0708728713718	3.31461637522868e-21	5.09286686041552e-20	37.3787739898446
SLC30A1	-1.07812183080106	5.34401879851176	-10.0672724018876	3.41087609275698e-21	5.23656938599549e-20	37.3505403138237
PRPF40B	-0.528533328655863	1.08407820040746	-10.0667834949513	3.42415949522047e-21	5.25275387737584e-20	37.3467069062997
ZNF627	-0.684563701107688	2.59469646378119	-10.0621959832194	3.5513301466719e-21	5.44347884881868e-20	37.3107423675654
CREB3L2	-0.869929821813388	3.92347056677482	-10.0607802544877	3.59151469577448e-21	5.50067318713342e-20	37.2996453926484
KCTD9	-0.872735924476224	2.59800073731344	-10.059429716996	3.63026961239952e-21	5.55558832057307e-20	37.2890602268824
FARP1	-0.868591875276947	2.52342699112486	-10.0551342710406	3.75631383819507e-21	5.74389250916341e-20	37.2553989343501
SRSF11	-0.860707734907924	4.34015209913029	-10.0544842987624	3.77576132198663e-21	5.76902607091418e-20	37.2503061259
IARS2	-0.852581065780646	6.31715504987875	-10.0518200699746	3.85652681511221e-21	5.88773336872908e-20	37.2294326978351
ZNF366	-0.526934410311815	0.563741387131629	-10.0484927470387	3.95980719322686e-21	6.04059759731103e-20	37.2033684963617
MRPL41	0.780659434852144	7.02086827107739	10.047550815609	3.98954050937646e-21	6.08111345741073e-20	37.1959908664873
DIXDC1	-0.804510938173307	1.74225012042899	-10.0459479016894	4.04064918810378e-21	6.15412070302611e-20	37.1834370195737
GPATCH2L	-0.54028741744737	1.24767588842892	-10.0457869050284	4.045818340262e-21	6.15709923744399e-20	37.1821761735818
GON4L	-0.749950508366529	2.50351820480723	-10.044677988676	4.08160138683643e-21	6.20662560093539e-20	37.1734919996785
SLC30A9	-0.721962713747948	3.77236418513013	-10.0381708362318	4.29800093779961e-21	6.53050737258054e-20	37.1225438988472
ACADM	-1.14909792616221	5.4332221342293	-10.0332814682174	4.46806260393686e-21	6.78352452388512e-20	37.0842745660337
CEP76	-0.540607428433551	1.45481820712148	-10.0305851978761	4.56468558498223e-21	6.9247328430926e-20	37.063175215908
ZC3H15	-0.663905127421136	5.28765172044913	-10.0295894863524	4.60088994569823e-21	6.97000558465149e-20	37.0553841994874
MYLK	-1.06526783180492	3.03377992689516	-10.0295644397884	4.60180431345727e-21	6.97000558465149e-20	37.0551882264698
VPS13D	-0.6536522105021	2.4796905442304	-10.0292279504047	4.61410594778671e-21	6.98311769033123e-20	37.0525554433905
BRMS1L	-0.578691311498339	2.00219291736027	-10.0257178243885	4.74439525056358e-21	7.17463401742684e-20	37.0250942476067
FAM13B	-0.746545161243837	2.2707165096382	-10.0242407288497	4.80030849165543e-21	7.2534629889683e-20	37.0135399275614
C16orf70	-0.83151188065846	3.69095559908633	-10.0232212810224	4.83927935655597e-21	7.30658727120665e-20	37.005566036516
TAX1BP1	-0.683289779424049	5.0057204477281	-10.0208322073554	4.93184278441422e-21	7.44048092514776e-20	36.986881034078
HAUS2	-0.707984599386508	2.95559662508517	-10.0170677292443	5.08127601253177e-21	7.65989365854513e-20	36.957444063353
KIF13A	-0.80469427910442	3.22176246079303	-10.0143464542075	5.19209048782494e-21	7.82079038889354e-20	36.9361684845875
PAPOLA	-0.675607243686069	4.51484924537678	-10.0140782824983	5.20313990708524e-21	7.83127734640638e-20	36.9340720308069
KTN1	-0.795290290932631	4.34353177671101	-10.0132049907651	5.23928404601759e-21	7.87948840829647e-20	36.9272452226725
GZF1	-0.577195020144293	2.66331105735132	-10.0091379785062	5.41092307124441e-21	8.13123812117984e-20	36.8954564848453
SMCHD1	-0.824163052692708	2.48067333524074	-10.0055509525503	5.5669328045947e-21	8.35912480689925e-20	36.8674254933936
SLC25A46	-0.638934758294291	3.53649474478792	-10.0036811243915	5.65001968349937e-21	8.47724174908754e-20	36.8528158818225
UBE2H	-0.745815600293145	5.21859604532707	-10.0008513826955	5.77810856870058e-21	8.66264164133827e-20	36.8307090727423
RBM41	-0.669235236720456	1.96664700977822	-9.99996191526193	5.81896307144918e-21	8.71151590841891e-20	36.8237610116294
PNN	-0.80006939158566	4.96920621077023	-9.99994371855349	5.81980185948654e-21	8.71151590841891e-20	36.8236188719731
ZNF805	-0.463287482075655	1.11229462889415	-9.99950150400312	5.84022295591574e-21	8.7352593157959e-20	36.8201646535583
MXI1	-0.751370887609804	4.32011939631026	-9.99444428646696	6.07888235291938e-21	9.08513150405112e-20	36.7806679551386
MAT2A	-1.15048552930076	5.212887885487	-9.99378962707065	6.1104766230765e-21	9.12523243165594e-20	36.7755559143576
MBIP	-0.738956195110435	3.19882322919822	-9.99237463499434	6.17932323186106e-21	9.22085927744999e-20	36.764507309467
VPS13A	-0.770726674651069	1.86390543537651	-9.99043093414175	6.2751516629783e-21	9.35656854962367e-20	36.7493318616264
SETD1B	-0.695668270171999	3.17618100702617	-9.9888458019229	6.354393287998e-21	9.46735423001879e-20	36.7369571772651
BCLAF1	-0.664615952030125	3.86842151349925	-9.98757258049585	6.41876129929845e-21	9.55582490245208e-20	36.7270182991363
USP37	-0.646456242956779	0.969989616763412	-9.98451310682174	6.57609316575664e-21	9.78244915030259e-20	36.7031387153724
MFSD9	-0.727905047446577	3.00552844719079	-9.98255559318859	6.67876012606182e-21	9.92746656441772e-20	36.6878622468221
ABHD17B	-0.666448092387666	3.46933805454972	-9.97844679214581	6.89946235778089e-21	1.02475735484559e-19	36.6558026214283
NDUFB11	0.684022009063541	7.5691272272595	9.97661278078623	7.00029877227106e-21	1.03892892700785e-19	36.6414948501704
UBE2G1	-0.72066353263771	4.08528506826234	-9.97407623883401	7.14217712045094e-21	1.05916496615975e-19	36.6217088490559
DSP	-1.11556443396987	5.64619121445556	-9.97148031838389	7.29033322949741e-21	1.08029995883349e-19	36.6014626301704
TIPARP	-0.841773854946617	3.41877139010755	-9.96952491693928	7.40394475928563e-21	1.09628733839191e-19	36.586213951917
KRAS	-0.831260301073442	3.09249060036109	-9.96920831058705	7.42250468052207e-21	1.09818679288651e-19	36.5837451412289
ELMO2	-0.718973480553196	3.07696504825371	-9.96823319465203	7.47995814084729e-21	1.10583331773637e-19	36.5761417307618
ZFC3H1	-0.754289336124092	2.2944590368383	-9.95943791975269	8.01853859284942e-21	1.18454278673088e-19	36.5075801804313
SLC25A40	-0.748670753443637	2.68863183197675	-9.95379431488634	8.38422967958515e-21	1.23761048274924e-19	36.4636048790182
MRPL12	0.763574663308163	6.60046040520979	9.9515812163573	8.5321112211407e-21	1.25846998458088e-19	36.4463641564524
TMTC4	-0.828673407319783	2.85978870553738	-9.95026220784954	8.6214775455796e-21	1.27067315210235e-19	36.4360897097502
USP12	-0.774485666451654	3.62691879511058	-9.94951897593591	8.67224225009898e-21	1.27717264805455e-19	36.4303006294143
PRKD3	-0.754676017450836	2.30216645606745	-9.94629707870099	8.89576056046524e-21	1.30908427295326e-19	36.4052079156693
DDX39B	-1.09051989222277	3.92105352749688	-9.9429204935709	9.13615060615646e-21	1.34342782512631e-19	36.3789154327461
ERLIN1	-0.797303555677876	4.71895353943934	-9.94222171777231	9.18669852097923e-21	1.34982472133407e-19	36.3734749047709
KLF10	-1.14940871692816	4.71240060788258	-9.94056558365513	9.30761137039253e-21	1.36654278817411e-19	36.3605814474912
CCDC126	-0.638815751305822	2.46482285387337	-9.93999635749265	9.34953389303965e-21	1.37164677940766e-19	36.3561501487472
PTPRG	-0.956821100710989	2.68354586095375	-9.9372643717111	9.55336390927509e-21	1.40047783092357e-19	36.3348842618833
COPA	-0.864271324699213	6.54129541942942	-9.9355472422303	9.68372864558674e-21	1.41850337040858e-19	36.3215197630006
DCAF7	-0.833880421523518	4.53046174715933	-9.93494315009475	9.73001017858424e-21	1.42419400322134e-19	36.3168183989039
MAP2K4	-0.649258462046759	3.14737766873014	-9.93190223834226	9.96634123779633e-21	1.45767250470365e-19	36.2931548936928
KIF27	-0.376392729569466	0.657091059224433	-9.92767277451257	1.0304547568668e-20	1.50598879798383e-19	36.2602492891138
GANAB	-0.670704216977658	7.5839887562427	-9.92757506337123	1.03124941781488e-20	1.5060014363821e-19	36.259489182288
ANKRD11	-0.71882899564928	2.8367166340147	-9.92651820120468	1.03988360138903e-20	1.51745390728209e-19	36.2512679961632
SYNE2	-0.882093145316185	2.16659126319996	-9.92037131969418	1.09154310174542e-20	1.59162601441722e-19	36.2034621541519
ACVR1	-0.935862720221989	3.85555106850463	-9.91892017291758	1.10410592536773e-20	1.60872011635329e-19	36.1921786892547
COX6C	0.838614139460489	7.46137209477196	9.91723897261174	1.11883995925588e-20	1.62894936317194e-19	36.1791076109902
DARS	-0.773235862518829	5.03118604531133	-9.91709123695751	1.12014400761118e-20	1.62960965723844e-19	36.1779590491358
KDM6B	-0.819664832537612	3.06637223259881	-9.91656507935138	1.12480062024357e-20	1.63514263155287e-19	36.1738685482803
VPS52	-0.833768234394703	4.71127790346946	-9.91293624227288	1.15744427784535e-20	1.68132163483828e-19	36.1456603018689
STARD13	-0.799853770462573	2.1760161196272	-9.91011141384846	1.18350499282059e-20	1.71787542897291e-19	36.1237059886322
ARFIP1	-0.699982142542007	3.58002856574857	-9.90775165015083	1.2057212214754e-20	1.7487977746759e-19	36.105368860702
TOP3B	-0.144382395131723	0.187151115268913	-9.9055774476939	1.22655674413612e-20	1.77767225549532e-19	36.0884758941153
TRAM2	-0.83973454640457	3.29370894453784	-9.90517969825876	1.2304069011325e-20	1.78190447662122e-19	36.0853857178899
SUPT20H	-0.696477870522833	2.11091784297275	-9.90444202556421	1.23757925746522e-20	1.79093795868833e-19	36.0796548138568
HERPUD2	-0.568712315996697	4.41559586746852	-9.90172962091185	1.26431059736085e-20	1.82824083361766e-19	36.0585845194001
USP33	-0.748326634232282	3.56659163525298	-9.89853317666932	1.29654892131489e-20	1.87344474603268e-19	36.0337583876525
USP46	-0.637456396605274	1.60702169716901	-9.89799472049025	1.30205937637351e-20	1.87998927289499e-19	36.0295767599622
UBL5	0.602663663161262	7.18246115825875	9.89421460451414	1.34140447387034e-20	1.93533958730088e-19	36.0002242099936
FAM13C	-0.547769737845203	0.732989138817501	-9.89402824290929	1.34337444854368e-20	1.93672343371685e-19	35.9987772808142
SYNRG	-0.642796721102876	2.58035777502426	-9.89302374762551	1.35404224886202e-20	1.95063529986438e-19	35.9909785531449
FEM1B	-0.7150328098261	3.89677127963117	-9.8918532081463	1.36657960003824e-20	1.96721751590779e-19	35.9818912596732
XPO1	-0.718261784495716	4.4379107996733	-9.89046686119205	1.38157757245058e-20	1.98731428589738e-19	35.9711293772598
SNX25	-0.805228139179608	2.52143494161793	-9.88952966654934	1.39180892798514e-20	2.00052956190512e-19	35.9638546476087
COX5B	0.611573417696606	7.97818684707727	9.88622375031571	1.42850399495515e-20	2.05173437356377e-19	35.938196489781
ZNF92	-0.765529337391688	1.98258440004983	-9.88552064436375	1.43643135321865e-20	2.06157488596774e-19	35.9327401187311
CEMIP2	-1.05395770569315	4.73939009391421	-9.88314868771747	1.46349821684108e-20	2.09884923912239e-19	35.9143344707466
USP24	-0.686512232869328	3.3997758509637	-9.88122859872557	1.48577910474695e-20	2.12920924808912e-19	35.8994370320479
SPAST	-0.648012290871869	3.05431709410316	-9.87703048738916	1.53567435382961e-20	2.19906731086512e-19	35.8668708374177
TNS1	-1.00161310083024	3.81115883655161	-9.87631330627256	1.54436300240667e-20	2.20985773906736e-19	35.861308211387
ZNF710	-1.03653986061262	2.57529624296922	-9.86963388745399	1.62766464620428e-20	2.3273175090503e-19	35.8095122076573
FBXW11	-0.778000777429136	4.18915268554057	-9.86919342143969	1.63331206576155e-20	2.33365094556236e-19	35.8060972920078
PCMTD1	-0.681202853411531	3.60435594880726	-9.86621737988791	1.67198238343375e-20	2.38712238946279e-19	35.783026455094
ZNF181	-0.568820727592713	2.23638788009852	-9.8659653345687	1.67529887915262e-20	2.3900764351872e-19	35.7810727358743
PPM1A	-0.643456611618556	3.65733488252403	-9.86482849537487	1.69033913479015e-20	2.40973942132287e-19	35.772260928986
RUFY3	-0.705471860487172	2.39036678673012	-9.8633803880786	1.70969171125845e-20	2.43551622213471e-19	35.7610372832629
ZNF721	-0.622999636729572	2.30258031307857	-9.86257538391674	1.72054478899481e-20	2.44915588091683e-19	35.7547984582848
TOP2B	-0.790090640915524	4.85726887031502	-9.86008859209668	1.75450562626619e-20	2.49564423157091e-19	35.7355275400623
ADD3	-1.22280454863016	3.19468265135439	-9.85627125869823	1.80793614334308e-20	2.56973712955885e-19	35.7059512857303
TRAK1	-0.742252849291663	2.92020640512571	-9.85512306098349	1.82432102262597e-20	2.59110383940057e-19	35.6970564733925
NCOA3	-0.862351339256485	3.37632465177412	-9.85231940177736	1.86495156656766e-20	2.64684977892121e-19	35.6753397053426
RBM12	-0.763828372643544	3.76629644687563	-9.85004710036181	1.89853978602749e-20	2.69252570690501e-19	35.6577413746209
EIF4A2	-0.854326173805386	6.34952553918991	-9.84980122424022	1.90221003984288e-20	2.69573552983651e-19	35.6558372739256
PPWD1	-0.637919967430004	3.18238857901273	-9.84960814786569	1.90509707547176e-20	2.69635955468231e-19	35.6543420813992
OGT	-0.839661641170447	4.178724474061	-9.84958356662626	1.90546494626297e-20	2.69635955468231e-19	35.6541517243365
MEX3C	-0.848666756752202	2.59439245104676	-9.84785942530939	1.93144431975176e-20	2.73110503073385e-19	35.640800660823
LAMTOR4	0.776716165414663	6.30433077377688	9.84443257539455	1.98412866011105e-20	2.80353282652859e-19	35.6142684996969
KIF1BP	-0.702008593108872	3.54947300673559	-9.84354744143355	1.9979669699387e-20	2.82100568489503e-19	35.6074162730025
PIGN	-0.704828726275805	2.87150865714032	-9.84326598287964	2.00238737876539e-20	2.82516510877355e-19	35.6052374480863
PTCD2	-0.419980738230517	1.39305918947794	-9.84130093157676	2.0335209195099e-20	2.86698019262764e-19	35.5900266081574
ABRAXAS1	-0.505097241469601	1.0591927014945	-9.84113522279362	2.03616821440267e-20	2.86860169029082e-19	35.5887439890072
RBBP9	-0.87561621288479	4.19903190406615	-9.84092074135037	2.03959976173235e-20	2.87132486662688e-19	35.5870838781995
C2orf49	-0.585663137858627	2.69613524375923	-9.8402674045469	2.05008809618518e-20	2.88397121313569e-19	35.5820271055018
KMT5B	-0.724237966646555	3.38636730006513	-9.83933363440258	2.06517137778567e-20	2.90305822438543e-19	35.5748001381646
ACAD8	-0.613357252838143	3.21294789612183	-9.83856125367497	2.07773093344483e-20	2.91857219096796e-19	35.5688225523942
ICE2	-0.599787341953924	2.00689467459776	-9.8365016885202	2.11159308054475e-20	2.96396508595146e-19	35.5528845509754
C18orf25	-0.591296423089652	2.18503741685352	-9.83444183776327	2.14600784110052e-20	3.01006663510146e-19	35.5369462653528
KLHDC1	-0.546622570739216	1.07987181350484	-9.83310143963551	2.16870088304298e-20	3.03967146445526e-19	35.5265758457133
DHX29	-0.628984159442975	4.10950493049565	-9.82971516234396	2.22709749282891e-20	3.11923888615511e-19	35.5003804615797
FDX2	0.664780494433427	2.37055021942212	9.8282168876321	2.25343096257497e-20	3.15381572263962e-19	35.4887918503015
TCF20	-0.81654449321775	3.50306923400825	-9.82671728909665	2.28009718897971e-20	3.18880745553658e-19	35.4771940214617
ALKBH8	-0.553245187282932	1.84809961121418	-9.82476535476052	2.31527671883907e-20	3.23564565521201e-19	35.4620993791055
CASTOR2	-0.810442036693294	1.42708796435621	-9.82283797632768	2.35054229311527e-20	3.28253573878197e-19	35.447196331998
LDB1	-0.949972576195929	4.10908057359684	-9.82222973066364	2.36178177361501e-20	3.29582948160696e-19	35.4424935515229
ZNF566	-0.512632512850833	1.49024721731954	-9.81894047273465	2.42349315482014e-20	3.37948535999664e-19	35.4170648724231
ELOVL5	-1.00263434328824	6.01679140944379	-9.81860908323396	2.42979858132494e-20	3.38581387768624e-19	35.4145032310749
HMGN4	-1.13948390071146	5.07557023354504	-9.81821492852311	2.43731946402277e-20	3.39382564903171e-19	35.4114564796516
SHQ1	-0.610309558245504	2.46960972952585	-9.81726671627399	2.45550714275262e-20	3.41666789071461e-19	35.4041272438714
DAAM2	-0.986499993848538	1.65203921116391	-9.81713988088153	2.45795016905631e-20	3.41758528585769e-19	35.4031468968424
FNBP4	-0.799980122205635	3.28809894323818	-9.80929705900512	2.61379578130935e-20	3.63164083900559e-19	35.3425417199975
MAN2A1	-0.756809440944015	4.27141149194956	-9.80882722885081	2.62343718767461e-20	3.64239539969895e-19	35.3389120111869
TTC21B	-0.643179773748842	2.12218256442007	-9.80841719636904	2.6318803278111e-20	3.65147191027231e-19	35.335744356121
ATXN2	-0.563344893187336	2.67100789148531	-9.8069680769425	2.66193641379312e-20	3.69049939857281e-19	35.324549978071
TAF4	-0.69687242592084	2.39181571340262	-9.80684983329322	2.66440387993207e-20	3.69124933763546e-19	35.3236365938148
DCUN1D4	-0.640133536966203	3.61778474828658	-9.80640480579869	2.67371092460848e-20	3.70146685805625e-19	35.3201989939957
LRBA	-0.767363252989246	2.60808870639812	-9.80448114579378	2.71431388240061e-20	3.75496418677225e-19	35.3053407866958
ARCN1	-0.719649737758604	6.02266582602051	-9.80421805709857	2.71991430319341e-20	3.75999697324573e-19	35.3033088403538
EHBP1	-0.837647395963657	3.93245675520526	-9.80364548150438	2.73214251133872e-20	3.77236928011904e-19	35.2988867036964
NBEAL1	-0.53317303499623	1.02028362671221	-9.80361467557736	2.73280196284198e-20	3.77236928011904e-19	35.2986487864813
SART3	-0.719632576168278	3.58025708353216	-9.80291939099625	2.74772777065633e-20	3.79024219480023e-19	35.2932791502278
ABL1	-0.88831571933927	4.01389320011876	-9.7981046777637	2.8533302553712e-20	3.93307969013756e-19	35.256101497628
LIN7C	-0.536798403079286	4.12489568906344	-9.79526146677042	2.91757306841482e-20	4.01874191163393e-19	35.2341521172243
FAM53C	-0.693182604239712	3.15220382088993	-9.79428017785243	2.94007708622312e-20	4.04683024224389e-19	35.2265774961082
RAPGEF1	-0.805702238527464	4.33774941543828	-9.78641678392011	3.12674319384372e-20	4.30067477344191e-19	35.1658954408616
ZMYM1	-0.705659894097672	1.93588072700098	-9.78273398502558	3.21816725636751e-20	4.42324853888102e-19	35.1374848944407
FBXO28	-0.66605955903165	3.55607591980947	-9.77877062822152	3.31952198897102e-20	4.5592861153179e-19	35.1069169528602
SP1	-0.714226691270825	4.21322998641648	-9.77822800634808	3.33364280792347e-20	4.57540087391215e-19	35.1027324660708
CHERP	-0.72440615860685	4.14788496931608	-9.7777191071319	3.34694022719562e-20	4.59036326077795e-19	35.0988081577673
MTMR9	-0.547121723602965	1.38663514862452	-9.77378562161911	3.45151322281827e-20	4.73040009650916e-19	35.0684796142599
CPNE3	-0.775862682320465	4.89564566739453	-9.77331434028547	3.4642579712707e-20	4.74447339024636e-19	35.0648463468504
MTRF1	-0.609829027133576	2.33373539904861	-9.77293556531095	3.47453494228367e-20	4.75514924958251e-19	35.0619263161164
ZFYVE16	-0.65398616622383	2.58164627843262	-9.76969369720324	3.56374076259464e-20	4.87375253471187e-19	35.0369369806122
BCKDHB	-0.98480222907409	3.94467551833481	-9.76892781487702	3.58514519236775e-20	4.8982529153464e-19	35.0310340236732
LRRC57	-0.570486783703147	2.18127749092761	-9.76886990847104	3.58676870575731e-20	4.8982529153464e-19	35.0305877271248
KIAA1191	-0.683842393869437	5.6205914710591	-9.76555129164033	3.6810418878564e-20	5.02341613755902e-19	35.0050130379806
PHF12	-0.660299231281231	2.67128276945695	-9.76526235052788	3.68936541027214e-20	5.0311915488124e-19	35.0027865727058
GATAD1	-0.737121917224412	4.06948641377004	-9.76345129077541	3.74196376423889e-20	5.09929059195001e-19	34.9888321398804
CLDND1	-0.653848473828872	3.81893475447371	-9.76308622136668	3.75265622213434e-20	5.10749958514723e-19	34.9860194186805
AP3B1	-0.697152575122141	3.69512698885652	-9.76306362256501	3.75331911058836e-20	5.10749958514723e-19	34.985845305505
DCTN4	-0.592826947720538	4.36922085068399	-9.76137027412676	3.80332200388405e-20	5.17187009186788e-19	34.9727995167823
TAF1A	-0.715884977085812	1.64545681802152	-9.76020560632631	3.83809671119752e-20	5.21545624018046e-19	34.9638275208713
RELL1	-0.822498617292073	1.43181209801497	-9.75968834711254	3.85364209459927e-20	5.23286906679816e-19	34.9598430243915
BSDC1	-0.609502165192445	5.0243169028329	-9.7580715108458	3.90263758968126e-20	5.29564704095559e-19	34.947389175133
CPNE8	-0.862566093783516	2.539471218292	-9.75759047833829	3.91733345261932e-20	5.31182653589428e-19	34.9436842042158
SPRY1	-1.01797567703019	3.40300775038992	-9.75699366637308	3.93564282642224e-20	5.33287953000355e-19	34.9390876336866
WDR7	-0.498206916982902	1.63691925228275	-9.75198021488323	4.09284070500575e-20	5.54196663660143e-19	34.9004811295708
ZC3H7B	-0.876318124256346	4.3926829624306	-9.74678280764101	4.26238713244973e-20	5.76746733458594e-19	34.8604702683832
CERS2	-0.976034460581165	8.17449458095295	-9.73912131952192	4.52510503220386e-20	6.11151235582431e-19	34.8015130214043
EDEM3	-0.908235609101991	4.17378645793194	-9.73910441312131	4.52570218098159e-20	6.11151235582431e-19	34.8013829519413
ADD1	-0.697752737363109	4.74524973182252	-9.73908977645721	4.52621922385944e-20	6.11151235582431e-19	34.801270344812
MCM3AP	-0.727898671469869	3.6616961294925	-9.73843884854502	4.54927275252678e-20	6.13831450270514e-19	34.7962625328428
KLF12	-0.837602772988603	2.4731614403369	-9.73790908239958	4.56812115975845e-20	6.1594089669931e-19	34.7921870041676
EIF2AK2	-0.757130217423659	3.18050695950843	-9.73712968630332	4.59599206961425e-20	6.19263066482483e-19	34.7861912897852
GAPVD1	-0.569197267127131	2.45111810714371	-9.73686815676097	4.6053820341043e-20	6.20092197986215e-19	34.7841794661215
MBNL1	-0.710148968232469	4.07498776631739	-9.7346329658349	4.68641513084505e-20	6.3055978867269e-19	34.7669864816007
TRAF3IP1	-0.615344924008395	2.97917353426518	-9.73439688164961	4.69505616224467e-20	6.3127913030602e-19	34.765170667624
OCLN	-1.24643575748428	2.94203123854364	-9.73078017226056	4.82942709985265e-20	6.48890766011058e-19	34.7373563845603
INPP5A	-0.677674071792292	3.63573376942147	-9.72778615062662	4.94354594478551e-20	6.63758516482763e-19	34.7143354469846
LARP1	-0.758429307593312	5.57549380646862	-9.72431342540974	5.07926695339855e-20	6.81503885343951e-19	34.6876389593917
KLHL8	-0.696000960097709	2.41999484032704	-9.72370144118942	5.10356491274299e-20	6.84284840644896e-19	34.6829349236803
LMTK2	-0.832837938445796	3.16584150313831	-9.72300058652972	5.1315330845224e-20	6.87553663632511e-19	34.6775479952174
UBR5	-0.820979210014305	3.45183818887304	-9.72119529072323	5.20427741636878e-20	6.96813104805212e-19	34.6636731264392
THAP9	-0.456089875179384	1.57503770393959	-9.71957484988181	5.27044417660362e-20	7.05179542065122e-19	34.6512202713161
MEGF9	-0.893572042715406	4.20274534268002	-9.71797632854332	5.33653385391094e-20	7.1352399609863e-19	34.6389370543577
PRKAR2A	-0.696236450475406	4.24030479353803	-9.71663151038319	5.39277096028792e-20	7.20540387720478e-19	34.6286042366117
POMK	-0.614337223002097	0.706238996249981	-9.71581758197074	5.42709283013363e-20	7.24620896343975e-19	34.6223508801979
MAU2	-0.732834319135008	3.01006937728852	-9.7152206073249	5.45240389349523e-20	7.27493444285296e-19	34.6177645596511
MYH9	-0.887596217321097	7.52340354566276	-9.71424723640096	5.49392523063455e-20	7.32523364084606e-19	34.6102868888124
WDR20	-0.511607581975469	2.33270506713942	-9.71293295219788	5.55048734062335e-20	7.39550329946756e-19	34.6001909356115
NPTN	-0.765092259090522	5.26630376365903	-9.71127933422723	5.62247487347441e-20	7.48621393855245e-19	34.5874894541749
MARF1	-0.62927806500783	3.24588611781777	-9.71027887425714	5.66647735934946e-20	7.5395629309122e-19	34.579805510688
KDR	-1.12985081918403	3.25901902661504	-9.69988582060206	6.14429881972087e-20	8.16965755627008e-19	34.5000100274927
SLC7A6OS	-0.525091339393677	1.13907615977938	-9.69964618352946	6.15577526522244e-20	8.17924092105839e-19	34.4981707397474
BAZ2B	-0.446115469700843	1.03064693237698	-9.6908484604402	6.5921615147922e-20	8.75300170640461e-19	34.4306639802974
TYW5	-0.43870840043306	1.26893134120575	-9.69069638917217	6.59996841203367e-20	8.75729880710285e-19	34.4294974218527
ARHGEF7	-0.6813769633598	2.983489010459	-9.68880804841726	6.69767811973903e-20	8.88079673177853e-19	34.415012609896
MYH10	-1.04346977502158	3.52974582604335	-9.6861922068284	6.8354073535658e-20	9.05715109919231e-19	34.3949501275601
LRP5	-0.890716052115764	5.97135988070119	-9.68562791640036	6.86548494628632e-20	9.09071814587739e-19	34.3906226577289
ABI1	-0.72575904759563	4.52932092400031	-9.68213101687694	7.05482637466395e-20	9.33497744050837e-19	34.3638086929176
METTL15	-0.504956084100629	2.42084765960672	-9.67828191572767	7.26923359618972e-20	9.6120438718423e-19	34.3343006501472
ADAT1	-0.696931725312947	2.8311848803801	-9.67781299386204	7.29579202616406e-20	9.64050863595196e-19	34.3307062648354
PRDM2	-0.618361457376549	1.99915366804868	-9.67668750408569	7.35993022224476e-20	9.71855706810542e-19	34.3220795653273
CNOT7	-0.769310492452413	3.20317425645138	-9.67284807319114	7.58296704514491e-20	1.00061741449708e-18	34.2926553792432
ZFAND4	-0.534151773499715	1.79456424898871	-9.67150961576155	7.66228583902964e-20	1.01038813954445e-18	34.282399478486
AKIRIN1	-0.836714428220649	5.00811121221597	-9.67016872386619	7.7425744755302e-20	1.01957829088934e-18	34.2721257608655
EPC1	-0.566057484857811	2.44770964067573	-9.67016793095967	7.74262219855947e-20	1.01957829088934e-18	34.2721196859795
CDC14B	-0.983176396882667	2.86432772478298	-9.66883687814784	7.8231478472383e-20	1.02947467550196e-18	34.261922183383
COPS2	-0.560677979393263	3.97116882885203	-9.66648430454436	7.96751099292429e-20	1.04775230353074e-18	34.2439005947078
YTHDF3	-0.68842969693313	4.73538715525761	-9.66638525437421	7.97364675597094e-20	1.04783999893281e-18	34.2431418901932
RIF1	-0.711291410524818	2.25990029698423	-9.66515256264801	8.05040054158763e-20	1.05720133226058e-18	34.23370010071
EP400	-0.682869559308138	2.29330503838592	-9.66180607029859	8.26248745312328e-20	1.08430999727289e-18	34.2080712521295
ZNF592	-0.63552226352579	3.50006857560499	-9.66104048844391	8.31178094261301e-20	1.09003232621811e-18	34.2022088382838
SUN2	-0.925352766871068	5.76934913261395	-9.65984860061086	8.38910443799197e-20	1.09942025329635e-18	34.19308254724
UBP1	-0.681266104965244	3.72342747883794	-9.65885208311099	8.45430093216815e-20	1.10713844673451e-18	34.1854527169039
TNPO3	-0.691910776767052	4.62812199443856	-9.65877211204299	8.45955472870212e-20	1.10713844673451e-18	34.1848404389948
SCAF4	-0.657138962478136	3.59656759647694	-9.65798071519164	8.51172150513703e-20	1.11320535179813e-18	34.1787814736137
S1PR1	-1.0150250590203	3.97199072985993	-9.65756507436145	8.53924717626369e-20	1.11604349179545e-18	34.1755994282434
NOM1	-0.583231574035858	2.53802190517987	-9.65527072385061	8.69278699098576e-20	1.13533605144708e-18	34.1580358894733
FLT1	-0.862190683240857	2.88145107845001	-9.65453760978579	8.74242276672013e-20	1.14104100960734e-18	34.1524243285144
MSL2	-0.634901935082074	3.392293943209	-9.65116440119049	8.97445590015521e-20	1.17052808064652e-18	34.1266076191695
KIAA0232	-0.696206750204063	3.84784875625253	-9.6482941543021	9.17669706564574e-20	1.19609194406648e-18	34.1046444950817
ZNF106	-0.686985763993072	2.83869568074339	-9.64625636493088	9.3230212789586e-20	1.21433778181405e-18	34.0890536734478
PNISR	-0.833710792113079	3.10453324448573	-9.64507733129853	9.40873712286718e-20	1.22466985919929e-18	34.080033950779
UBFD1	-0.690279969185766	3.61469246538169	-9.64426294940592	9.46839893916918e-20	1.23159893872696e-18	34.0738042294631
CDC5L	-0.741516302673868	4.31743229566209	-9.64329529664816	9.53977764725231e-20	1.24004165346916e-18	34.0664024460728
ZBTB37	-0.520267407779713	1.55023976587017	-9.6397000772823	9.80968707925577e-20	1.27426172500705e-18	34.0389056825614
BCL2L2	-0.729091600444109	3.49572885904434	-9.63392549823692	1.02591574020217e-19	1.33174428064184e-18	33.994753530278
STK4	-0.694856528411329	2.93601335319967	-9.63077272438618	1.05131206875806e-19	1.3637873552745e-18	33.9706541704278
TNFRSF10B	-0.85622851346259	4.50545292163519	-9.63057716971169	1.05290769643741e-19	1.36493311662657e-18	33.9691595315386
ZNF429	-0.637140947960997	1.62350794686013	-9.62700251443196	1.08250220973526e-19	1.4023490424968e-18	33.9418413373045
TMED7	-0.730851318051399	5.97146921181403	-9.62687349331181	1.08358566883241e-19	1.4028041496506e-18	33.9408554455245
ETFB	0.844460520134493	6.84055079245137	9.62649641784851	1.0867583444377e-19	1.40596150435019e-18	33.9379741356948
SIKE1	-0.629042960438366	3.32528426746998	-9.62179098446593	1.12713321623478e-19	1.45655146007432e-18	33.9020245818615
FBXW2	-0.811536541860351	3.61768863721864	-9.6217623982097	1.1273829933665e-19	1.45655146007432e-18	33.9018062143782
PFAS	-0.790831430939042	2.86678984784574	-9.62102873053523	1.13381236390864e-19	1.46387094962868e-18	33.8962019335058
USP19	-0.639077596551409	4.55320013600667	-9.62036653154127	1.13964666404817e-19	1.470412800213e-18	33.8911437988776
FAT1	-1.30466938119977	4.03054515614397	-9.61923006291879	1.14972903040419e-19	1.48242316437041e-18	33.8824634877233
ZNF189	-0.959918870605918	3.87762020089225	-9.61618680878394	1.17716570127143e-19	1.51677840190724e-18	33.8592221983446
CRLF3	-0.707612590910097	2.27659209619971	-9.61591842617975	1.17961627208017e-19	1.51891450087742e-18	33.8571727730266
XIAP	-0.745795984944902	3.73080194041448	-9.61527950720224	1.1854705571262e-19	1.52542752683264e-18	33.8522939912587
NSRP1	-0.636467698254701	3.37936151514468	-9.61461999983705	1.19154372837735e-19	1.53221327756443e-18	33.8472581979915
HIVEP2	-0.742799665355643	2.02796168090183	-9.61439622687698	1.19361138157128e-19	1.5338426606912e-18	33.8455495836873
ZNF567	-0.571816219848623	1.31621510604826	-9.61429049551229	1.19458957328059e-19	1.53407079249706e-18	33.8447422819961
PTPN9	-0.700086791579678	2.95413259936463	-9.61337631343137	1.20308052514208e-19	1.54393991036318e-18	33.837762351665
BTBD7	-0.651591672126374	2.03688735612252	-9.61285756142717	1.20792531487423e-19	1.5481351566477e-18	33.8338017697158
LSM12	-0.641898816651276	2.6277474525326	-9.61285325828615	1.20796558412751e-19	1.5481351566477e-18	33.8337689165066
ITPRIPL2	-1.03648527682253	2.57976552562343	-9.60927108250965	1.2419543217052e-19	1.5906313371572e-18	33.8064230858747
ACBD3	-0.822819584826128	4.96632936024493	-9.60901464364656	1.24442357196898e-19	1.5927291675969e-18	33.8044656989294
ANKRD13C	-0.698301699325088	2.82376654021869	-9.60772663836524	1.25689964957442e-19	1.60762331681215e-18	33.7946348774897
KCTD3	-0.875968888764675	5.73443452884906	-9.60758561712727	1.25827314732125e-19	1.60830643780355e-18	33.7935585670585
TIMM10	0.635212428346045	6.65672293942798	9.60695910891827	1.26439314686407e-19	1.61505151292771e-18	33.7887770081344
ADNP2	-0.775587244228928	2.76788048038246	-9.60164323726501	1.317523639331e-19	1.68179566486222e-18	33.7482133039164
VPS41	-0.728116295488019	3.54967127408898	-9.60068624616751	1.32732108653438e-19	1.69317390266303e-18	33.7409122270957
GID4	-0.612949098928252	2.36570831888501	-9.59994019017071	1.33500914756139e-19	1.70184798850807e-18	33.7352207158018
STRADA	-0.556213565902072	1.46145595834194	-9.59782203141	1.35707828398403e-19	1.72883111177752e-18	33.7190631380281
ADGRF5	-0.90383258466347	2.82458922747406	-9.59657543794444	1.37023538342575e-19	1.74443255458055e-18	33.7095549571855
MFSD8	-0.542645108218033	2.6964439982253	-9.59444474344267	1.39301736828453e-19	1.77225848448417e-18	33.6933051419645
SBDS	-0.561459836170537	6.63894477408669	-9.5929281776666	1.4094614904067e-19	1.79198952595836e-18	33.6817403052639
PTPRF	-0.989843518578399	6.18782662833974	-9.59269329695258	1.41202546986412e-19	1.79405888611383e-18	33.6799492784789
PPFIBP1	-0.833264428057631	2.40495490126907	-9.59238591759762	1.41538784352814e-19	1.797139236713e-18	33.6776054699475
C5orf22	-0.693254269143496	3.49437905664007	-9.5911017688357	1.42952107821008e-19	1.81388237473545e-18	33.6678141467832
PIK3R1	-1.04524433783319	4.19736395237248	-9.58936236934683	1.44888830143283e-19	1.83724022868649e-18	33.6545528882414
LIMS1	-0.864263512018397	3.43685169825808	-9.58887796616018	1.45432805082531e-19	1.84291835011991e-18	33.6508600312068
MAFK	-1.1275603173654	3.4538021136113	-9.58720089761927	1.47331818911799e-19	1.86574861226046e-18	33.6380757226247
SASH1	-0.776758868703071	2.23167514743323	-9.58150753298713	1.53964065052542e-19	1.94844880211804e-18	33.5946850634255
MAP3K3	-0.713986410639731	3.13743436580602	-9.58028929436918	1.55421224677228e-19	1.96559119789814e-18	33.585402529611
FBXL5	-0.801822919148501	5.24940647591999	-9.57915201985034	1.56793887792105e-19	1.98164306734614e-18	33.576737545931
CAPRIN1	-0.75668776719458	5.19393404312469	-9.57871204773362	1.5732814457991e-19	1.98708454195851e-18	33.5733855279564
SHANK2	-0.909430027562224	2.10489493092276	-9.57816459823995	1.57995433419596e-19	1.99419796068475e-18	33.5692147993143
ESCO1	-0.706107306189184	2.94777656384657	-9.57396697148575	1.63206124265248e-19	2.05861049435296e-18	33.537240008163
PAK2	-0.668055883219415	4.9586093325028	-9.57062268938087	1.67479262924876e-19	2.1111201826583e-18	33.511771409436
CCDC47	-0.718364511859286	6.1046030498631	-9.56866481819825	1.70032247777575e-19	2.14189208903243e-18	33.4968635710256
FER	-0.62198168088483	1.27391367472841	-9.56820528128485	1.70637038437876e-19	2.14750239030698e-18	33.4933647774961
IRS1	-0.998519065343131	4.03741601434777	-9.56811748845582	1.70752824057737e-19	2.14750239030698e-18	33.4926963573023
ZNF25	-0.639551298493381	1.88339093828013	-9.5680712292068	1.70813864448217e-19	2.14750239030698e-18	33.4923441589783
AGPS	-0.75472910116411	3.75189309732186	-9.56748981266201	1.71582908671097e-19	2.15575641320539e-18	33.4879175861588
GPATCH11	-0.590255576161442	2.45604988420355	-9.56400226776526	1.76268549844157e-19	2.21317523919663e-18	33.4613687769528
FAM168B	-0.835740661750111	5.19036806157865	-9.56308547384335	1.77521226826037e-19	2.22744381531557e-18	33.4543906732187
AGO3	-0.462938089685902	1.14145353454576	-9.55653585704142	1.86731055056411e-19	2.34147055947698e-18	33.4045503820506
PER2	-0.768352057879773	2.66029856496216	-9.55460757702231	1.89531764041414e-19	2.37503505495978e-18	33.3898807238665
CNOT6L	-0.711476314842895	2.88372460092675	-9.55404491394329	1.90356824648299e-19	2.38381487598785e-18	33.3856005189228
MSH3	-0.619800516046562	3.13936472947496	-9.55010357888628	1.96236960904215e-19	2.45584596402662e-18	33.3556228088941
MOB1A	-0.782392824889041	4.52932324011056	-9.54898711403761	1.97935143535843e-19	2.4754812990514e-18	33.3471323420968
SWT1	-0.584609992960658	2.04147532854568	-9.54746301445083	2.00276913019873e-19	2.50313480330122e-18	33.3355428598011
WBP11	-0.717930351222522	4.70478611369619	-9.54326117243157	2.06876330540548e-19	2.58393122109315e-18	33.3035971389105
KDM2A	-0.717850660015269	4.37308232981748	-9.54257215479414	2.07978903916538e-19	2.59601029253477e-18	33.2983594838225
OGA	-0.585626027914285	4.83221225888423	-9.54221595999649	2.08551174611715e-19	2.60145866247426e-18	33.2956519123485
ADAM10	-0.783944237610317	3.50084646211486	-9.54182606275546	2.0917938351961e-19	2.60759725974999e-18	33.2926882250196
USP38	-0.696855536297484	3.0576506660731	-9.53985057829945	2.12391286648611e-19	2.64591485837932e-18	33.2776732817469
HUWE1	-0.722773840592819	4.33101019331819	-9.53973105551248	2.1258717870561e-19	2.64663440155912e-18	33.2767648918065
SUGP2	-0.849611078879604	3.18033084054227	-9.53761766004476	2.16080687713759e-19	2.68838050428287e-18	33.2607039126074
SLC11A2	-0.760312513766406	3.45816102710424	-9.53606917960142	2.1867647316828e-19	2.71891059435707e-18	33.248937415991
TACC1	-1.16426552194552	3.50546125764478	-9.53569383578227	2.19310322577471e-19	2.72337366382178e-18	33.2460854486495
PGGT1B	-0.471833411630954	2.47394795328104	-9.53564002052918	2.19401350580498e-19	2.72337366382178e-18	33.2456765507988
RAF1	-0.645323928695251	5.1351673354781	-9.53560426922201	2.19461844307976e-19	2.72337366382178e-18	33.2454049067797
MED13	-0.788025638630919	3.48283763938406	-9.53362050548237	2.22844574298601e-19	2.7635611932435e-18	33.2303329135875
RCHY1	-0.597840768908978	2.22810382316625	-9.53247219660869	2.2482626540475e-19	2.7863332762969e-18	33.2216092917183
MED17	-0.603671370076218	2.00621104626968	-9.52816902821737	2.3240920701383e-19	2.87844887290561e-18	33.1889240112852
SETD7	-0.84368072939353	3.82109519881826	-9.52764889510855	2.33342792721302e-19	2.88814464375979e-18	33.1849738697226
ACVR2A	-0.603580356323411	2.08813685419023	-9.52742202189457	2.33751171384595e-19	2.89133146786884e-18	33.1832509255603
RNF146	-0.663075679519923	3.72798527213285	-9.5246658215686	2.38769411304897e-19	2.9514980132915e-18	33.1623214621947
PDLIM5	-0.808542776146088	4.13292905694945	-9.52367502684096	2.40599356150973e-19	2.97220094381215e-18	33.1547986554671
AKAP10	-0.70879194737521	2.56756466839868	-9.52352606337196	2.40875684294985e-19	2.9736972365283e-18	33.1536676610838
UQCR10	0.58822809063084	7.84764150731057	9.52339563183649	2.41117894110271e-19	2.97477067041391e-18	33.1526773777587
LRRFIP1	-0.685838815027495	3.88397937755402	-9.52215010625753	2.43443025043293e-19	3.00152404107432e-18	33.1432213064591
RAB11FIP1	-1.23942360333436	1.93294399922497	-9.52059927821639	2.46369203506159e-19	3.03564883548425e-18	33.1314484032494
ATG16L1	-0.567703339094638	3.34924911811249	-9.52025359827626	2.47026190266292e-19	3.04178779273917e-18	33.1288243767243
RASAL2	-0.800610812039091	1.7029267931207	-9.51854803656807	2.50293249993437e-19	3.0800376813579e-18	33.1158784401438
ERMAP	-0.719281662326089	2.9510433661412	-9.5110498806353	2.65172185969306e-19	3.26103920614371e-18	33.058980732735
MTOR	-0.805996220151162	3.70043327087562	-9.50932435102639	2.68718560858128e-19	3.30138693815662e-18	33.0458908246571
SNAPC3	-0.635066724509617	2.71746560829857	-9.50928611096645	2.68797683900017e-19	3.30138693815662e-18	33.0456007507846
PIK3C3	-0.537801392316813	2.048214432425	-9.50871039975368	2.69991693104453e-19	3.31392750793166e-18	33.0412337191804
VPS8	-0.542453091854871	2.27766285835391	-9.50652338211157	2.74575661742268e-19	3.36803436554537e-18	33.024645639249
SCYL3	-0.643891695218156	2.64091311823736	-9.50494672439739	2.77928135563498e-19	3.4069757372979e-18	33.0126884329525
FAM193A	-0.67523158831246	3.19853406196675	-9.50388695759099	2.80204323982663e-19	3.43268212756255e-18	33.0046519411675
FAM168A	-0.764782703270075	3.77532756458595	-9.50290358710241	2.82332964358027e-19	3.45654926332255e-18	32.9971952634624
JRKL	-0.837755051477728	2.32269515965363	-9.5016325721913	2.85108033581818e-19	3.48829497026031e-18	32.9875581281988
ZSCAN25	-0.590288955429539	2.08202656281589	-9.49779437626839	2.93653449562808e-19	3.59055526076797e-18	32.9584607133624
PNPT1	-0.657145232063108	3.50481356345638	-9.49613966337348	2.97415458802404e-19	3.63423481546816e-18	32.9459184887201
KDM4A	-0.779585701291051	3.92585534351924	-9.49405908145481	3.02213605001237e-19	3.69051158178694e-18	32.9301501666472
PHF6	-0.756562279761515	2.32830312131692	-9.49188472239793	3.07310085169423e-19	3.75035747251347e-18	32.9136733425474
DMD	-0.916343999867646	2.23729743475141	-9.49061009781632	3.10337221919978e-19	3.78488935199668e-18	32.9040155658153
ZNF460	-0.379817447922933	0.561832797979044	-9.48974267118813	3.12414190857151e-19	3.80779637202482e-18	32.8974435561891
GTF2E1	-0.680494314377099	2.8607304305721	-9.48946419940142	3.13083884050744e-19	3.81353287883805e-18	32.8953338066751
NOMO3	-0.60122627087949	0.755269793482743	-9.48906228837258	3.1405294633389e-19	3.8227057125972e-18	32.892288926074
ATG14	-0.605612336120432	3.00383306160064	-9.48898651212968	3.14235986291262e-19	3.8227057125972e-18	32.8917148534373
KAT7	-0.637287204792341	2.63318424765591	-9.48857448139969	3.1523311357416e-19	3.8324025736554e-18	32.888593401294
G2E3	-0.609296352424692	1.53430353839929	-9.4873349757216	3.18251719229026e-19	3.86664739405716e-18	32.8792036759137
NCOR1	-0.799038793485527	3.1830797367789	-9.48659782662551	3.20060499902204e-19	3.88615917498494e-18	32.8736198415101
PLEKHG1	-0.738540287037454	1.92224660393419	-9.48450799161613	3.2524406161268e-19	3.94659671975867e-18	32.8577909568873
EIF4G1	-0.646531631548518	6.88667711829448	-9.48438981659472	3.25539654354904e-19	3.94768340344301e-18	32.8568959350555
USP32	-0.760414567792944	3.04197662451648	-9.48370707787297	3.27252622514807e-19	3.965945760521e-18	32.8517252098954
SENP1	-0.685841150177918	2.2059080034759	-9.48095706739607	3.34243316675766e-19	4.04810489728678e-18	32.8309002571209
ITGA6	-1.02534026722802	4.48437403678031	-9.47901661316741	3.39265015424795e-19	4.10632829787686e-18	32.8162080006192
SMAD5	-0.870625955412665	3.82652850264159	-9.47610831014704	3.46931881907448e-19	4.19647402610271e-18	32.794191009902
ARFGEF1	-0.733110741536936	3.30884379475268	-9.47154516579719	3.59309022395535e-19	4.34344534327978e-18	32.7596544147262
STT3B	-0.6634657746807	6.14673852160441	-9.47098464799956	3.60859273077078e-19	4.35943485003583e-18	32.7554127723666
FAM172A	-0.62778344308587	2.54463046487316	-9.46909750441521	3.66127571206375e-19	4.42029254210091e-18	32.7411331800617
ZFX	-0.827398002181915	2.74545368159537	-9.46573545981124	3.75703045477275e-19	4.53304178296259e-18	32.7156975871672
GSAP	-0.728032317467181	2.57367909438461	-9.46427370030004	3.79943394497706e-19	4.58131871527757e-18	32.7046403228026
ERCC4	-0.522567744711076	1.338239269169	-9.46386433600873	3.81139385806278e-19	4.59066714396201e-18	32.7015439313032
TCF7L2	-0.688355050284542	3.64700272806626	-9.4638443464888	3.81197882361355e-19	4.59066714396201e-18	32.7013927345935
UPF1	-0.685309275618381	4.91302969521495	-9.46232759238359	3.85662525720388e-19	4.64151632713734e-18	32.6899208725619
MPHOSPH8	-0.590211090946706	3.92656015056979	-9.45845870799918	3.97287061754955e-19	4.77841814389512e-18	32.6606638570998
C2orf69	-0.678539662585635	3.02343174972638	-9.45668012198268	4.02747014255378e-19	4.83997301765941e-18	32.6472163738001
AEBP2	-0.689338465460118	2.52688677350237	-9.45662737455858	4.02910071146491e-19	4.83997301765941e-18	32.6468175858289
C12orf57	0.817258794189385	6.17713590489806	9.45552198821377	4.06342231498237e-19	4.87814358114425e-18	32.6384608079735
PRMT5	-0.909404541568898	4.28299376533983	-9.45529423790562	4.0705297797487e-19	4.88361619160834e-18	32.6367390770525
CLK1	-0.739769179615532	4.35612129324933	-9.45229948834561	4.1651429208999e-19	4.99400114921415e-18	32.6141019040997
BRF2	-0.810384469119973	2.24588981512879	-9.45000990546403	4.23894623487321e-19	5.07931268668985e-18	32.5967979705782
TBCK	-0.686317982924129	1.90846941516094	-9.44946697801193	4.25663657979149e-19	5.09732230430031e-18	32.5926950698331
CDKL5	-0.62577158315299	1.07372192171464	-9.44884820990245	4.27688736444207e-19	5.11837363539725e-18	32.5880192149221
MINK1	-0.840348550269665	3.81391312487526	-9.44844095595447	4.29026791965911e-19	5.1311818564712e-18	32.5849418132789
PRPF38B	-0.762783124091332	3.62768629264515	-9.44596733333112	4.37243687175243e-19	5.22619404009836e-18	32.5662516812614
ZBTB33	-0.852378718501873	4.08103161058215	-9.44571578346924	4.38087981281519e-19	5.23302102328798e-18	32.5643511929432
SMC6	-0.734304281698306	2.87009004350399	-9.44485537023684	4.40988089305621e-19	5.26438117825278e-18	32.5578509023332
LEPROT	-0.722764210183875	5.32001386771294	-9.4443977862317	4.42538170090977e-19	5.27959610145898e-18	32.5543940706186
IKZF4	-0.480245194486362	1.09728824730966	-9.44379539047525	4.44587048931946e-19	5.30073917706041e-18	32.5498434084573
PHLPP2	-0.604499005334179	1.37471978580282	-9.44317500118335	4.46706962867974e-19	5.32270236850148e-18	32.5451570013691
EXOC8	-0.625824650409787	2.96865144618741	-9.44217519608898	4.50144486524796e-19	5.36032837900254e-18	32.5376048867884
RC3H2	-0.606197182348176	2.81512302588146	-9.43534076832654	4.74355686296687e-19	5.64512729779162e-18	32.4859933777104
BTBD3	-0.915641095393768	2.87542699167899	-9.43480672813641	4.76301065453905e-19	5.66476003357965e-18	32.4819614204663
TXNDC16	-0.801142801425387	2.57339181576868	-9.43090997881086	4.90737550294621e-19	5.83283589556138e-18	32.4525454752074
ZNF264	-0.640987625008394	1.86591153818011	-9.42997456466754	4.94267126957643e-19	5.87114578580809e-18	32.4454852748891
HINT3	-0.651570850138365	4.48884598015521	-9.42974255995089	4.95146435025891e-19	5.87794652732098e-18	32.4437342446224
KIF13B	-0.845309235632159	2.90577109513721	-9.42915111352792	4.97395068794824e-19	5.90098422173921e-18	32.4392704851684
RAPGEF4	-0.920644759357234	2.68583669257748	-9.42893132192828	4.98233278483864e-19	5.90688908791507e-18	32.4376117190073
TCERG1	-0.747213120501523	2.95611255202534	-9.42885900501573	4.98509376574043e-19	5.90688908791507e-18	32.4370659487228
MKRN2	-0.622404209074139	4.22457362814747	-9.42745650047616	5.03894098059273e-19	5.96700304005913e-18	32.4264818533341
UQCC3	0.704072994343351	4.58795050555338	9.42582690510265	5.10223198328386e-19	6.03821894995174e-18	32.4141851975937
DDX46	-0.673014324818455	3.46240757347388	-9.42419560401	5.16637889768636e-19	6.11035923948584e-18	32.4018769586707
RB1CC1	-0.841249755670693	4.18170090023428	-9.41755354252797	5.43592516480928e-19	6.42518976913916e-18	32.3517756219666
BTRC	-0.594515635676649	2.61324627625036	-9.41599221075274	5.50128476438256e-19	6.49843502377126e-18	32.3400015377306
PNPO	-1.01674726572877	5.47861816751087	-9.41493517614654	5.54597563282939e-19	6.54718996457246e-18	32.3320310557872
TM9SF3	-0.570894367738669	5.74405820379524	-9.41360935234847	5.60254017059822e-19	6.60989345250382e-18	32.3220345573607
RBM27	-0.436020229771163	1.99806481227381	-9.41317076371183	5.62137764424523e-19	6.62803665623007e-18	32.3187278572034
JMJD7-PLA2G4B	-0.450287248034553	0.664612750346768	-9.4128580876077	5.63484549254545e-19	6.63960385772042e-18	32.316370520408
KDM2B	-0.639874690943544	2.15549231745697	-9.41278220663017	5.63811872469265e-19	6.63960385772042e-18	32.3157984434836
ELK4	-0.809657042596732	3.43978962002004	-9.4113525490666	5.70014269179213e-19	6.70852174291998e-18	32.3050205844716
MIGA1	-0.705938433931641	2.3882527034987	-9.40476989854513	5.99456810219035e-19	7.05070134057502e-18	32.255408299701
NEDD1	-0.770198414893173	2.42646404035016	-9.40425577441697	6.01818868700038e-19	7.07414081244953e-18	32.251534322078
CHD8	-0.690463996060242	3.39284098393937	-9.40415138616523	6.02299589548498e-19	7.07545072700749e-18	32.2507477616617
ZNF81	-0.359651351828028	0.63552397201454	-9.40282494691671	6.08441274921312e-19	7.14321986978697e-18	32.2407535672835
LYRM7	-0.519065799602428	2.69926388408792	-9.40063236187369	6.18729876865014e-19	7.25956181306409e-18	32.2242351821187
ZNF292	-0.848201578683203	1.8428353729492	-9.39668233050276	6.37702535560176e-19	7.47758909506302e-18	32.1944825352409
HNRNPUL2-BSCL2	-0.268728453034444	0.379561141896091	-9.39507942911127	6.45565108482153e-19	7.56515442111196e-18	32.1824112362034
CYP51A1	-1.08724383773903	2.67607967018923	-9.39287233795526	6.56548924685067e-19	7.68646211208168e-18	32.1657918866527
CNNM4	-0.781073036190815	2.53243510857535	-9.39283842631084	6.56719127217e-19	7.68646211208168e-18	32.1655365511803
TGFBRAP1	-0.674899380709439	2.69171681968664	-9.39192687855937	6.61310618959029e-19	7.73547708135225e-18	32.1586733227056
CPLANE1	-0.570121366146037	1.04727368019173	-9.39098397526294	6.66093550341094e-19	7.7866701797043e-18	32.1515744374995
AK3	-0.811728685312548	5.85658693259026	-9.38731374792522	6.850399047985e-19	8.00327108288979e-18	32.1239463272815
FKTN	-0.655242366371987	2.09264758714109	-9.38622502061122	6.90762205814053e-19	8.06520649810924e-18	32.1157520535011
XPO4	-0.644161645723636	2.14689640902088	-9.38611054983741	6.91366606344731e-19	8.06734724577652e-18	32.1148905261701
NNAT	-0.494260164822965	0.511175067171437	-9.38190125347619	7.13959508027183e-19	8.32590637480269e-18	32.0832150499177
TYW1	-0.552465494877702	3.49098533196747	-9.38136226043689	7.16904872910105e-19	8.35516871347787e-18	32.0791596842553
SLC5A3	-0.842259104565548	1.71999818694762	-9.37985453176377	7.25208118094829e-19	8.44680093780968e-18	32.0678163362329
PXK	-0.753015237377529	2.67697271735167	-9.3786465513141	7.31929374990208e-19	8.51780024513635e-18	32.0587289341335
FASTKD5	-0.709386300676866	3.86381737370394	-9.37859940389892	7.32192954266157e-19	8.51780024513635e-18	32.0583742677242
CLIC4	-0.922608969114307	5.00442593988799	-9.37744515582122	7.38675263319272e-19	8.58799638664882e-18	32.0496917752706
ZNF451	-0.551680942305628	2.16773030514515	-9.376034046633	7.46677486008588e-19	8.67576751481174e-18	32.0390780034427
CAMK2D	-0.752050200530802	3.47375501714581	-9.37231556409701	7.68178678806368e-19	8.92018393086667e-18	32.0111137903616
ZNF254	-0.691755828654983	1.74077364087476	-9.37170131322222	7.71789051217194e-19	8.95259154256055e-18	32.0064950710606
SMCR8	-0.783939941087445	2.57705849966404	-9.37168179803694	7.71904030705116e-19	8.95259154256055e-18	32.0063483340969
SMARCA5	-0.766383238131927	3.81315647717424	-9.36774562751312	7.95445841527707e-19	9.22004980258371e-18	31.9767556087079
BBX	-0.841429342346568	2.4758478620037	-9.36239445230739	8.28596475207071e-19	9.59849363057284e-18	31.9365368046467
CEP120	-0.631610416671037	2.55094843417692	-9.36180470443196	8.32332769925619e-19	9.63594916723556e-18	31.9321051852331
TUBGCP3	-0.708082415365856	2.83899173072024	-9.36121626923279	8.36077400267941e-19	9.67345591131266e-18	31.9276835993348
NR2F2	-0.866458417790513	4.01071248584155	-9.35840196930861	8.54219109470337e-19	9.87739175464795e-18	31.9065388906417
POLG	-0.730468819431674	3.8880588296337	-9.35794486193282	8.57202372549397e-19	9.90590920268181e-18	31.9031048668246
NUDT21	-0.698114764333965	3.99137800148524	-9.35744514476575	8.60475546976932e-19	9.93774049432069e-18	31.8993508534859
CPOX	-0.725176970655599	3.79143093465119	-9.35538249968643	8.74117663171162e-19	1.00892135098551e-17	31.8838569872691
ARHGAP42	-0.767911452898125	1.81000041650665	-9.35486560192127	8.77569846986013e-19	1.01229610284479e-17	31.8799745588815
ZNF436	-0.661356134779174	2.29596653469128	-9.35463906335133	8.79087078976327e-19	1.0134361271472e-17	31.8782730648376
IGF2R	-0.880413548963677	4.71624922638978	-9.35417952528624	8.82172810057938e-19	1.01638190262839e-17	31.8748216269675
ALG10B	-0.5423221458064	1.11751393275081	-9.35135592511183	9.01370038113653e-19	1.03787559677029e-17	31.8536167726975
DCAF10	-0.573911479668207	3.39077647610135	-9.34810514603483	9.23985100719071e-19	1.06327654833498e-17	31.8292086984124
EXOC2	-0.668716172694706	3.77264328518504	-9.34666885918779	9.34155458719006e-19	1.07433484928308e-17	31.8184261647162
SEC63	-0.663987522892188	4.80765236475192	-9.34650142653262	9.35348252153482e-19	1.07506133840796e-17	31.817169275295
KIAA1217	-0.785390330008961	3.05822113978474	-9.3453556781495	9.43551216040999e-19	1.08383940643558e-17	31.8085686992402
FAU	0.535541909957278	8.80128593653382	9.344463486087	9.49988220311884e-19	1.09057964656535e-17	31.8018718928542
UTP25	-0.672912248394233	2.735267862742	-9.34225493744542	9.66110436071391e-19	1.1084237098879e-17	31.7852961739861
RLIM	-0.7021739150695	3.01156527029073	-9.3410561600976	9.74974714585743e-19	1.11792432863332e-17	31.776300046888
GSK3B	-0.618778090384642	3.70078063082261	-9.34051323314069	9.79015842440121e-19	1.12188657542779e-17	31.7722259276187
SDR39U1	-0.635177774247484	2.6185608620307	-9.33994916409683	9.83231929404772e-19	1.12604445710672e-17	31.7679933114688
CEP350	-0.699146538096217	2.8579712317287	-9.33931547265492	9.87989882272323e-19	1.13081757134634e-17	31.7632384545291
TBRG1	-0.565683617178217	2.78529132686577	-9.33855651959647	9.93718395362783e-19	1.13669519135229e-17	31.7575439656006
DHTKD1	-1.04137948838763	5.85325934984948	-9.33669165921543	1.00793448520754e-18	1.15226877903201e-17	31.7435529611868
UMAD1	-0.695520875726185	3.52603949828033	-9.33556125852621	1.0166496721719e-18	1.16153892181357e-17	31.7350730279953
PLCG1	-0.876008833743209	3.28725330518491	-9.3346965316171	1.02336697283641e-18	1.16851675801821e-17	31.7285865247752
KAT5	-0.706350124309628	3.63969273111666	-9.33460252686177	1.02409986005873e-18	1.16865713631478e-17	31.7278813969369
FAM126B	-0.535342871727826	1.62527520253595	-9.33450487971988	1.02486169547149e-18	1.16883036221629e-17	31.7271489522223
GTPBP10	-0.478463862092239	2.40430462010864	-9.3317652470382	1.04646669663242e-18	1.19259863334591e-17	31.706601058359
RAD52	-0.60507526488356	1.90875577512426	-9.33170495189418	1.0469472344926e-18	1.19259863334591e-17	31.7061488719596
LRIG3	-1.07465346000913	2.62329281765921	-9.33064389070848	1.05543953587222e-18	1.20155802182482e-17	31.6981916836349
DNAAF2	-0.651783374075452	3.48995420587059	-9.32980464845007	1.06220484149259e-18	1.20854185053432e-17	31.691898367938
AKAP1	-0.721169356473301	5.40301483753005	-9.32964791134133	1.06347308906036e-18	1.209266729163e-17	31.6907230649659
SWAP70	-0.857420151706087	3.22353707504677	-9.32852125729453	1.07263377500269e-18	1.21895985344315e-17	31.6822751346903
CWF19L2	-0.644492795455805	2.70957952268267	-9.32748389589557	1.08113760732084e-18	1.2278954686584e-17	31.6744972943681
IBTK	-0.708435553967562	4.31970560876866	-9.32528610329976	1.0993756379737e-18	1.24786950376635e-17	31.6580206189967
ZNF326	-0.581782034953357	2.19887742288775	-9.32487954739574	1.10278266172031e-18	1.25099560678278e-17	31.6549729621759
NAA25	-0.601582034290087	2.08885861432832	-9.32370938274168	1.1126474347287e-18	1.2614393402013e-17	31.6462015341341
THTPA	-0.732045321174037	2.3615931391989	-9.32225573833812	1.12502396141929e-18	1.27471668248336e-17	31.6353061103972
ZBTB49	-0.519516881959153	1.82870550742405	-9.31801214549459	1.16194088555427e-18	1.31576757489478e-17	31.6035052816559
GNG10	-0.783640224229406	3.16187694253794	-9.31738851237142	1.16746644917898e-18	1.32124377827934e-17	31.5988326183732
ZZEF1	-0.627793279466509	2.27911090486923	-9.31515178830064	1.18749962651054e-18	1.34312236386906e-17	31.5820752078445
WDFY3	-0.749971675784974	1.71585733167532	-9.30706317575456	1.26283213664665e-18	1.42748458632153e-17	31.5214963495864
NCBP3	-0.573039848819366	2.12562489291765	-9.30647836449917	1.26845888374061e-18	1.4329995408296e-17	31.5171177139283
UBA6	-0.674874132180392	2.55579293079143	-9.30422450128109	1.29037787132892e-18	1.4569027704574e-17	31.500244024883
CNOT8	-0.612924061524031	4.26606211939341	-9.30355608414648	1.29695019001895e-18	1.46346087401431e-17	31.4952403595911
ONECUT1	-1.22591536419233	2.66232631397504	-9.30014420367046	1.33101873633086e-18	1.5010193636315e-17	31.4697029946111
DUSP16	-0.846709357313231	4.92592767248957	-9.29566678841677	1.3770766105109e-18	1.55204634455229e-17	31.4361989947838
VPS37A	-0.798253204102715	3.19933010785938	-9.29529819187761	1.38093792066444e-18	1.55548327806765e-17	31.4334412689481
SYNJ2BP	-0.65608468643433	3.66970097960755	-9.29457346305385	1.38856130242707e-18	1.56315126642201e-17	31.4280192666862
RAD23B	-0.623116782994052	6.6874481879189	-9.29373737804616	1.39740788610684e-18	1.57218644144492e-17	31.4217644841314
TMEM192	-0.635604470755843	3.34116556130504	-9.29066394170051	1.43041078176247e-18	1.60837268653574e-17	31.3987749628414
NDUFB8	0.562329457529909	5.62261317321482	9.29041288297658	1.43314057618557e-18	1.61049697593639e-17	31.3968972320726
PKD2	-1.04457406772802	2.53134007733958	-9.29000675827884	1.43756736405633e-18	1.61452465974908e-17	31.393859790203
DCK	-0.946315394102574	3.15392683288677	-9.28551537426038	1.48743711206774e-18	1.66955448548435e-17	31.360273777198
SUZ12	-0.799291502834069	3.57982628045127	-9.28441518653686	1.49991224042064e-18	1.68257134229857e-17	31.3520482310562
FEM1C	-0.645609388253736	3.55477253739295	-9.28370639030212	1.50800423692088e-18	1.6906589338446e-17	31.3467492379372
ARHGEF11	-0.928424375190945	3.92225186976644	-9.2826390904046	1.52027083814727e-18	1.70341457654395e-17	31.338770524005
CDC27	-0.660989177475616	3.92114335960594	-9.27997345256936	1.55134114419144e-18	1.73721194171292e-17	31.318845727191
LRIG2	-0.503399054995707	1.46161077055276	-9.27853204795879	1.56840339175162e-18	1.75529258095567e-17	31.308073150529
CDH5	-0.955898398667127	3.68797001063641	-9.27474482306036	1.61412550731713e-18	1.80540833159348e-17	31.2797735999635
TIAF1	-0.455479709514772	0.930726284560391	-9.27420428694029	1.62075812814346e-18	1.81176929610436e-17	31.2757350928243
PCDHGC3	-0.873864271699288	1.09227107435627	-9.27144105992197	1.65508866153108e-18	1.84906698279507e-17	31.2550924587635
RNFT1	-0.819629896898634	3.25132610583126	-9.27010412302832	1.67195671579104e-18	1.86682346588324e-17	31.245106256119
DPM3	0.841000510232725	7.1618308170295	9.26817282958379	1.69662511971853e-18	1.89326367465388e-17	31.2306820931661
ZNF354B	-0.600398281561051	1.77614467060408	-9.2680942255699	1.69763673511404e-18	1.89328986290949e-17	31.2300950661395
MCMBP	-0.693434752150131	3.96800941387143	-9.26736668452971	1.70702845044138e-18	1.9026564927549e-17	31.22466182171
TBC1D4	-1.07939962893099	2.84146417652849	-9.26560726190379	1.7299540351293e-18	1.92649180972967e-17	31.2115236163358
CTDSP2	-0.819624887177302	5.68756579921306	-9.26557143597356	1.73042401072274e-18	1.92649180972967e-17	31.2112561079203
HIPK2	-0.918530859121941	3.47913958660337	-9.25590512631918	1.86196731104057e-18	2.07173598603585e-17	31.1391020776942
AHNAK	-0.931210320243555	5.51381573300122	-9.25378879578421	1.89206449243149e-18	2.1040020705158e-17	31.1233109514601
RBM33	-0.582186469977602	2.79663080621631	-9.25309382209963	1.90205281162955e-18	2.11388235909642e-17	31.1181258494744
WDR3	-0.767353577444164	2.76302631704602	-9.25282606872143	1.90591495939834e-18	2.11694670272882e-17	31.1161282428332
BCL7C	0.684710439126071	4.06245796691884	9.25236728688848	1.91255063716193e-18	2.12308633881939e-17	31.1127055280233
FAM120A	-0.549328453076487	5.6067651859824	-9.25219239409107	1.91508625818243e-18	2.1246701046193e-17	31.1114007781696
EIF2AK4	-0.62827786170729	3.31231390361544	-9.25069828736883	1.93688434132662e-18	2.14761018401725e-17	31.1002549383357
ZNF543	-0.591870554060219	1.43963033625152	-9.24933390932427	1.95700456000108e-18	2.16866439384735e-17	31.0900778270814
CHMP2B	-0.687369460914164	4.63310254442187	-9.24918992789473	1.9591398765787e-18	2.16977572458081e-17	31.089003900871
METTL26	0.650151438545285	5.60362527406385	9.24777900907667	1.98018712128907e-18	2.1918189049046e-17	31.0784807094832
C2CD3	-0.580506220639518	1.68291871995923	-9.24615953792098	2.00462188237977e-18	2.21758402230926e-17	31.0664032729216
PPM1B	-0.663088139946677	3.98592678782855	-9.24470652411243	2.02679941588419e-18	2.24082382044668e-17	31.0555683264621
FCF1	-0.642215001457536	3.65877986231007	-9.24340937636219	2.04680336436282e-18	2.26163509003412e-17	31.0458965419275
RAP1B	-0.553645992239657	2.14908628709103	-9.24250731577851	2.06082975337221e-18	2.27582121467502e-17	31.03917109751
ATP8B1	-1.03269128294352	3.78591935092647	-9.24020262594903	2.09710027663122e-18	2.31454154955382e-17	31.0219899858699
TUBGCP5	-0.579536122436827	2.43300423720541	-9.23745078583233	2.14123772377539e-18	2.36189492156226e-17	31.0014789022045
ENTPD4	-0.780579228379537	2.75742991668476	-9.23668161716911	2.15373846446077e-18	2.37431697232844e-17	30.9957465101976
POFUT1	-0.717928779778059	5.16231589228661	-9.23303541642207	2.21398902522866e-18	2.43933465919385e-17	30.9685764404967
TMEM39A	-0.666582294960786	3.35229342649009	-9.22809360883903	2.29832368875649e-18	2.53079780899853e-17	30.9317625935401
AGK	-0.643001881479059	2.93782004259487	-9.22604806868718	2.3341569403352e-18	2.56877926345907e-17	30.9165279690099
EPS15	-0.61260198420564	3.90121692344513	-9.22409567419737	2.3688749263021e-18	2.60549044706936e-17	30.9019890158709
RTF1	-0.572195254672504	4.18161662347463	-9.22214539647616	2.40406632864965e-18	2.64267991147029e-17	30.8874677257559
ANAPC1	-0.515474119687305	1.43115450779293	-9.22182182370387	2.40995489509771e-18	2.64763393291698e-17	30.8850586658722
LRIG1	-0.84956008681444	3.81571467000929	-9.22161261650635	2.41376977924698e-18	2.65030538512162e-17	30.8835011069431
GSTCD	-0.690219571794462	1.46156667827475	-9.2211179353144	2.4228141008767e-18	2.65871238103079e-17	30.8798182656019
ATXN2L	-0.827438224089666	4.77899960910796	-9.22077599062232	2.42908555159527e-18	2.66406864158932e-17	30.8772726003817
DDX42	-0.601947963357983	4.52485868291971	-9.21966589694201	2.44955641309863e-18	2.68498288758408e-17	30.8690087224136
LRRC70	-0.272243697220746	0.354143888810977	-9.21940222384467	2.45444380160843e-18	2.68880178609591e-17	30.867045949453
KPNA4	-0.606551290188588	4.00289303771677	-9.21830532643356	2.47487963445973e-18	2.70963964549991e-17	30.8588810577912
SRP54	-0.648266584515332	4.99664603964827	-9.2167969388356	2.50325750683313e-18	2.73914413654613e-17	30.8476541698564
CLTC	-0.713795123433862	6.09420641446284	-9.21590889671891	2.52011520303427e-18	2.75601639783884e-17	30.8410450283087
DBR1	-0.711723679173926	2.97614882912529	-9.21570009273497	2.52409524164557e-18	2.7587943428368e-17	30.8394910882109
TADA2B	-0.548586253442292	3.69644945910145	-9.21149120723225	2.60566335537828e-18	2.84632325479178e-17	30.8081727903506
PAIP1	-0.650811323666217	4.89083019462252	-9.20918421905208	2.65147593486738e-18	2.89471674712587e-17	30.7910102610205
TAF5L	-0.631128266561184	3.39089850619615	-9.20681877092159	2.69927855489912e-18	2.94522648700838e-17	30.7734155919368
RAPGEF5	-0.933179699808119	2.56393212966104	-9.20637133966652	2.70841617450492e-18	2.95351473554435e-17	30.7700878251006
NCSTN	-0.813103946397582	6.19999135380726	-9.20388289900595	2.75979847079852e-18	3.00783496589873e-17	30.7515818938388
RALGPS2	-0.881024082988559	3.88714599165619	-9.2009477589771	2.82164772153475e-18	3.0734946187951e-17	30.7297579534458
PAXBP1	-0.674167634268926	2.6055091522428	-9.19912503867673	2.86074564741384e-18	3.11431173888915e-17	30.716207471052
CUL2	-0.64250073520418	3.86083275718872	-9.19761237354113	2.89360023458592e-18	3.14828963626725e-17	30.70496326751
PARD3B	-0.895518514476336	1.99788275751688	-9.19737659597153	2.89875483178979e-18	3.15210797826858e-17	30.7032107483004
METAP1	-0.700541524929742	4.00959785255595	-9.19608140837255	2.92723314614588e-18	3.18126982870988e-17	30.6935842008342
RPLP2	0.827338536907021	9.31081944891807	9.19365548289523	2.98132219298838e-18	3.23821616880144e-17	30.6755556498444
DNAJC27	-0.436513953431855	1.03861826136064	-9.19193526026273	3.02027594875427e-18	3.27866782878934e-17	30.662773401203
OCIAD1	-0.517302849271933	5.95423853336228	-9.18996396979768	3.06553574432652e-18	3.32591533755923e-17	30.6481273987898
B3GNT2	-0.839144172934149	3.7827834207873	-9.18967264735202	3.07228113386193e-18	3.33134728493461e-17	30.6459631397328
NR1D2	-0.762175537619093	3.82003714235794	-9.18630420856762	3.15135202342224e-18	3.41515298465895e-17	30.6209418172189
RAB5B	-0.539429634432299	5.59392373196934	-9.18605392886631	3.15730697838799e-18	3.41967222758134e-17	30.6190829253826
AHR	-1.07551245907305	4.57945560436657	-9.18500617262761	3.18235778808926e-18	3.4448573570503e-17	30.6113013112584
CCP110	-0.611914746495006	1.32904811004448	-9.18438058038051	3.19740891581536e-18	3.45919564240668e-17	30.6066553431569
AP5M1	-0.583378070310897	2.40971305873498	-9.18376873833587	3.21219747982663e-18	3.47323384387574e-17	30.6021116812199
CDK2AP1	-0.896204942142299	4.25619117103379	-9.17451431727959	3.44433031856084e-18	3.72213022581082e-17	30.5334094321249
PP2D1	-0.143233346352489	0.210924118736125	-9.17439926265404	3.44731851747609e-18	3.7232594585593e-17	30.5325555695539
RNF41	-0.591503587649478	3.22721323083513	-9.17241032061397	3.49938341116691e-18	3.77736260044834e-17	30.517795953785
ZNF280C	-0.529430855179054	1.17930531152576	-9.17129761588161	3.52885012407998e-18	3.80702524647367e-17	30.5095396209071
ZNF304	-0.755675530966029	1.93907740098454	-9.16649110914594	3.65898811374304e-18	3.9452004647899e-17	30.4738822252875
UHMK1	-0.743092353206971	4.99511156540872	-9.16607354952742	3.67051579296256e-18	3.9554039703691e-17	30.4707850801135
SKIL	-0.889955481547309	3.21530053040676	-9.16524223602151	3.693573376881e-18	3.97801382243058e-17	30.4646192792661
ZNF143	-0.615960245136081	2.79738746313412	-9.16433004506587	3.71903944062451e-18	4.00319076867222e-17	30.4578540159025
C9orf64	-0.802265381328133	4.15237831627751	-9.16049302853948	3.82807878461638e-18	4.11824758637001e-17	30.4294013769073
TRMT10A	-0.536420568776422	2.08161685077906	-9.15900902224178	3.87109557282597e-18	4.16218805697786e-17	30.4183990107931
SLC19A2	-0.948771962113173	4.23323048028987	-9.15733853266623	3.9200914097783e-18	4.21250428554976e-17	30.4060153930784
TTC28	-0.594131013730534	2.0857330534648	-9.15675644289744	3.93730824862678e-18	4.22863374684356e-17	30.4017005951612
CYFIP1	-0.653501095376119	4.28232210011442	-9.15414924207032	4.01534737586016e-18	4.31003113285606e-17	30.3823765583694
TAF1B	-0.658054447251347	2.21454937068394	-9.15276639554341	4.05735922752968e-18	4.35268772673397e-17	30.3721285758175
TBL1X	-0.766663627803006	3.82942934799016	-9.14453737296805	4.31652733317679e-18	4.62812891458687e-17	30.3111649965936
SEC23B	-0.801243476952528	5.02548127592178	-9.14351171127476	4.34995894773348e-18	4.66136540484191e-17	30.3035689203432
ATF7IP	-0.694721263808056	2.95704575431059	-9.14229302077978	4.39001615858378e-18	4.70094363239259e-17	30.2945439589945
SMURF2	-0.776880739703345	2.25838230844156	-9.14219964929147	4.39310022845403e-18	4.70094363239259e-17	30.29385253131
LYST	-0.591459368039753	1.67329936987023	-9.14213495542889	4.3952383327801e-18	4.70094363239259e-17	30.2933734676564
GAB1	-0.655995911761345	1.80851308639042	-9.14209052922951	4.39670719689327e-18	4.70094363239259e-17	30.2930444890286
RBSN	-0.541703079711037	2.90105332933084	-9.14162508681061	4.41212540965216e-18	4.71479770490437e-17	30.2895979204252
IMPA1	-0.710351328852858	4.29210824240668	-9.13629734514729	4.59247558387787e-18	4.90478440284839e-17	30.250154167588
ATMIN	-0.550709849469969	3.69221005600994	-9.13558605826734	4.61709987147495e-18	4.92833613022061e-17	30.2448892657238
THRB	-0.713696938837014	3.14448458969494	-9.13452875957844	4.65394490701034e-18	4.96489890970591e-17	30.2370636786739
WDR60	-0.633257730045544	1.83716661465459	-9.13438516161652	4.6589714751796e-18	4.96749546268454e-17	30.2360008832329
KIF2A	-0.813354136210013	2.29071231735052	-9.13339690201793	4.69371121957564e-18	5.0017523340973e-17	30.2286868716469
ZNF484	-0.459868214418352	1.01455669243368	-9.13004559362134	4.81344063428248e-18	5.12648819082003e-17	30.2038878498564
PROSER3	-0.635340316410302	1.26094426753433	-9.12738086020756	4.91079766563017e-18	5.22727129297078e-17	30.1841734059244
NUS1	-0.626739589608785	3.61345870266655	-9.12586127863674	4.967187384257e-18	5.28435926054215e-17	30.1729327261984
TLK1	-0.652656925393285	3.66597078518496	-9.12467524465694	5.01164511659732e-18	5.32869702741425e-17	30.164160184363
PTPN3	-0.722651771636867	3.47045086462736	-9.12161936424421	5.12801833760665e-18	5.44876683035009e-17	30.1415605424979
CNEP1R1	-0.549472310457243	2.35650992225751	-9.12156121482162	5.13025853964069e-18	5.44876683035009e-17	30.1411305466514
MICU3	-0.809373758976829	1.51874953105872	-9.12036212663351	5.17667015836836e-18	5.49501386339821e-17	30.132264066198
PAICS	-0.634701104698267	5.34659210400843	-9.11782961174956	5.27606511251924e-18	5.59742013044677e-17	30.1135401550621
RPL35	0.830757933987664	9.03906468110347	9.11628042680829	5.33779683870589e-18	5.65977794297758e-17	30.1020880051951
DAAM1	-0.813880420285455	2.4965257837973	-9.11429215119353	5.41807543074756e-18	5.74172152948691e-17	30.0873917184022
KLHL9	-0.757535128508786	3.25988841749775	-9.11408689578523	5.42643065747458e-18	5.74739698160382e-17	30.085874692699
ARMT1	-0.805955590479298	4.46698050767625	-9.10638250876878	5.74945771274686e-18	6.08616628597955e-17	30.0289476765006
DDX17	-0.687612272344118	6.00006531638278	-9.10443906622717	5.83390760454092e-18	6.17215183340718e-17	30.0145925180184
NSD3	-0.78110092501333	2.32517723814453	-9.1041048697252	5.84855307750673e-18	6.18423162058658e-17	30.0121241827028
ATP5PO	0.604214178435183	5.81598861495038	9.10292779041863	5.90042694308529e-18	6.23564149087227e-17	30.0034308680902
CBL	-0.744619165713697	1.68503699966447	-9.10014372692913	6.02494244733437e-18	6.36372090909187e-17	29.9828719813778
UVSSA	-0.636093498293667	1.5156726231123	-9.09821150508905	6.11288729655611e-18	6.44950003315061e-17	29.968605827248
CRIPAK	-0.636093498293667	1.5156726231123	-9.09821150508905	6.11288729655611e-18	6.44950003315061e-17	29.968605827248
UBE2K	-0.606582779981638	5.16247351240768	-9.09786696337728	6.12870219452282e-18	6.46262708019027e-17	29.966062175393
PPIL2	-0.65124901843482	3.6780316616859	-9.09505177849421	6.25945126985467e-18	6.59686943511636e-17	29.9452807421561
KRBA2	-0.177675893778536	0.188199792980234	-9.09375132358945	6.32077973554337e-18	6.65784165657014e-17	29.9356822667645
YPEL2	-0.831943831380903	2.89958313228311	-9.09243502992205	6.38346157079739e-18	6.72017163167462e-17	29.9259677643609
ASB7	-0.573530727542029	2.64065613410682	-9.09137280828176	6.43449336179156e-18	6.77017533288997e-17	29.9181290059313
TTC5	-0.474111907280361	1.34315468260537	-9.08875944613287	6.56177338436977e-18	6.90030614953484e-17	29.8988459149731
ST5	-0.927121195671419	2.66021978595335	-9.08749699547217	6.62414994268661e-18	6.95971172402877e-17	29.8895319765558
NUFIP2	-0.665238611364165	3.94708235753562	-9.08746921126658	6.62552932391883e-18	6.95971172402877e-17	29.8893270031186
MIS18BP1	-0.780094646505847	1.87937506162805	-9.08651112930143	6.67326904282246e-18	7.00601834851936e-17	29.8822591505986
DHX40	-0.72523628732008	3.12225736591421	-9.08534000209948	6.7320877409932e-18	7.06389929449232e-17	29.8736202805153
ADNP	-0.751283914765048	4.45303651808619	-9.08462614459267	6.76819226746989e-18	7.09452360553649e-17	29.8683548228734
CTBS	-0.686520577781743	3.15811641229687	-9.08461654481372	6.76867909755778e-18	7.09452360553649e-17	29.8682840160731
SNX30	-0.638614418429273	2.08721887857281	-9.08294491474738	6.85398320600721e-18	7.18000646402943e-17	29.8559549926343
FASTKD2	-0.523522973314316	3.44652901891736	-9.08212935454227	6.8959875088028e-18	7.22006123872468e-17	29.8499403864664
DTWD2	-0.643494198319771	2.05151778719007	-9.08138180435269	6.93471309698245e-18	7.25664134015203e-17	29.8444276395437
COX4I1	0.630523746701713	7.32313817375437	9.07695230131366	7.16863822248573e-18	7.49733124142066e-17	29.8117684848
UHRF2	-0.666573935499634	2.37200265174775	-9.07640052416466	7.19832033942594e-18	7.52426719603933e-17	29.8077008796284
AMOTL2	-1.08661598851629	3.27750123009901	-9.07050043080727	7.52342303357014e-18	7.85980290748113e-17	29.7642161337451
PHF20	-0.602136860963128	2.96176790956653	-9.06740390985404	7.69982521729946e-18	8.03970851027017e-17	29.7414013330109
HIF1A	-1.18717896686905	4.7233487724048	-9.06633636332935	7.7615863146859e-18	8.09978179680729e-17	29.733536911999
ARMC8	-0.552288745355928	2.67061646534142	-9.06595884640651	7.78354421489482e-18	8.11827474999373e-17	29.7307559529241
CCDC93	-0.731052212213223	2.82640282272995	-9.06488359749042	7.8464229583377e-18	8.1794049990071e-17	29.7228355860894
RHBDD1	-0.48558027550173	3.31721359883732	-9.06475107348236	7.85420750140263e-18	8.18306773936239e-17	29.7218594448872
COX18	-0.53258927883917	2.74465810188879	-9.056682344851	8.34287323443197e-18	8.6874701723759e-17	29.6624439767156
QRICH1	-0.591494212422915	4.30144669195518	-9.05599905898397	8.3856130066938e-18	8.72723222206699e-17	29.657414013807
RABL3	-0.518998163377086	3.43315752064581	-9.05325844150736	8.55923104289771e-18	8.90308723028882e-17	29.6372415446523
C19orf53	0.622427178520585	7.34715459226531	9.05266307146342	8.59741614559253e-18	8.93795406128882e-17	29.632859798429
SVIL	-0.967008587764008	3.12932936407823	-9.05238216463329	8.61549116778051e-18	8.95188778604526e-17	29.630792470843
NBPF9	-0.745272389531753	1.53025077265873	-9.05168524208165	8.66049760358321e-18	8.99377420513032e-17	29.6256636592943
ZNF490	-0.242695356858998	0.359861156805996	-9.05010598551559	8.76334813757793e-18	9.09565277984795e-17	29.6140424717226
UBQLN2	-0.715650597377956	4.37956147069715	-9.04970487060159	8.78966329913349e-18	9.11802646515418e-17	29.6110910131578
TFIP11	-0.820618075393003	3.77889683564722	-9.0495075864474	8.80263484897178e-18	9.12654132609844e-17	29.6096393995292
ZNF131	-0.570016032956637	2.37373066536255	-9.04899745279095	8.83626445263275e-18	9.15645359180333e-17	29.6058859367553
KPNA6	-0.648592437556506	3.91710452393597	-9.04803175834381	8.90027506215235e-18	9.217798388694e-17	29.5987809127344
CCDC91	-0.553936874297939	2.51271387969202	-9.04460699404619	9.13101067924406e-18	9.45165665123264e-17	29.5735873212272
CNOT4	-0.488067091444639	2.75994625099846	-9.04305961880445	9.23719630379915e-18	9.55640827110107e-17	29.5622063379484
ARL6IP6	-0.850579795620768	2.37306526702405	-9.04102258814532	9.37885143512986e-18	9.69772226104091e-17	29.5472257992944
SLC25A13	-0.7925433913785	6.1354019366592	-9.04085321602684	9.3907260537261e-18	9.70476327882374e-17	29.5459803146908
WIPF2	-0.686014375786674	3.45918513374859	-9.03906906325483	9.51672101583146e-18	9.82878128336673e-17	29.5328613704944
ITPR2	-1.04944771924019	4.20236369419213	-9.03900901408027	9.52099063774982e-18	9.82878128336673e-17	29.5324198550079
SELENOT	-0.540552288102842	5.19903894969097	-9.0384397636651	9.56155993984153e-18	9.86534671229746e-17	29.5282344959864
HNRNPR	-0.712187179633329	4.39832843525382	-9.03833899927201	9.56875903430878e-18	9.86746087714511e-17	29.5274936527847
NEPRO	-0.596882709294147	3.23873215482212	-9.03803273429794	9.59067307147154e-18	9.88473889453441e-17	29.525241953611
CSTF2T	-0.738168888947124	3.93263531864806	-9.03786691175574	9.60255884142954e-18	9.89166813988118e-17	29.5240228252077
CBLL1	-0.660075995065725	3.26322912070853	-9.03659923077396	9.6939068689749e-18	9.97742562151443e-17	29.5147032927934
CPSF7	-0.685510778877618	4.61041045207824	-9.03656721944851	9.69622469063668e-18	9.97742562151443e-17	29.5144679677763
MMADHC	-0.602561180366118	6.23853991202188	-9.03643241795214	9.70599119546248e-18	9.98211440177462e-17	29.5134770066327
AFG3L2	-0.658695103352636	4.3099993250637	-9.03629803778117	9.71573687738894e-18	9.98677674735902e-17	29.5124891520472
PSMC1	-0.661940573307494	2.45566286023819	-9.03455431298162	9.84308016183434e-18	1.01122475013805e-16	29.4996715350089
PSD3	-0.961299157940652	2.26033695228543	-9.03424341797009	9.86595776321555e-18	1.0130318903709e-16	29.4973863996241
LSM14B	-0.771088103425391	4.42272313309179	-9.03202223604932	1.00309463949124e-17	1.02942117261126e-16	29.4810617491176
ETFBKMT	-0.456064177342037	1.53194229666395	-9.02965011068643	1.02101668482917e-17	1.04725265959994e-16	29.463630533315
SLC25A15	-1.39951843415517	4.94723843653396	-9.0291732806975	1.02465738222363e-17	1.05042458231165e-16	29.4601269669812
PDK2	-0.849517880676333	3.95299109644547	-9.02901758048072	1.02584896998652e-17	1.05108375748352e-16	29.458982966008
PIGB	-0.596867322366959	2.23187222272246	-9.0281192755103	1.03275064208574e-17	1.05758964737375e-16	29.4523829502876
BTN2A1	-0.785404244952567	3.42269357436282	-9.02685646784702	1.04253065584129e-17	1.06703458151277e-16	29.443105566023
ZNF616	-0.544533808049991	2.03564152359711	-9.02420032571603	1.0634020988745e-17	1.08781549463082e-16	29.4235945407465
ZNF75D	-0.612075902374004	2.10970339271806	-9.02275937084443	1.07489753329526e-17	1.09898808633603e-16	29.4130113439302
LRPPRC	-0.650376102345385	5.02357931821032	-9.01955137960831	1.10093387183308e-17	1.1250076258305e-16	29.3894538573287
ZBTB6	-0.613785642570408	2.19328686982271	-9.01911590314925	1.10451607407309e-17	1.12806652341367e-16	29.3862563980577
NFYA	-0.848670017125372	3.86672228012909	-9.01895639784998	1.10583104266757e-17	1.12880781979279e-16	29.3850852645726
TTC3	-0.723153882355549	3.88431744622098	-9.01718058388744	1.12057611957146e-17	1.14325018375874e-16	29.3720476155007
PEAR1	-0.700790701519171	1.52251840076768	-9.01408171649141	1.14677495336172e-17	1.16935647186857e-16	29.3493002775977
PHF20L1	-0.547365117969663	2.13908986638734	-9.01391689968333	1.14818524207859e-17	1.17017176799074e-16	29.3480905729068
WDR26	-0.717821494397038	4.49116813316713	-9.01351593970374	1.15162331813306e-17	1.17305171586547e-16	29.3451477083712
TGS1	-0.720098575998536	3.14776185324118	-9.01254480421862	1.15999275995483e-17	1.18094905848749e-16	29.3380203572074
ZNF699	-0.389024375111143	0.51326859326434	-9.01038835566144	1.17879359083986e-17	1.19945221457736e-16	29.3221955014634
CMTR1	-0.649853513567415	4.52345315980264	-9.00890746203465	1.19187920656576e-17	1.21212343937368e-16	29.3113295176005
PALB2	-0.655289858727592	2.44206278352493	-9.00642218936139	1.21416405181315e-17	1.23413173648488e-16	29.2930964924902
PPAT	-0.698977879944077	2.34533149604582	-9.00239278866574	1.2511752291376e-17	1.27107727413978e-16	29.2635418506649
MAZ	-0.985552006414177	4.71320537436948	-8.99851743132304	1.28782539753713e-17	1.30761709681035e-16	29.2351249803419
WDR59	-0.583549891534191	3.54944896464255	-8.99743966904384	1.29820576543862e-17	1.3174588170447e-16	29.2272234400912
POT1	-0.62226534579148	2.71761402841995	-8.99512543891095	1.32077601902913e-17	1.33965423634718e-16	29.2102588470826
TOMM70	-0.466340965157224	5.54600136852245	-8.99493873359252	1.32261377986573e-17	1.34080846678452e-16	29.2088903139034
MSL1	-0.672778982389088	4.15864980948647	-8.99409903793592	1.33091036756767e-17	1.34850569236364e-16	29.2027356428947
DZIP3	-0.669882053002493	2.14868265513493	-8.99373080365408	1.33456494108952e-17	1.35149388325979e-16	29.2000367312362
SIX5	-0.8457900137333	2.78408981994372	-8.99351859594215	1.33667552955193e-17	1.35291617254173e-16	29.198481422073
FGFR1OP2	-0.535020936847108	3.0408269947241	-8.99141804959109	1.35774648818926e-17	1.37351756672156e-16	29.1830873883017
METTL3	-0.658523223169297	3.22247553825779	-8.99032236574441	1.36886776055149e-17	1.38389113698053e-16	29.1750584802179
ARHGEF18	-0.552015188491181	1.07770173322145	-8.99026568637741	1.36944550924587e-17	1.38389113698053e-16	29.1746431643064
AKT2	-0.586283133642929	4.31898651094049	-8.98894980354907	1.38292679916633e-17	1.39677793737622e-16	29.1650015495649
ERCC6	-0.364836364755277	0.95863721993845	-8.98700222706654	1.40312151382361e-17	1.41640747591968e-16	29.1507330904265
WDR73	-0.342018730825378	0.713133033031154	-8.98693343122249	1.40384018620641e-17	1.41640747591968e-16	29.1502291097834
NPEPPS	-0.787340095965683	3.24166299503148	-8.98377103852619	1.43727266685779e-17	1.44937601563133e-16	29.1270648772567
TRMT13	-0.636567368412766	2.32298809006354	-8.98087625156826	1.46856702017739e-17	1.48015487146759e-16	29.1058653672597
CDC23	-0.646668018149099	4.02166779946682	-8.9798720742148	1.47957972879017e-17	1.49047043131544e-16	29.0985124478347
PLEKHA3	-0.441065321919738	1.79445603912449	-8.97837726937138	1.49612482805504e-17	1.50634533397449e-16	29.087567958105
GMFB	-0.714582372591132	3.71048111498774	-8.9762618818894	1.5198524912792e-17	1.52943139353516e-16	29.0720817349727
SNX9	-0.711661118771428	4.86488989456535	-8.97359545924816	1.55029276544772e-17	1.55924458719046e-16	29.0525648228558
FOXN2	-0.847824535024016	3.38471321473121	-8.97167411298117	1.57260084184775e-17	1.58085163325303e-16	29.038503789409
ZNF587	-0.694702319156536	1.83195772390637	-8.9715241323825	1.5743555368547e-17	1.58178563639937e-16	29.0374062633664
SLC30A10	-1.14488834122008	3.96078341015904	-8.9711609902669	1.57861214942498e-17	1.58523106829049e-16	29.0347489150776
RNF141	-0.586708373579981	3.13435474582115	-8.97106257539883	1.57976769329348e-17	1.58556045068115e-16	29.0340287609133
APLP2	-0.743280704132635	7.48946318891143	-8.96969437986664	1.59591952238544e-17	1.60093288214163e-16	29.0240174633219
RIPK4	-0.911370182487294	3.67633463641552	-8.96728499954543	1.62476148571181e-17	1.62901256233586e-16	29.0063900153371
SPATA25	-0.844027881781135	1.91718436972979	-8.96354795257016	1.67052139955869e-17	1.67401621420211e-16	28.9790550818015
PWWP2A	-0.530833556680416	2.30656644406393	-8.9625715547845	1.68268625575224e-17	1.68532507371735e-16	28.9719143346794
PDXDC1	-0.669662579712711	5.08569418048751	-8.96159987245142	1.69487948820265e-17	1.69665052215062e-16	28.9648085644901
ZNF839	-0.531755935299166	1.69376686680151	-8.95893202122371	1.72880918893377e-17	1.72971196135618e-16	28.9453014801535
DHX33	-0.574512461626936	2.83580864091654	-8.95734530772816	1.74930723837374e-17	1.74930723837374e-16	28.9337013284967
MRPL28	0.586672050000826	6.05132804330478	8.94841320138242	1.86927115504936e-17	1.86829605272539e-16	28.8684248529987
USP45	-0.46322167955969	1.23421604527001	-8.9437206610872	1.93552481310951e-17	1.93350653906038e-16	28.8341480502492
ZXDC	-0.591997868818235	3.20450162010467	-8.94326301673196	1.94210945090679e-17	1.93907332357343e-16	28.8308057862801
ATP5MD	0.613850383984039	7.7976399696194	8.94073791997804	1.97884186652365e-17	1.97471927930173e-16	28.8123664831843
NCAPD3	-0.743613635380927	2.17496156056724	-8.93904892567883	2.00379487064538e-17	1.99857937124234e-16	28.8000345992821
UACA	-0.69417496678872	2.99599668158309	-8.93810161273359	2.01792655195435e-17	2.01162709341547e-16	28.7931186167203
ZDHHC20	-0.855726127401925	3.49077536392467	-8.93736913809438	2.02892099856917e-17	2.02153543071166e-16	28.7877714097993
TSR1	-0.69574383603869	3.3220168310784	-8.93727319936192	2.03036542774382e-17	2.02192315985299e-16	28.7870710591423
PPP1R21	-0.679930269593825	3.51791508359703	-8.93679134380507	2.03763554472258e-17	2.02810893698102e-16	28.7835535965786
ACO2	-0.965458735373194	5.54058372283844	-8.93663919581152	2.0399364686808e-17	2.02934489823075e-16	28.7824429675555
CD164	-0.709443691074886	6.08583390654047	-8.93502821067968	2.06445776686497e-17	2.05267310914026e-16	28.7706840593863
THNSL1	-0.69932395234293	3.39107613986693	-8.93029005228125	2.13828395544627e-17	2.12497513414681e-16	28.7361071153278
LUZP1	-0.650661923873508	2.01962752223617	-8.92937192626395	2.15288905938825e-17	2.13838021658263e-16	28.7294083990449
SPICE1	-0.604434844025297	1.51341115095466	-8.92893768496521	2.15983114156402e-17	2.14416397266148e-16	28.7262402950624
SNX1	-0.618462032120636	4.38013141638001	-8.92825140229717	2.17084777709516e-17	2.15312584297796e-16	28.721233567712
TEX2	-0.726445496201486	3.97651533425811	-8.92823535662743	2.17110601703205e-17	2.15312584297796e-16	28.7211165105858
SURF2	0.733027497151552	5.12562119651685	8.92476894246231	2.22761415197509e-17	2.20802313253196e-16	28.6958313108542
XPOT	-0.852672035715723	4.48794663076993	-8.92247980081913	2.26572716634199e-17	2.24463973666559e-16	28.6791369729661
IFT81	-0.6829930097243	1.7761040019635	-8.91999140003424	2.30789077301405e-17	2.28522931322735e-16	28.6609925731562
CLDN12	-0.701412641452383	4.33561335568949	-8.91906615299415	2.32376566819903e-17	2.29975982451928e-16	28.6542468750355
ZNF664	-0.793599824976235	5.03187254687668	-8.91763460123363	2.34854088115936e-17	2.32307915761555e-16	28.6438107423017
TRAPPC6B	-0.489033328150846	3.57357914446022	-8.91539955109667	2.3877460454977e-17	2.36064056923302e-16	28.6275191791035
TMX3	-0.713870957310422	2.73645289614164	-8.91370809199088	2.41784639872799e-17	2.38916642597361e-16	28.6151916546991
TWISTNB	-0.606997824510255	3.13169542322445	-8.91311719861497	2.42844998743573e-17	2.39840730717879e-16	28.6108855166188
TP53TG5	-0.192168296146138	0.261158050966437	-8.91273965585143	2.43524910356086e-17	2.4038831954779e-16	28.6081342676134
TPP1	-0.738350896591404	6.89865471841617	-8.90806042359028	2.52109837968792e-17	2.48734526028942e-16	28.5740417112155
MAGT1	-0.683780062512967	5.96918616955583	-8.90197664805595	2.63721353071306e-17	2.60056671376542e-16	28.5297328768927
FAM8A1	-0.961287109359336	5.70488098593552	-8.89817209870714	2.71250358809474e-17	2.67343460637321e-16	28.5020337541187
NBPF26	-0.387931395545817	0.519803060747213	-8.89698174422884	2.73649451302174e-17	2.69569330948568e-16	28.4933689036049
ANGEL2	-0.617891228321794	2.9698875236234	-8.89642473372397	2.74779282088227e-17	2.70543219157782e-16	28.4893145572883
EIF4E	-0.467611745327558	1.84146431704134	-8.89502247375923	2.77644103295324e-17	2.73223472991187e-16	28.4791085619385
ZNF593	0.675166141953848	2.71271333297145	8.89457268316201	2.78569279044992e-17	2.73993192325567e-16	28.475835092818
AURKAIP1	0.618315546624336	7.18768289723693	8.89411303683566	2.79517882047564e-17	2.74785152387446e-16	28.4724900055753
CLCC1	-0.642266545822186	3.27116756063318	-8.89111108091136	2.8579239626001e-17	2.80809349350861e-16	28.450645922229
HPS4	-0.652363661865304	2.68749561380955	-8.88996962245832	2.88214645510121e-17	2.83044213632697e-16	28.4423412060898
EXD2	-0.659308039827543	2.47202937677887	-8.88940855633184	2.89412708073855e-17	2.84075178621673e-16	28.4382594026589
PDXP	-0.775583336673976	1.80896029416907	-8.88906594296223	2.90146726055016e-17	2.84649834675582e-16	28.4357669426612
IRF2BPL	-0.80319954938716	3.7754407650716	-8.88660691117868	2.9546937016426e-17	2.89723292341209e-16	28.4178796683864
BBS2	-0.702550077283736	2.52727410742289	-8.88524399423655	2.98460984560089e-17	2.92507031415412e-16	28.4079670233809
VEZT	-0.757753024399101	3.25211228782043	-8.88514518384839	2.98679037026652e-17	2.92571081259236e-16	28.4072484024412
RNF4	-0.68409979881937	3.73991350094503	-8.8841811876697	3.00814658285048e-17	2.94512460538657e-16	28.4002377906122
CEBPZ	-0.59736775611449	4.53289419005889	-8.88321564012031	3.02968878013546e-17	2.9647005631969e-16	28.3932163854295
POLR2I	0.647520323477969	5.50672357441593	8.88030628638439	3.09552719973969e-17	3.02758045671324e-16	28.3720626946822
LARP7	-0.565114181465194	4.02214869208826	-8.88001665538117	3.10215858305415e-17	3.03251828833252e-16	28.369957052831
ABCA1	-0.86579040761891	3.82000126228204	-8.87720450296141	3.16728162178317e-17	3.09460050348626e-16	28.3495147579394
TM9SF4	-0.59964895619868	5.31132191750131	-8.87657561171611	3.18202957803597e-17	3.10742541871403e-16	28.3449437461527
MYO5C	-0.827953466644837	2.117057646302	-8.87589817755408	3.19799200683263e-17	3.12142266178875e-16	28.3400201391621
GTF3C4	-0.650853939042546	2.49490623186777	-8.87384199236512	3.24692937997177e-17	3.16757469044089e-16	28.3250772150435
RPRD2	-0.769791745724309	3.73800902580793	-8.87256409890259	3.27771634611669e-17	3.19598194359266e-16	28.3157914936784
GRAMD2B	-0.564774057269509	3.01311090788968	-8.87221195958577	3.28625077473852e-17	3.20168287690217e-16	28.3132328494164
GGNBP2	-0.558984369864679	3.83949875890781	-8.872184997834	3.2869051246694e-17	3.20168287690217e-16	28.313036948016
CIC	-0.72635073428453	3.99935146293086	-8.87138167800428	3.30646066396921e-17	3.21909483341717e-16	28.3072002815586
SLC30A5	-0.618382890575057	3.96517434872236	-8.8704881822689	3.32834678873621e-17	3.23875695643402e-16	28.3007088242354
CD2AP	-0.806327250150431	4.04535147338525	-8.86991026588851	3.3425791759097e-17	3.25095517819441e-16	28.2965103489698
MAPK14	-0.625492266211605	4.54388000541407	-8.86928014357152	3.35816594510136e-17	3.26445761076316e-16	28.2919328056252
TMEM170B	-0.852959291582363	2.49900700475681	-8.86572793579849	3.44739010104436e-17	3.34949261338793e-16	28.2661315883766
RAB14	-0.591669947675151	5.71409032089932	-8.86491782340431	3.46806501812984e-17	3.3678725670232e-16	28.260248322361
TMEM128	-0.614656377728311	3.90964373510914	-8.86382346913551	3.49618922285031e-17	3.39346431154062e-16	28.2523013596738
NFXL1	-0.769500364622957	2.35016325604089	-8.86166667279845	3.55228050908184e-17	3.44616174957003e-16	28.236641019369
ZFP36L1	-0.784110192827032	6.60417900387184	-8.86002522505366	3.59556573950145e-17	3.48418672941809e-16	28.2247242288301
DNMBP	-0.723220787981893	2.89294097497897	-8.86000619084489	3.5960707263312e-17	3.48418672941809e-16	28.2245860501892
TIA1	-0.797201870310917	3.72983786870203	-8.85997374051087	3.59693181147651e-17	3.48418672941809e-16	28.2243504777665
RAB33B	-0.677668890573491	2.50005955323411	-8.85945786889823	3.61064817357205e-17	3.49570586183126e-16	28.2206055946382
ZBED1	-0.685175187647414	5.16906331038726	-8.85866615477937	3.63179966440736e-17	3.51440816010328e-16	28.2148585519116
ZNF524	0.589105574932276	5.01942875042953	8.85838660503791	3.63929741553511e-17	3.51988583955844e-16	28.212829382766
KDM5C	-0.753002079423162	4.22134402576372	-8.85753704587083	3.66217750638619e-17	3.54022810405446e-16	28.2066629359411
TMEM168	-0.69497072957205	2.5611586642862	-8.85671499020915	3.68445249721028e-17	3.55996519649768e-16	28.200696482766
ZNF319	-0.610815770195031	2.55133405384283	-8.85530131992958	3.72307253773074e-17	3.59546722897787e-16	28.1904369427044
TANC1	-0.67609251628445	1.61028214365592	-8.85515715059235	3.72703355723565e-17	3.59747924214786e-16	28.1893907104594
ATRN	-0.931295954015931	5.70013599901193	-8.85416051991817	3.75453015409686e-17	3.62219525440563e-16	28.1821584933215
TMEM245	-0.887673166161176	4.42073227901563	-8.85404875994628	3.75762606352368e-17	3.62335759321156e-16	28.181347521044
BAZ1A	-0.73171549384629	2.78935589689872	-8.85247936438412	3.80136853845046e-17	3.66369321915044e-16	28.1699600935885
NDUFB10	0.590421637960278	7.60252388543925	8.85221826551193	3.80869470787574e-17	3.6689085270437e-16	28.1680657039177
BMPR1A	-0.559615354600746	1.96107942758297	-8.85136693510981	3.83267944954228e-17	3.69015770116734e-16	28.1618891688893
MTMR1	-0.712616743828348	3.03182115172926	-8.84751403386558	3.94311232690123e-17	3.79319874973466e-16	28.1339405481699
PRMT3	-0.678798545433129	2.42947996537865	-8.84749520531849	3.9436596604757e-17	3.79319874973466e-16	28.133803986705
ZNF136	-0.5463965529589	1.61774493454957	-8.8468146460724	3.96349366950534e-17	3.81036320660925e-16	28.1288680878865
HGS	-0.907092750753554	4.10006505339749	-8.84619959932435	3.98150337698091e-17	3.82575750767072e-16	28.124407542453
UPRT	-0.590199128791915	2.95467673700047	-8.84469866112024	4.02579459196102e-17	3.86637716200366e-16	28.1135230240967
SMURF1	-0.737182523504519	3.80519165368925	-8.84460360112323	4.02861609415351e-17	3.86714851522952e-16	28.1128337071174
MAN1A1	-0.980175077958997	5.98612842230316	-8.84178903141315	4.11304945683281e-17	3.9462207107119e-16	28.0924263299934
MAPKBP1	-0.525566983275229	1.61975653986961	-8.83715932978445	4.25576304507456e-17	4.08110209928071e-16	28.0588672203329
JKAMP	-0.610489525042627	3.88933901864266	-8.83682851513108	4.26614636296803e-17	4.08901272208441e-16	28.0564696925225
[truncated: 17,161 more rows]
