# Supplementary material for: Identification of a senescence-related transcriptional signature to uncover molecular subtypes and key genes in hepatocellular carcinoma
Source: PLoS One. 2024 Oct 9;19(10):e0311696. doi: 10.1371/journal.pone.0311696 (PMC11463828; doi:10.1371/journal.pone.0311696)
Supplement: S1 File — (ZIP) [file pone.0311696.s001.zip › Rawdata of WB and R script for manuscript/files/tcga.diff.clust3.txt]

logFC	AveExpr	t	P.Value	adj.P.Val	B
SCML2	1.08796778152756	1.49932043449174	16.5246796063352	3.667713916937e-46	7.02733986485129e-42	94.1666273882878
SKP2	1.38605126911661	3.60939896039174	15.885687102253	1.53542740804514e-43	1.47093945690724e-39	88.1986868452181
TRIM24	1.09964511288578	3.9928493840486	15.3373904963445	2.6397274012749e-41	1.6859059002809e-37	83.1103863348168
ZNF445	0.834468158365993	2.12582343955351	15.2795229916431	4.53493555658757e-41	2.17223413160545e-37	82.5754275140552
ATAD5	0.818709104209746	1.05698276345259	14.9008307288195	1.54787188617786e-39	5.93144506783355e-36	79.0855200457718
TOP2A	2.03210983209878	3.64818932581832	14.8629087511729	2.20182729747969e-39	7.03116850328514e-36	78.737145104172
CASC3	0.890375806375136	4.54633267280711	14.8084231361118	3.65189952221145e-39	9.9957706922245e-36	78.2369758774846
ZMYM3	0.970176317048824	3.56815258881655	14.7914910360113	4.27331832405053e-39	1.0234597386101e-35	78.081631725001
KIF15	1.22891531028712	1.30282908698228	14.7734676432226	5.05114239135856e-39	1.07533209131589e-35	77.9163227096253
U2SURP	0.953103446442551	3.57027823488518	14.719969803879	8.29526261063291e-39	1.53200674925733e-35	77.4259347024767
KIF20B	0.983556279483304	1.56503761206615	14.7136525105605	8.7954458464669e-39	1.53200674925733e-35	77.3680560601444
SPDL1	1.04141200112309	2.10858411983064	14.5318997223422	4.72785638677996e-38	7.54881069755867e-35	75.7055232280885
SUV39H2	0.870528821827193	2.43416492967702	14.4598172782761	9.19813705082564e-38	1.35566389149092e-34	75.047639559502
XRCC2	0.985518396483068	1.12207697788801	14.441318652821	1.09097612385189e-37	1.37595581336203e-34	74.8789442735631
HELLS	1.11024102397694	1.39660943358185	14.4397648933754	1.10672394206548e-37	1.37595581336203e-34	74.8647776070832
MSH2	1.11161924830235	3.28429909092816	14.4356981734918	1.14902364372612e-37	1.37595581336203e-34	74.8277005052319
TTI1	0.836822448294254	3.79188348453108	14.4216489526757	1.30796243799011e-37	1.47415060658179e-34	74.6996322426666
GINS1	1.52504917529898	2.41752932941422	14.3967608898794	1.64526189777367e-37	1.75128988674131e-34	74.4728419822974
RACGAP1	1.36885016343887	3.04582142061409	14.3328390660226	2.96440323313841e-37	2.98936662878589e-34	73.8908421204038
RAD51AP1	1.35438417146293	2.09626040757273	14.3221367228693	3.27129228764625e-37	3.13389801156511e-34	73.7934671667417
MTBP	0.644473842586278	0.850944543205089	14.3166221179482	3.44159957337035e-37	3.14004989646552e-34	73.7433004249082
SGO2	1.04052517489009	1.4073722938274	14.2971324507528	4.11755130702974e-37	3.49932154902162e-34	73.5660438364794
BRCA1	1.01048485847041	1.63543192763156	14.2949604865508	4.20064695341844e-37	3.49932154902162e-34	73.5462941283621
SMARCC1	0.980547971126328	4.32346196296471	14.278582075835	4.88357262972565e-37	3.89871881606431e-34	73.3973914697571
PRC1	1.5533030027547	2.94653191237329	14.2099156791505	9.17895561164882e-37	7.03475158076765e-34	72.7736317996329
CCDC142	0.759705065676285	2.02987849938253	14.1804791279233	1.20272477768686e-36	8.86315643864621e-34	72.5064896168944
KIF18B	1.4889572526371	1.86756752387537	14.1667893709382	1.3637307615913e-36	9.67743755262568e-34	72.3823056108252
DNMT3B	0.961117539955016	1.29588981527082	14.0894708547888	2.77085542794094e-36	1.89605678569102e-33	71.6815654746574
CENPF	1.54567240796626	2.32354896315233	14.0389468835371	4.40092050892861e-36	2.90764265348525e-33	71.2242604155233
CEP250	0.800414697807002	2.26591887725325	13.9934746890219	6.67121714726749e-36	4.26068401805484e-33	70.8130890643658
CKAP2L	1.23037737894242	1.58858699683145	13.9866746984195	7.0991592898882e-36	4.3216371736575e-33	70.7516353955989
COIL	0.792171253839697	3.89323070174658	13.9848623730051	7.21776563450104e-36	4.3216371736575e-33	70.7352583198553
MCM8	1.05901714328762	1.81126294989092	13.9785557176554	7.64612326369719e-36	4.43938550704358e-33	70.6782731105124
KNTC1	1.16415833979444	1.77936702276355	13.9616346432689	8.92492604822312e-36	5.02945832599867e-33	70.5254164010172
DDX55	0.796675892997645	2.78267171871312	13.951384236743	9.80119642687839e-36	5.36545495825685e-33	70.4328458838518
KIF11	1.31623392175848	2.21064201583833	13.9430606794061	1.0575507540029e-35	5.5576932532499e-33	70.3576914080215
DBF4B	0.798638039015659	1.39399517908493	13.9414474342809	1.07324974097206e-35	5.5576932532499e-33	70.3431267503044
LIN9	0.956620362026658	1.6931073877186	13.9114065877124	1.41198414409255e-35	7.11937268442454e-33	70.0720045145641
ANLN	1.57224731684621	2.24949349962656	13.8975602538813	1.60218565550148e-35	7.87125055369446e-33	69.9470985719751
XPO5	0.909594002589678	3.51578803531252	13.8942960809269	1.65062627605892e-35	7.90649986232223e-33	69.9176583348591
KIF20A	1.59618247929375	2.57801988918414	13.8903506141334	1.71113168270554e-35	7.99641049771661e-33	69.8820761436821
BUB1B	1.42797663867246	1.92756559469057	13.8775388097546	1.92328477297542e-35	8.77384196433547e-33	69.7665538570743
E2F8	1.21885245295277	1.43402973307574	13.8687636626075	2.08354331900146e-35	9.28388139350418e-33	69.6874480992131
MSH5	0.743246843182077	0.892700840646182	13.8595660327237	2.26583308674472e-35	9.86667316864292e-33	69.604549991635
NSD2	1.03924457512338	2.35485214872009	13.8416526569366	2.66777691927133e-35	1.13588012829419e-32	69.4431448150775
CDC23	0.808027511571415	4.02166779946682	13.8003591902027	3.88625304944417e-35	1.59428769279305e-32	69.0713198701532
FOXM1	1.71185153938186	2.88835054585223	13.7996668709984	3.91083097918964e-35	1.59428769279305e-32	69.0650888121565
SUZ12	0.971783302778022	3.57982628045127	13.7957023789649	4.05458998837914e-35	1.59940125849771e-32	69.0294091701149
NCAPG	1.47001495158951	2.29016918046621	13.7947386173987	4.09032680931044e-35	1.59940125849771e-32	69.020735982452
CBX1	1.07466805475321	4.64770386112596	13.7701402642795	5.11683605875672e-35	1.96077157771558e-32	68.7994309010678
PRIM2	0.87109934179781	2.41116850209495	13.7660485053594	5.3109490357133e-35	1.99525065733857e-32	68.7626302035019
NUP155	0.874176066382272	2.86250504819075	13.7557412556871	5.83310622404657e-35	2.14927529332178e-32	68.6699432477756
TOPBP1	1.0617909783443	3.17244987032095	13.7332051826119	7.16004443466638e-35	2.5884236107209e-32	68.4673647262299
NOL11	0.75641993183125	4.37863133814298	13.7261937775104	7.63134555259965e-35	2.7077144590335e-32	68.4043597122627
SMC3	1.21174028664839	4.33097107514856	13.7021200509272	9.49786663580263e-35	3.30871135894506e-32	68.1881078042731
TICRR	0.807494317963896	0.805542150207542	13.6872416746503	1.08724877083717e-34	3.70459892174615e-32	68.0545162346921
KIFC1	1.71421039424105	3.23622062271933	13.6857481529024	1.10209884415204e-34	3.70459892174615e-32	68.0411085562165
PSPH	1.33188890170491	4.21906489623101	13.667300016591	1.30310078471064e-34	4.24329877542858e-32	67.8755334785251
PRIM1	1.20422177769447	3.12211559862702	13.6670002202138	1.30665254566955e-34	4.24329877542858e-32	67.8728433374486
NUF2	1.50313225036988	2.2245577518835	13.6567673073746	1.43385151198094e-34	4.57876582825914e-32	67.7810322534779
UBAP2L	0.997934967702884	5.15778195125605	13.6377031901174	1.70467184449631e-34	5.35434631812283e-32	67.6100444376582
CKAP5	0.937440675962236	4.27614737109896	13.632570776324	1.78592552564399e-34	5.51908597924819e-32	67.5640242900269
ASPM	1.42287514552411	2.20345609589897	13.6300533517854	1.8271808714608e-34	5.55695007891887e-32	67.5414536382804
MED20	0.839054413047666	3.58489397571355	13.6223322814961	1.95973599547835e-34	5.86695963646331e-32	67.4722365593456
ZNF318	0.957737028937703	2.91614243531975	13.6035071449872	2.32452236116622e-34	6.85197668306843e-32	67.3035272600971
CENPI	0.938111906177219	1.09967177096371	13.5829505389239	2.80060408166462e-34	8.13023851586274e-32	67.119385910904
COMMD2	0.838481201214295	3.47399640135126	13.5738076359112	3.04248842975361e-34	8.7006087035939e-32	67.0375145976496
NUP107	0.906046963014712	2.96219749166423	13.570310377497	3.14042607845525e-34	8.84861230341216e-32	67.0062026297683
CBFA2T2	0.900288082314207	2.53256496073434	13.5673751886783	3.22504616102753e-34	8.9553455717808e-32	66.9799250383752
LSM14B	0.94695032948986	4.42272313309179	13.5400156867652	4.13174027231249e-34	1.12430828033166e-31	66.7350744295164
SMPD4	0.897716206513772	3.79172587406495	13.5390961071018	4.16627807429792e-34	1.12430828033166e-31	66.7268475370209
NFYA	1.04168839655875	3.86672228012909	13.5054899391922	5.64694728303831e-34	1.5027154158752e-31	66.426319125584
PARPBP	0.983274503098569	1.38686910572101	13.4801117517635	7.10354160975611e-34	1.84874594901807e-31	66.1995321971546
TEFM	0.637191709680342	2.19093602207145	13.4795415472624	7.14025053378587e-34	1.84874594901807e-31	66.1944382866374
VHL	1.11605302302273	3.68633224700976	13.4766251464287	7.3309835230651e-34	1.8728219240257e-31	66.1683857832234
HNRNPU	0.763729196719827	6.30553430984892	13.4364313548267	1.0540651066729e-33	2.65735361103326e-31	65.8095196043512
SASS6	0.895083413885276	1.64552185515705	13.4338187267272	1.07922772259305e-33	2.68545495647828e-31	65.7862052673925
KIF14	1.03900063178441	1.27129948738378	13.4046499523731	1.40429005220332e-33	3.44951248720713e-31	65.5260137009422
DONSON	0.989365249129358	3.33900746420511	13.3998315636308	1.46668690998901e-33	3.55717989815055e-31	65.4830507635657
KHSRP	0.88177631490028	6.03363805491562	13.384196710905	1.68883170371708e-33	4.0447519304024e-31	65.3436788186768
UBAP2	0.86234378009835	2.56750757482067	13.3741120642758	1.84960974644874e-33	4.37512626443925e-31	65.2538112850769
LMNB1	1.52657671463333	3.81083181217262	13.3633179992031	2.03864302947253e-33	4.76346346886507e-31	65.1576470444963
ZWINT	1.5207681013861	3.92515776810768	13.3491318031985	2.31667980226317e-33	5.34790180859786e-31	65.0313019973129
KIF18A	1.04490701790834	1.17585544346452	13.3454740047306	2.39430503407475e-33	5.46129576819907e-31	64.998732248198
SETDB1	0.905140075545531	3.6073186754322	13.3374782222018	2.57314070002214e-33	5.80016186028521e-31	64.9275467208772
CDCA8	1.52306090805096	2.94398064836254	13.3298020871122	2.7573448241734e-33	6.14310777106539e-31	64.8592205241665
KPNB1	0.903874692825411	5.50342245247836	13.3111498218438	3.26160301487585e-33	7.18302457069209e-31	64.6932499357097
CCDC138	0.719576909453913	1.21895297643188	13.3035549725851	3.49237700685222e-33	7.6038572103737e-31	64.6256924286128
DNA2	0.887520905316404	1.51478246912131	13.285128851145	4.12220410127987e-33	8.87431804275532e-31	64.4618433648515
MCM2	1.60834186337008	3.81548980621362	13.2784456404161	4.37762814493875e-33	9.31948391744739e-31	64.4024339319472
PPP1CC	0.79164812104376	4.93671128351604	13.2769885849824	4.43537737489727e-33	9.33866269264084e-31	64.3894830035842
EZH2	1.20012007863078	2.78475574955505	13.266403985946	4.87832780974378e-33	1.01596479168142e-30	64.2954171656411
CKAP2	1.13082505610289	2.74155961461791	13.2579640949986	5.2629204484526e-33	1.08427479346615e-30	64.2204298490386
KIF23	1.28377265698546	1.63801901283716	13.2471643486144	5.79945241875801e-33	1.1821011525894e-30	64.1244993951031
TAF4	0.789179693178809	2.39181571340262	13.2428482127319	6.02883120057726e-33	1.21592006108485e-30	64.0861681444144
NCOA6	0.896288096133354	3.16451093583858	13.2357542895529	6.42565032824179e-33	1.28245271134492e-30	64.0231769234269
ERCC6L	0.818039165001341	0.884113837456206	13.2277679235298	6.90363436221254e-33	1.36364571525765e-30	63.952275071904
WDCP	0.708513488446676	2.6511970920425	13.2254009311802	7.05199401143813e-33	1.37873678835872e-30	63.9312640755488
WIPF2	0.828717745912621	3.45918513374859	13.2240502620116	7.13807222708601e-33	1.38146933202998e-30	63.9192752200556
ANKRD26	0.663943992785919	1.26674581991867	13.2177110793362	7.55627659008244e-33	1.4477825946598e-30	63.8630127989151
GTSE1	1.3459270977204	1.7921788828269	13.1923842620234	9.48546178924051e-33	1.7994202760579e-30	63.638321763774
HJURP	1.45326273818598	2.35478000643164	13.1884875471837	9.82304740336621e-33	1.84519204165193e-30	63.6037646813901
TTK	1.29137669549145	1.70884338003057	13.185365005156	1.010218905646e-32	1.87920332351236e-30	63.5760757251804
BUB1	1.2949777141722	1.92360634219366	13.1789266874942	1.0702961322176e-32	1.97181479743166e-30	63.5189915227068
NUP160	0.932584774063158	3.14683229985847	13.1656127621121	1.2060673471832e-32	2.20078574971716e-30	63.4009767691485
NEK2	1.51812350494854	2.5942744858269	13.1544776400116	1.332714967726e-32	2.40894516807831e-30	63.3023069183618
HAUS5	0.820674845306385	2.94851057050397	13.1260281904899	1.71979286231435e-32	3.07955432167691e-30	63.0503452438444
SENP1	0.793018202282201	2.2059080034759	13.1238400982194	1.75383935685701e-32	3.09122460671773e-30	63.0309744048563
CDK1	1.56585134811323	3.03922706327157	13.1235389393678	1.75857767292397e-32	3.09122460671773e-30	63.0283083815299
STIL	0.945677186900402	1.29273914072496	13.1222509514594	1.77898681785888e-32	3.09867158456147e-30	63.0169066490452
ZNF572	0.742854515440833	1.29447481398877	13.1179497099035	1.84886983639054e-32	3.19138252840025e-30	62.9788333649967
MDC1	1.00513086653798	3.33212691044945	13.1158206119594	1.88446772759933e-32	3.2237858625717e-30	62.959988862959
NEMP1	1.09511092372381	2.64940232950868	13.0944365376244	2.28217331900347e-32	3.86959653027491e-30	62.7707797301575
RBM12B	0.802619163818847	1.8134648967773	13.0887718897949	2.40087639227121e-32	4.03515716455407e-30	62.7206764582163
TIMELESS	1.0523055922808	3.9542677508366	13.0618055407976	3.05601294316026e-32	5.09158330356092e-30	62.4822671275131
INCENP	1.15343239030359	2.50134694349394	13.0598098886623	3.11104903358062e-32	5.13859478305213e-30	62.4646305253851
ADNP	0.895967512870434	4.45303651808619	13.0543782643274	3.26589854862199e-32	5.31362193834798e-30	62.4166333353607
EME1	1.01303458070269	1.37776926274011	13.0541530956207	3.27248115200972e-32	5.31362193834798e-30	62.4146437590842
NCAPG2	1.0892668242336	2.33597696805499	13.0527740670543	3.31308537487601e-32	5.33434586408609e-30	62.4024590178792
METTL6	0.593127153946272	1.97323197568865	13.0436117568272	3.59591585646658e-32	5.7414789841583e-30	62.3215148680124
TMPO	1.03135403453237	4.49206382906046	13.0142667732998	4.67407568838507e-32	7.40126365202131e-30	62.0624043973701
RFC5	0.924548118517697	3.41956742022965	13.0026001499366	5.18738017209567e-32	8.14673804076664e-30	61.9594485859627
MCM6	1.30213716736171	4.11522163257286	12.9914079972081	5.73253258912918e-32	8.92970117135894e-30	61.860711135728
KIF4A	1.52068013513707	2.49979378557209	12.9786150409045	6.42592982373805e-32	9.92909801796943e-30	61.747888935466
SGO1	1.05883476582258	1.43082895180402	12.9587026781599	7.67516697692048e-32	1.16819225360209e-29	61.5723601012282
SFR1	0.804944895953486	2.32385956602852	12.9585990175242	7.68226638590098e-32	1.16819225360209e-29	61.571446581311
MED24	0.799272900419865	4.51753572466885	12.9573538876085	7.76805494423739e-32	1.17193647820148e-29	61.5604739542945
GINS4	0.955910575791499	1.14149255529473	12.9445209153094	8.70984216440908e-32	1.30375449898498e-29	61.4474065360968
MELK	1.4477075566544	2.44216456129208	12.9389620791917	9.15234555400949e-32	1.35937163422343e-29	61.3984419720621
PMS1	0.652502840089346	2.22481219476308	12.937109433382	9.30474669133371e-32	1.36902748397573e-29	61.382124791212
WDHD1	0.954079245586331	1.37399923779662	12.9364420880011	9.3602609812537e-32	1.36902748397573e-29	61.3762473542962
DVL3	0.891481656302892	4.70560534766628	12.9331184893586	9.6416961502078e-32	1.39221364916723e-29	61.346977438585
RFC3	1.06354277349311	2.94281674396561	12.9328579247123	9.66411353545104e-32	1.39221364916723e-29	61.3446828414323
TCF19	1.50374691877141	3.4532778851892	12.9086262304581	1.19929249511414e-31	1.71480926913335e-29	61.1313663310439
CDAN1	0.661988243297445	2.72783167289187	12.904756225906	1.24134930683986e-31	1.74981276502311e-29	61.0973114550339
CEP295	0.694294361005946	1.29899994584818	12.9046939208793	1.24203828832538e-31	1.74981276502311e-29	61.0967632201496
EXO1	1.18286197589938	1.78156760458123	12.9013262385564	1.27985152300315e-31	1.78992373582046e-29	61.0671317271538
ZCCHC8	0.717750603990725	2.56828653859123	12.8907131729036	1.40668834951388e-31	1.94866524047745e-29	60.9737682751831
KHDC4	0.997019484624338	3.60064313591698	12.8901548308444	1.41369764314387e-31	1.94866524047745e-29	60.9688573050679
CNOT10	0.683052611399667	3.61875586285551	12.8887226212367	1.43183686654749e-31	1.95957102593213e-29	60.9562604769334
CSE1L	0.844674630018028	5.49652219498447	12.8658127043975	1.75563541378093e-31	2.38567195234344e-29	60.7548291191632
C1orf131	0.827463192575107	2.73955804711058	12.8612879950267	1.82773986757864e-31	2.46616168047934e-29	60.7150620515781
C17orf80	0.747145548453191	3.16392967882192	12.8536858445616	1.95559225555611e-31	2.62022011303882e-29	60.6482594057468
ZMYM1	0.784514967007769	1.93588072700098	12.8520741289913	1.98382281088597e-31	2.63958646226217e-29	60.6340985976751
POLA1	0.935426356256314	2.14941238132898	12.8505242719999	2.01135291861596e-31	2.65776013246081e-29	60.6204819095563
TPR	1.00083875272673	4.11508646424645	12.8471071819985	2.07340350421403e-31	2.7209870644343e-29	60.590462288765
FIGNL1	0.971290053991918	2.1018323104743	12.8437454446529	2.13631051032728e-31	2.78447002570549e-29	60.5609318353375
DTL	1.39404348007054	2.45756405633815	12.8415164981813	2.17906528033046e-31	2.82100613318457e-29	60.5413537173959
TAF5	0.616766034408608	2.11263094832707	12.8369495543907	2.26934908948161e-31	2.91816970164212e-29	60.501243562161
POLQ	0.753761029788567	0.798788114460548	12.8270412282806	2.47825135481989e-31	3.16555306388994e-29	60.4142397973465
FBXO43	0.740475908217038	0.87467255762365	12.8120258975469	2.83191860072958e-31	3.59334837019727e-29	60.2824397082143
CENPL	0.931000078449647	1.63262697544051	12.8085264678239	2.92132216877477e-31	3.68240347063977e-29	60.2517310251672
POU2F1	0.642034210336265	1.85305256023337	12.7870400500203	3.5353417357157e-31	4.42726455270019e-29	60.0632491221651
FANCD2	1.03088638303336	1.60223390505218	12.7848362571722	3.60517511776179e-31	4.47641473438221e-29	60.0439238340545
RBM12	0.841521111179791	3.76629644687563	12.7843010927995	3.62233975951048e-31	4.47641473438221e-29	60.0392311104732
ILF3	0.858511563628316	4.98484028455674	12.783608333682	3.64468005513374e-31	4.47641473438221e-29	60.0331565870011
CDK2	1.0617992967789	3.60876139696281	12.7390463769015	5.41140808038569e-31	6.60398591211401e-29	59.64267094954
LRPPRC	0.766794651670504	5.02357931821032	12.7291563576219	5.90712432038226e-31	7.16332291003317e-29	59.5560768487186
MYO19	0.907769201266583	2.65734731747475	12.7243276668781	6.16534420431872e-31	7.41746153493953e-29	59.5138074983048
CEP78	0.694387703636274	1.57868064379992	12.723802051964	6.19412236738165e-31	7.41746153493953e-29	59.5092067416532
PPP2R5D	0.864760930080533	5.10005819721495	12.7224331534619	6.26970145337638e-31	7.46133415196841e-29	59.497224982591
CENPQ	1.04627343999874	2.76063891258595	12.7184340418548	6.49580450217625e-31	7.68269223837635e-29	59.4622241694571
SMC4	1.37346564268022	2.43069570407189	12.7152246143194	6.68312394064191e-31	7.80794566820194e-29	59.434137805567
MGME1	0.828344635607217	4.15611648695704	12.7152231558045	6.68321027967181e-31	7.80794566820194e-29	59.434125042413
TPX2	1.63820838908271	4.02717051294244	12.7110916008947	6.93230049237335e-31	8.0498713596287e-29	59.3979729128062
ATXN7L3	0.913062687524119	4.39324044230865	12.7015736423341	7.54191085748673e-31	8.7050007246654e-29	59.314705400238
GPSM2	0.873422017462764	1.32510097644479	12.687017254448	8.5791110460384e-31	9.84286033785005e-29	59.1874052842302
RMI1	0.941208301496354	2.75377343969106	12.6788853372402	9.21922346208975e-31	1.05143048531928e-28	59.1163133827854
ATXN2	0.618992910673938	2.67100789148531	12.6715627634847	9.8362496783736e-31	1.1151629812878e-28	59.0523119247874
MCM3	1.26395522076399	5.44806144973036	12.6639812582566	1.05184849927002e-30	1.18549513211845e-28	58.9860622286876
PIP4K2B	0.775294421545194	4.29847577081068	12.661944572609	1.07096631965369e-30	1.19998331488682e-28	58.9682675833041
ZNF207	0.729316292497909	3.70173046085321	12.6594404582973	1.09494703756771e-30	1.21972007208124e-28	58.9463904880982
TXLNG	0.814133192599696	3.22159311868105	12.6581084711352	1.10792012225094e-30	1.22703754579931e-28	58.9347543107002
CENPK	0.946316860695892	1.27694450194568	12.6537998196994	1.15094328017238e-30	1.26736053150017e-28	58.8971173488315
MBTD1	0.799752673218332	2.60798962034701	12.649244804402	1.19823813127747e-30	1.31189957687293e-28	58.8573336927638
ZNF852	0.432028179857366	0.794936855477254	12.6445673647782	1.24882025167984e-30	1.35951113762419e-28	58.8164865015
CCNF	1.05569957740869	2.02163471053746	12.628295229698	1.44194760482861e-30	1.56088791573537e-28	58.6744303019692
MKRN2	0.703578377144957	4.22457362814747	12.615456768281	1.61510110743001e-30	1.73850209091904e-28	58.5623999207941
MCM4	1.30102161146578	3.98937332802195	12.6114748056169	1.67290489542753e-30	1.79066244672578e-28	58.5276616425781
PRRC2A	1.00308077145693	5.36279336536075	12.605864330547	1.75786418572151e-30	1.87114876657912e-28	58.4787235649435
DARS2	0.971252202988096	4.39526691761074	12.6012005413249	1.83175096983727e-30	1.93902478354045e-28	58.4380494861663
ANAPC1	0.592496260391597	1.43115450779293	12.5949444036317	1.93574748180666e-30	2.03785284348438e-28	58.3834972888725
USP49	0.517962646612569	1.03214147580971	12.5719306583398	2.37154027059766e-30	2.48298970407929e-28	58.1829127766937
CCDC93	0.850979492568556	2.82640282272995	12.5712277279928	2.38628853044149e-30	2.48409707188054e-28	58.1767883805984
NCOA5	0.817842798401311	4.23774762196852	12.5706476525815	2.39852796606419e-30	2.48409707188054e-28	58.1717344786785
CENPE	0.950534299556697	1.19097269233414	12.561196546508	2.60698986165308e-30	2.68547987899317e-28	58.0894045961611
UNG	0.817581217430463	5.25915975805263	12.5577148965646	2.68825376729764e-30	2.75438193483544e-28	58.0590815490204
CAD	1.01196660076502	3.37333092583189	12.5570042851518	2.70514753291998e-30	2.75694823035887e-28	58.0528929600007
LSM11	0.657168293063454	1.65599165509905	12.5423296952999	3.07866071778667e-30	3.12101266416892e-28	57.9251251313716
CIP2A	1.06044094545353	1.37585027214533	12.5359351315611	3.2570979847502e-30	3.28452617830599e-28	57.8694676079953
MCM10	1.08166388574418	1.31574296563541	12.5314436666442	3.38855611896473e-30	3.39920079787248e-28	57.8303810759736
ARHGAP11A	1.16057535077024	1.91882303665191	12.5300321499536	3.43095090247293e-30	3.42380308809278e-28	57.8180986241531
ANAPC5	0.631719601247536	4.28444109427512	12.5269043863471	3.52678568678897e-30	3.50120278543402e-28	57.7908840130486
IPO9	0.830433317660938	3.90052173359927	12.5213391462656	3.70394745012358e-30	3.65812541981277e-28	57.7424675563915
OSGEPL1	0.620654767089923	2.62285418384989	12.5102736750642	4.08297600301726e-30	4.01178565219542e-28	57.6462253138544
CDC27	0.752216333345313	3.92114335960594	12.5071443213102	4.19701181031002e-30	4.10082692926808e-28	57.6190137418135
ZBTB12	1.19778421945352	2.22847318176892	12.5066206200628	4.21640347111593e-30	4.10082692926808e-28	57.6144601130122
CCAR1	0.814712307217172	4.01316642298352	12.5008727236631	4.43519495596298e-30	4.29183511900256e-28	57.5644865778708
FLVCR1	1.02081188479872	2.63427248563367	12.4972691833595	4.57809462634241e-30	4.40785392164425e-28	57.5331611841226
ESPL1	1.1900873371223	1.83506534429533	12.4935847130528	4.72894785637976e-30	4.53033204641181e-28	57.5011359514323
PYGO2	0.894285523506627	5.18252664202815	12.4855994621312	5.07310300460182e-30	4.83585341135178e-28	57.4317413376875
NCAPD2	1.20972791764962	3.45666450858313	12.4841090078898	5.14005071319532e-30	4.87541443885259e-28	57.418790711181
DSN1	0.984475111054505	3.98538171729306	12.4752197789144	5.55801740545369e-30	5.24589229007353e-28	57.3415644790751
PTBP1	0.674153825322012	6.17647204604453	12.4619677529242	6.24480228897894e-30	5.86521626749198e-28	57.2264763665785
TASOR	0.830274529646864	3.33412537299111	12.4580906038056	6.46127816004237e-30	6.03893119738594e-28	57.1928141738616
SKA3	1.21734005024797	1.94816221909341	12.4314646286256	8.16405280099949e-30	7.59336173141506e-28	56.9617545759314
HMMR	1.32082622332874	2.47008078609683	12.427042933744	8.48726733407739e-30	7.85584744545521e-28	56.9234022751023
SETD2	0.82610192077486	3.70271543284243	12.422431889044	8.8379092782576e-30	8.11853232691772e-28	56.8834134166578
ZBED8	0.799745895607458	1.80106545911601	12.4222014021798	8.85581031485283e-30	8.11853232691772e-28	56.8814146961404
ASXL1	0.831857427194528	3.88284492154342	12.4196452303903	9.05677698906358e-30	8.26323081478372e-28	56.8592492502178
KAT7	0.708265073079523	2.63318424765591	12.4042907280027	1.03632488386178e-29	9.41041932454582e-28	56.7261434611271
NCAPH	1.32519352795022	2.20845447401863	12.3989450692152	1.0860847817007e-29	9.81574736669123e-28	56.6798182508237
NUP205	0.952544398542221	3.2052200794154	12.3969622861785	1.10514068070971e-29	9.94107767248737e-28	56.6626375878845
NCAPD3	0.866995284780675	2.17496156056724	12.3960708565501	1.1138161308e-29	9.97229769445234e-28	56.654913777596
MKI67	1.44626870012463	2.51036656654516	12.3943043377131	1.13120898151826e-29	1.00406228961034e-27	56.6396083971625
ZNF891	0.302601413918692	0.493965953044425	12.3942318676389	1.13192825968598e-29	1.00406228961034e-27	56.6389805244103
TET3	0.871869791345049	1.89478671026481	12.3901690533832	1.1729898025497e-29	1.03569053533881e-27	56.6037831053605
TAF11	0.704875125057229	5.38288757167302	12.3849657062992	1.22775287632184e-29	1.07907087662048e-27	56.5587116651161
CHEK1	0.968951653258853	1.90574043768419	12.3822494956072	1.25734433010623e-29	1.10003275638517e-27	56.5351868454063
HACD2	1.12336187057158	5.2246925995946	12.3815129067943	1.26549078355057e-29	1.10212742785586e-27	56.5288076834753
CPSF6	0.810351899434105	3.85914497771268	12.3745526988996	1.34511243286575e-29	1.16616987392343e-27	56.4685369588107
SRPK1	0.903103021815919	3.90453960367452	12.3680522270754	1.42397549729086e-29	1.2289806544186e-27	56.4122595630062
POLG2	0.750060838455548	2.54353321205432	12.3630693593974	1.48753170451236e-29	1.2780765676438e-27	56.3691287920711
SAP130	0.784361051664161	3.64781119743216	12.3590405611187	1.54097911301418e-29	1.31808749131035e-27	56.3342613933196
DEPDC1	1.16340488913525	1.46757984264515	12.3445934164614	1.74886076240373e-29	1.48925209811802e-27	56.2092657411847
CDK12	0.802347158631852	3.0188420704405	12.3440304613539	1.75750374464715e-29	1.48998990032918e-27	56.2043962909363
POLR2D	0.633509132977274	3.97145116993585	12.3424442588894	1.78208608555884e-29	1.50417486340562e-27	56.1906764369515
ZNF512B	0.937373848255254	3.99976754410602	12.3282851876114	2.0172642697525e-29	1.69520979861658e-27	56.0682392352202
DBF4	0.821772507765151	2.00006727212999	12.3205174369812	2.15916615136157e-29	1.80653377554968e-27	56.0010936782456
PAXIP1	0.715506811839978	1.98188845243786	12.3099504811929	2.36829878162968e-29	1.97289585460977e-27	55.9097790023322
LRRC58	0.910792281429423	3.41912372680924	12.3001154933524	2.58103180131882e-29	2.14080386637526e-27	55.8248183074497
WDR48	0.607039731340666	3.29598020377881	12.2975618731659	2.63931351850872e-29	2.17970892304427e-27	55.8027630859501
BORA	0.733401682002511	1.18121919570695	12.2963865593973	2.66657671462622e-29	2.19277295503169e-27	55.7926127107955
MIS18A	0.973762744888021	3.48217505062874	12.2900352150591	2.81883416013716e-29	2.30807104736017e-27	55.7377673765752
ZNF687	1.03260072712544	3.92414859300002	12.288370893248	2.86014446944525e-29	2.3319305546626e-27	55.7233974839719
PTPN23	0.769853368342442	4.42253841028832	12.2854395984546	2.93437441491271e-29	2.38231414363252e-27	55.6980903747181
NFRKB	0.760956022336899	3.32619614066333	12.2810918776443	3.04802168087479e-29	2.46413904664815e-27	55.6605592043537
SART3	0.773527675385361	3.58025708353216	12.2744199439596	3.23100751687973e-29	2.60109680770654e-27	55.6029751177527
USP39	0.679049957476352	4.42072903737455	12.2686188494489	3.39897967483787e-29	2.72487240878216e-27	55.5529174782315
DNAJC9	0.975775052066273	2.77541330205949	12.2606159445514	3.64507476279686e-29	2.90998468563283e-27	55.48387634085
PPWD1	0.682266940370629	3.18238857901273	12.2526321583726	3.90826354500356e-29	3.09515158333279e-27	55.4150185651499
CDCA2	1.01288447011619	1.22166734270137	12.2526010541953	3.90932506871887e-29	3.09515158333279e-27	55.4147503369217
DVL2	0.897568690997106	3.27782720826385	12.2513371631898	3.95270298906192e-29	3.11661684240438e-27	55.4038513544355
GMPS	0.839759867339963	3.69942908647384	12.250555943544	3.97975462540037e-29	3.12486595575212e-27	55.3971148501485
BRPF3	1.07810721240798	3.99309230756246	12.2500955344312	3.9957837116872e-29	3.12486595575212e-27	55.3931447972003
UBA2	0.85970181236007	4.86002920505217	12.2484263276527	4.05443810009785e-29	3.15784691048272e-27	55.3787519402834
CIT	0.827648015555802	1.23725308756934	12.2452536290408	4.16829858344706e-29	3.2333846501557e-27	55.3513973391933
ZNF789	0.616855956404488	1.61783274917671	12.2421400037176	4.283135258581e-29	3.30906740138758e-27	55.3245548951886
UBE3B	0.659688562120962	3.10504437178125	12.2393816944788	4.38749699270476e-29	3.37608202330214e-27	55.3007779647016
GGA3	0.760630276852095	3.39129909620036	12.2383104472481	4.42870762785577e-29	3.39416152598866e-27	55.2915442900001
UBXN7	0.786529082571851	2.40845270960382	12.2364365930963	4.50172371020163e-29	3.43637554930132e-27	55.2753933010881
QRICH1	0.675923151631526	4.30144669195518	12.2312122489624	4.71168833721455e-29	3.58237891035836e-27	55.2303693921068
FAM83D	1.39091838553096	3.47112133033955	12.2230829503813	5.05796515517975e-29	3.83045898708475e-27	55.1603260739739
ZNF605	0.701195609771158	1.67661019018539	12.2204484145304	5.17553746224547e-29	3.90406684159934e-27	55.1376306226667
UBE2O	0.738119822548705	3.54841825332667	12.2192556456554	5.22965908980561e-29	3.9294222808108e-27	55.127356070132
PRKAR2A	0.751112182969071	4.24030479353803	12.2162856894221	5.366882469442e-29	4.016776098223e-27	55.1017745646814
HLTF	1.0329434874323	3.81741666332745	12.2121095317348	5.56592565352137e-29	4.14398958258412e-27	55.065807878716
WAC	0.760734041759519	4.16483519267296	12.2117829270971	5.58179878045192e-29	4.14398958258412e-27	55.0629952476399
DPF2	0.697141215178864	3.18151843826473	12.2108225780203	5.62873388166488e-29	4.14398958258412e-27	55.0547251606241
BRIP1	0.839372459395072	1.27580570220123	12.2108089064179	5.62940488381575e-29	4.14398958258412e-27	55.0546074289799
OIP5	1.20847907386607	2.21555535990227	12.2104916901923	5.64499624767461e-29	4.14398958258412e-27	55.0518757683202
BCORL1	0.988591701415809	2.23794836378639	12.2090799547889	5.71490724429779e-29	4.17929858018113e-27	55.039719173633
GGNBP2	0.648517174575846	3.83949875890781	12.2026476774631	6.04451962417247e-29	4.40353596954922e-27	54.9843375571814
DHX9	0.905999169938143	5.38625518401714	12.1989091637524	6.24472633508202e-29	4.53215744621862e-27	54.9521546796355
KANSL1	0.811861300623494	2.53612073551483	12.1938200725495	6.52791690043099e-29	4.71980708725501e-27	54.9083519699589
ARL6IP6	0.971013366969094	2.37306526702405	12.1906357162744	6.71158530048384e-29	4.83435993824325e-27	54.8809475084826
PARP2	0.71147195362162	3.44629401227892	12.187758130861	6.88198310206861e-29	4.93853169421852e-27	54.8561856624941
PRRC2C	0.974368195457103	4.25065054955531	12.184627374461	7.07227066403513e-29	5.05614574339228e-27	54.829248018496
ZNF850	0.494812475724814	0.637665938735197	12.1841331369638	7.10278577300001e-29	5.05908458775763e-27	54.82499576464
ZNF37A	0.748152759138242	2.0767426438459	12.1785633002919	7.45587940560007e-29	5.29091294115916e-27	54.7770797135059
CDC6	1.39854008617095	2.58850408242168	12.1752716904155	7.6727115656525e-29	5.42469201468273e-27	54.7487670189044
GTF3C2	0.765217864383491	3.69527688909477	12.1675170808773	8.20869337153804e-29	5.78230018377459e-27	54.6820785480293
RHOT1	0.732557658086574	3.13392154843498	12.1666776775634	8.26890302473534e-29	5.80337662834906e-27	54.6748608680032
TDG	0.784645313344502	2.67670370348856	12.1643120232499	8.44096667481784e-29	5.90251538282883e-27	54.6545207070908
FANCG	0.982440841100539	2.91257065001981	12.1587269993103	8.86146944257326e-29	6.1722304463408e-27	54.6065065897485
DIDO1	0.785673654090287	3.23881920034166	12.1583434114021	8.8911044007832e-29	6.1722304463408e-27	54.6032092450306
FANCI	1.13171424723393	2.19918714619397	12.1555290793696	9.11157252973277e-29	6.30244511442888e-27	54.5790184057344
QSER1	0.827479207132205	2.35156173619532	12.1537985261169	9.2498350912437e-29	6.36652150507673e-27	54.5641444435456
RBM4B	0.639114093957939	2.80222213032205	12.1535400402124	9.27066544841549e-29	6.36652150507673e-27	54.561922854476
NUSAP1	1.45583858016413	4.05801718709743	12.1521125807559	9.38654314142814e-29	6.42307737820583e-27	54.5496547331155
ZNF143	0.693498616903851	2.79738746313412	12.142365192882	1.02173169080227e-28	6.96668298781904e-27	54.4658981307988
GEMIN5	0.742166370104089	3.068557563877	12.1401808823357	1.04133093607573e-28	7.07514210468472e-27	54.447132811777
RBL1	0.913454863885881	1.69098218534908	12.1393385695032	1.04898844520427e-28	7.10198537459852e-27	54.4398969155801
TCERG1	0.821969017460183	2.95611255202534	12.1386304683232	1.05546920840564e-28	7.12070071586343e-27	54.4338141284502
PARG	0.730950676969035	2.85676327634511	12.1362176732528	1.07785281211311e-28	7.2461964491534e-27	54.4130886598661
NUP153	1.06399556113284	3.96368623950685	12.129611681581	1.14158583931315e-28	7.64782681162233e-27	54.3563532326399
DEPDC4	0.345122062130775	0.639870653434247	12.1242559350072	1.19600153273805e-28	7.98445622552649e-27	54.310365018786
RRP1B	0.765996731330784	3.826740007006	12.1234497361793	1.20441347111434e-28	8.01269517588566e-27	54.3034431655614
GCN1	0.768223632173751	4.51850430171272	12.116606458021	1.27823172495948e-28	8.47436673018116e-27	54.2446960050577
SUDS3	0.726566303251585	3.64542402937048	12.1158585900638	1.28656726342557e-28	8.50021681628758e-27	54.238276663647
C21orf58	0.849618996742864	1.44559514220597	12.0999208358924	1.47765857654198e-28	9.72918842836574e-27	54.1015142225419
NR2C1	0.643183161727495	2.72612876961801	12.0947922026714	1.54497053337311e-28	1.00930748377121e-26	54.0575213619758
TBCCD1	0.761632543854797	3.04826754866877	12.0947595458498	1.54540878640271e-28	1.00930748377121e-26	54.0572412604893
IP6K1	0.71407888848215	4.39390224233761	12.094512465936	1.54872860244643e-28	1.00930748377121e-26	54.0551220366858
POLR1A	0.69873626921942	2.90423129207288	12.0869537057067	1.6537955888481e-28	1.07412621973999e-26	53.9902987846251
PDCD7	0.654657925439907	3.41224526125378	12.0838688978117	1.69868757509874e-28	1.09955587631391e-26	53.9638486638301
HASPIN	0.698907446049194	0.777624873862404	12.0755338313761	1.8261474510568e-28	1.17808030849321e-26	53.8923954324843
LUC7L3	0.727639214271188	4.20077705098285	12.0689301337604	1.93385856686603e-28	1.24338020607897e-26	53.8357993507369
SMARCE1	0.666003634046052	3.47355123873878	12.0679550995913	1.95028941867695e-28	1.24975067765386e-26	53.8274440650493
XPO1	0.757264560911393	4.4379107996733	12.0634809011685	2.02748767559906e-28	1.2948887954826e-26	53.7891073259514
ZNF765	0.52993854893999	0.990723889340669	12.0627893307956	2.03968868622366e-28	1.29835332983539e-26	53.7831822092444
TUBD1	0.672295514001782	2.33469456261626	12.0616076738792	2.06070550207036e-28	1.30738799402875e-26	53.7730585472571
SOCS7	0.832522864664987	1.84621719902394	12.0608700135913	2.07393465361436e-28	1.31143854664195e-26	53.7667389705519
MED12	0.928151633983575	3.31468673729419	12.0603907667519	2.08257473120107e-28	1.31257012663857e-26	53.7626333240536
PLAGL2	0.955966975290812	2.3926617036102	12.0515019908772	2.24948435386648e-28	1.41311869574038e-26	53.6864968642568
STRBP	0.727289766601756	2.67605521633267	12.0453473319472	2.37279611625633e-28	1.48571155514612e-26	53.6337933431259
SHQ1	0.646263851690759	2.46960972952585	12.0381787106733	2.52493420588422e-28	1.57582212979615e-26	53.572421499369
CHKA	1.05476705230462	4.64446617316114	12.0376579795048	2.5363567675337e-28	1.57781154759564e-26	53.5679640326424
ZKSCAN3	0.88923741792145	2.23402042366584	12.0336039104995	2.62706335995577e-28	1.62894931963601e-26	53.5332639475023
RNF8	0.698879064877447	2.68914646270829	12.0300784041544	2.70856591191468e-28	1.67406847975114e-26	53.5030920477176
SPATS2	0.932091855804912	2.79312585530216	12.0212234522144	2.92455240355098e-28	1.80174996951887e-26	53.4273264424642
ACTL6A	0.955843683885422	4.02735326939654	12.019787855653	2.96114994181729e-28	1.81844977196216e-26	53.4150452928991
ZFR	0.82503736103264	4.35586858408984	12.0155992262031	3.07055788490457e-28	1.87961306948152e-26	53.3792162526673
PFAS	0.849536842310041	2.86678984784574	12.0101806623291	3.21808540200058e-28	1.96364701599781e-26	53.3328744135344
JADE3	0.830873987564623	3.11583940587509	12.0076857901678	3.28836465552262e-28	2.00016085078773e-26	53.311540220763
PSMC3IP	0.855202701996152	1.44347677822938	12.0065950590928	3.31956824397586e-28	2.0127508719803e-26	53.3022137383237
E2F7	0.788858383514283	0.774381682026039	11.9959054187683	3.64142265500103e-28	2.20093558579873e-26	53.2108293344946
ESF1	0.912089288053319	3.71436006544716	11.9950585862768	3.66821055136714e-28	2.21015453346523e-26	53.2035913592347
ZSCAN25	0.639870756387576	2.08202656281589	11.9891424338777	3.86091195618805e-28	2.31896780816812e-26	53.1530314310166
PUS7L	0.60854024270536	1.60589015739498	11.9861733131947	3.96138900590908e-28	2.36830664922774e-26	53.1276611116672
THOC1	0.659384018396375	2.54856468017753	11.9859870355324	3.96777888518844e-28	2.36830664922774e-26	53.126069510179
SUPT16H	0.7734476605034	4.46291049525458	11.9843101233623	4.02576610394886e-28	2.39545585564162e-26	53.1117420441771
BRCA2	0.556727271741372	0.732182973339648	11.9836905339746	4.04740423271493e-28	2.40087508045876e-26	53.1064485165998
POLR3A	0.622050934140223	2.76481198114085	11.9795927125589	4.19345941122683e-28	2.47983587404648e-26	53.0714413041761
HPS4	0.745703597904448	2.68749561380955	11.9790272399395	4.21402199756257e-28	2.48432804533227e-26	53.0666109410482
NAA40	0.900895133100282	2.65111436755513	11.9780448994475	4.24998240540867e-28	2.49784241986596e-26	53.058219854686
CDC25A	1.07397573070943	1.61055413878799	11.9742999844208	4.38989761008907e-28	2.57196807654725e-26	53.0262337554384
NKIRAS2	0.647245080513949	4.26250823633428	11.9739566696936	4.40295161329592e-28	2.57196807654725e-26	53.0233016480018
HEATR1	1.02487513557692	2.87451880790154	11.970167172196	4.54963525660841e-28	2.64957481813426e-26	52.9909395375554
RAD1	0.69582042646604	2.78682773981617	11.968850903683	4.60171590350908e-28	2.67178414276467e-26	52.9796997044622
ISG20L2	0.773005433395814	4.10275460711543	11.9681307417485	4.63046132350852e-28	2.68035163016384e-26	52.9735503484948
METTL3	0.745095617125656	3.22247553825779	11.9621853636728	4.87470788528817e-28	2.81323503259402e-26	52.9227897330253
E2F6	0.702888705222015	2.44817288393	11.9572093191378	5.08896629864685e-28	2.92806589435657e-26	52.8803134737584
SLC26A11	0.788502457982951	3.24298672694416	11.9553333407576	5.17215447877769e-28	2.96702035369403e-26	52.8643018196464
UNK	0.7908387491454	3.43133233833282	11.953686100265	5.24631539454917e-28	3.00057919282275e-26	52.8502433585335
MMS19	0.714079922115638	3.98118127261797	11.9528063415542	5.28635613425226e-28	3.01448165274623e-26	52.8427353535961
RBM14	0.631087648972938	4.44098824572627	11.9519267792344	5.32669217087701e-28	3.02846949537103e-26	52.8352292630163
FAM111B	1.26154676534877	2.27312191783437	11.9509239105537	5.37305704082089e-28	3.0457920976961e-26	52.8266711799716
RAD18	0.670669584779135	2.21066685787747	11.9503006974636	5.40207184170632e-28	3.05320638604994e-26	52.8213530830939
MLLT10	0.898729633893467	3.06726794186835	11.9486401176853	5.48014716806213e-28	3.08288338533385e-26	52.8071833551914
DCAF16	0.999702631957152	2.82137134398219	11.9485005517414	5.48676009602736e-28	3.08288338533385e-26	52.8059924776602
GPATCH1	0.624255898878944	2.69517681323284	11.9386862785198	5.97227171629783e-28	3.34586918375048e-26	52.7222650722821
DEK	1.07286629820044	5.43629610420923	11.9374065509865	6.03865485933014e-28	3.37319612550337e-26	52.7113496683602
TNRC18	0.899789872473777	4.24207706906328	11.9347247400028	6.1801610823966e-28	3.44220599821857e-26	52.6884768703977
UHRF1BP1	0.84298740059506	2.39701338845393	11.9342947973313	6.20315222654965e-28	3.44499700465772e-26	52.6848101551241
ZNF473	0.616440439925155	1.93744227602789	11.9270465778515	6.60382576189924e-28	3.65691623115577e-26	52.6230031797997
BARD1	0.845395274810001	1.32413218371795	11.9193007843382	7.06052650851524e-28	3.89855008366432e-26	52.5569712770198
HIC2	0.945740917997937	1.63311268237624	11.914732077996	7.34451098853676e-28	4.03914317502324e-26	52.5180323606576
LBR	0.978041901946654	5.22971125215336	11.9144452534765	7.36271438487128e-28	4.03914317502324e-26	52.5155879819284
NUP37	0.76088566209518	3.13690818658165	11.9141987755333	7.37839306502158e-28	4.03914317502324e-26	52.5134874655918
NAA25	0.658802507213989	2.08885861432832	11.9114060357086	7.55838133743923e-28	4.12588565314347e-26	52.4896886999964
SNRNP200	0.859495513904248	5.19845156146369	11.9110760677167	7.57993409212912e-28	4.12589594332937e-26	52.4868769865976
NELFCD	0.683129142941271	5.04445023237778	11.9080721002344	7.77898279495597e-28	4.22224675216307e-26	52.4612812246367
ZKSCAN8	0.891126852264968	2.63307132042278	11.9073677314864	7.82640397419535e-28	4.23598587981873e-26	52.4552799495016
DLGAP5	1.30542167575426	2.09174708189991	11.9046156033583	8.01446529713357e-28	4.32555366459378e-26	52.4318330882513
RBM15B	0.660780500471625	4.14112762813028	11.8966713232338	8.58294378903477e-28	4.61935963477265e-26	52.3641647111621
ZNF740	0.701159992898965	2.81408331716183	11.8908243891368	9.02683010287338e-28	4.84465167425922e-26	52.314373824745
PBRM1	0.764779608638575	3.05713853826046	11.8901747582384	9.07753852417734e-28	4.85825804813513e-26	52.3088424043638
HELZ	0.817107724509632	2.61996279671166	11.8843215209023	9.54741047664021e-28	5.09549818196174e-26	52.2590097110677
POLD1	0.970979224211205	3.49772061647344	11.8792258423037	9.97614263076844e-28	5.30952480015342e-26	52.2156353579479
DNMT3A	0.960142597160059	2.52712563241591	11.8754920116954	1.03024149169006e-27	5.46798531323588e-26	52.1838581924172
ZNF248	0.619740030508517	1.65737156009262	11.872370198482	1.05833483594667e-27	5.60157333059067e-26	52.1572930153412
ECT2	1.34584505842021	2.53659794630166	11.8637153400583	1.14027309065345e-27	6.01863151981272e-26	52.083660164831
TJAP1	0.728148467849276	3.51562330543037	11.8607063463215	1.17021569125804e-27	6.15970677046814e-26	52.0580660825569
HECTD2	0.628144599072812	1.09346203030477	11.8584987992415	1.1926797972519e-27	6.26075203160175e-26	52.0392908014174
SBNO1	0.704642269659012	2.77796447397695	11.8552080073337	1.22696666518256e-27	6.42313696855131e-26	52.0113053186381
NSL1	0.680521108344799	3.96128789479491	11.8534166092754	1.24604206909611e-27	6.50522235528106e-26	51.996072379635
ZNF451	0.599306395896811	2.16773030514515	11.8529399681814	1.25116705363335e-27	6.51422846402583e-26	51.9920194890436
NRAS	0.875188053613706	4.82891196269059	11.8500532752949	1.28265722561571e-27	6.66008467284471e-26	51.9674753970763
PRR11	1.23123323381731	2.00393540853166	11.8451139449574	1.3383802366463e-27	6.91295818754288e-26	51.9254848464356
TUT4	0.910661497714698	2.13855524333532	11.8450971428351	1.33857384529144e-27	6.91295818754288e-26	51.9253420202676
DENND4B	0.836742293972045	3.7165783626908	11.8362026159209	1.44508018895281e-27	7.44293989793975e-26	51.8497467258959
DHX57	0.652103159089439	2.4842000727403	11.8349407674667	1.46085843224298e-27	7.50403419886742e-26	51.8390241956334
SPATA25	0.949791020269353	1.91718436972979	11.8316739917963	1.50250791037597e-27	7.69733999005444e-26	51.8112671737095
EDC3	0.664039104999205	3.50796943611745	11.8294693487889	1.53128196160471e-27	7.82382996915898e-26	51.7925367466995
SMC2	0.987464224466432	2.50962860647796	11.8279409300432	1.55155164307962e-27	7.90631103228869e-26	51.7795523547383
ZNF529	0.666507128032726	1.70847412904457	11.8239802458939	1.60532953073575e-27	8.1586508776915e-26	51.7459085483848
UTP20	0.758698324130781	2.27692332136106	11.8197909030078	1.6642330635949e-27	8.43563637525878e-26	51.7103278125674
HSPA14	0.722102170829245	3.06263046325448	11.816039333157	1.71880534659949e-27	8.68926396856099e-26	51.67846986544
EHMT2	0.904211163561831	4.20886751945826	11.8148540959401	1.73641406807916e-27	8.75518251168335e-26	51.6684058789262
SFPQ	0.742059534482647	5.52513433285817	11.8098062612236	1.81344211820531e-27	9.11956718761513e-26	51.6255491154551
UTP6	0.646328787112618	3.783336484518	11.8086018625556	1.83231794585659e-27	9.18545897963488e-26	51.6153248103303
C10orf88	0.604845354082189	2.45019993705738	11.8083599403112	1.83613297974956e-27	9.18545897963488e-26	51.6132711547869
RNMT	0.78807338867632	3.13491337992842	11.8066966841472	1.86257696543631e-27	9.29348298379159e-26	51.5991524298676
ZNF84	0.693142027020114	2.18559672906242	11.8052622133029	1.88568786001701e-27	9.38435828517558e-26	51.5869764783302
USP21	0.830138456778389	3.48006437674378	11.7992733185383	1.98530036132932e-27	9.85449609405952e-26	51.5361491180648
ARHGEF39	0.844524274204676	1.50557680610873	11.7985103184175	1.99836185979217e-27	9.87836231895265e-26	51.5296744041225
MAPKAPK5	0.537286155021353	2.35932107105319	11.7983905474852	2.00041992680252e-27	9.87836231895265e-26	51.5286580612911
RNF34	0.755571744906672	3.29323429195019	11.7880717470654	2.18588979662312e-27	1.07664906178147e-25	51.4411127231555
CNOT11	0.818772951965816	5.30669784649713	11.7875870142819	2.19501150556443e-27	1.0783697550414e-25	51.4370010539741
OXSR1	0.738568421652867	3.67058691362602	11.7795877055312	2.3511349929273e-27	1.15211627786412e-25	51.3691589992161
C17orf75	0.62060212297391	2.82735457618815	11.7779413940657	2.38461298316746e-27	1.16554042748695e-25	51.3551991813831
ZBED4	0.821363477771686	2.61632951219677	11.772074390905	2.5078257583777e-27	1.22264482265946e-25	51.3054572518627
DLG5	1.18705397700136	2.10037539614996	11.7696174672716	2.56128794792201e-27	1.24554002746664e-25	51.2846301022926
ZNF345	0.473576390257164	1.01150980529548	11.7688378585265	2.57848810743871e-27	1.25072992755761e-25	51.2780218232779
TFAM	0.726781496975772	3.71029344550863	11.7654782516987	2.65393497113231e-27	1.28407560724483e-25	51.2495466611724
CRKL	0.837490385883348	4.91447060630018	11.7613463388669	2.74974592451185e-27	1.32708140840421e-25	51.214530585715
ARHGAP19	0.657972890805673	2.01784691877968	11.754779619449	2.90914987756304e-27	1.4004852174399e-25	51.1588918887265
SETD5	0.861764307656077	3.54698990922371	11.7531885351445	2.94913747544882e-27	1.41617729397492e-25	51.1454129827145
BCL9	1.1329387667261	3.02244302152816	11.7525225026572	2.96603845685547e-27	1.42073242083377e-25	51.1397709148445
ATXN7L3B	0.939839131159882	4.58509947056585	11.7520987077646	2.97684267970975e-27	1.42235176417054e-25	51.136180954533
NAT10	0.642487825917277	4.1706571925193	11.7385433003439	3.34388785383034e-27	1.59375351441267e-25	51.0213837278682
CDCA5	1.32482302991636	2.87907305301185	11.7335188305502	3.49109850964815e-27	1.65978777778805e-25	50.9788478081789
SMARCD1	0.814166099558357	4.16162457195999	11.7320003344721	3.53684538477808e-27	1.67737518743436e-25	50.9659941953251
MRE11	0.723862926237798	2.25220906696589	11.7298449342736	3.60280657428534e-27	1.70443886329154e-25	50.9477506562778
CLSPN	0.84576320465751	0.846874321693596	11.7263551357665	3.71221064605183e-27	1.75187083690525e-25	50.9182158018294
TM9SF4	0.675716022548094	5.31132191750131	11.7238502003357	3.79277282179449e-27	1.78549207040743e-25	50.8970184599215
SLC35E3	0.554605726509718	1.75377184299203	11.7221755044976	3.84760188827708e-27	1.80686402400463e-25	50.8828479265187
ZNF620	0.589038432144255	1.2267636637258	11.7191285547278	3.94939001231361e-27	1.85012989329899e-25	50.857068311416
RBMX	0.728330170808093	5.07444402569198	11.7124084289131	4.18346254277647e-27	1.95500347120969e-25	50.8002213132794
ZBTB40	0.728898967207217	2.34553241161992	11.7118510783741	4.20348523676503e-27	1.95958095222428e-25	50.795507220221
PLK1	1.42591868450672	2.47021087979683	11.7096700023056	4.28276138298903e-27	1.99169194412791e-25	50.7770605581517
GTF3C3	0.669983671801607	2.83373822948048	11.7086619311493	4.31990329410763e-27	2.00410041440925e-25	50.7685352189183
PRMT3	0.765832060134823	2.42947996537865	11.6998347724841	4.65914331138347e-27	2.15626052768375e-25	50.6938972837246
WASF1	1.099175371501	2.82840913549572	11.6985067979168	4.71242491424765e-27	2.17566412908397e-25	50.6826707960351
ANKRD52	0.961062752759701	3.26872681581788	11.6907046199261	5.03794744222272e-27	2.32036233156219e-25	50.6167239711038
CDKAL1	0.724578346320965	3.02486609563042	11.6883287102767	5.14145198326002e-27	2.36235539566575e-25	50.5966458516995
FANCL	0.72295676608309	3.42794996285736	11.6846707214733	5.30496304378136e-27	2.43165291671892e-25	50.5657368426309
POGK	0.95561678515416	3.79723898356094	11.6789489014653	5.57116921365887e-27	2.54758000319102e-25	50.5173977516047
ZNF782	0.522976331022278	1.2238214744034	11.6741617279578	5.80407993263782e-27	2.64776598831764e-25	50.4769629335843
CLK2	0.848318375017624	4.4239970564607	11.6693811396005	6.04634247778547e-27	2.75173211103016e-25	50.4365911913164
SLBP	0.78099841771557	5.34957164726663	11.6629861707174	6.38622662562556e-27	2.8995284868954e-25	50.3825977754006
CCDC66	0.503729806614725	1.35231365840817	11.6618681571346	6.44757132256437e-27	2.92046020189913e-25	50.3731596369453
FAM72A	0.422159019356872	0.46212863799444	11.6598485222717	6.55987822742001e-27	2.96432233106999e-25	50.3561111536096
FAM161A	0.636896375658158	1.05865760181043	11.6570279565622	6.71998928306244e-27	3.02952928619945e-25	50.3323039487817
ZWILCH	0.809719888807042	2.30306019136104	11.6548784667591	6.84461329097319e-27	3.07846926420297e-25	50.3141627594155
PRKCI	0.835498283731725	2.89958675665654	11.6542508227058	6.88143521651209e-27	3.08192661875906e-25	50.3088658760762
NDC80	1.23104080164966	2.43588482621864	11.6541992303806	6.88447073501502e-27	3.08192661875906e-25	50.3084304781343
TUBG1	0.907871039885665	5.17261399189429	11.637326135365	7.9522579943482e-27	3.55163783617043e-25	50.1660818359842
MTF2	0.799183192774077	2.39194655170348	11.6340111556547	8.18066071235796e-27	3.64515021508787e-25	50.1381262272464
ANAPC7	0.657654437989346	3.86577012035009	11.6333829254073	8.22467632785653e-27	3.65625982463413e-25	50.1328286955303
PBK	1.37642957597293	2.61687349666432	11.63211587736	8.31416789778828e-27	3.68748742874128e-25	50.12214474747
NEK4	0.978401903791814	2.7262419366721	11.6262107750319	8.74420070160646e-27	3.86925832431362e-25	50.0723589599969
THUMPD3	0.588773743247345	3.76854806703546	11.6166663656983	9.48655995723044e-27	4.18807577835335e-25	49.9919145231812
ZCCHC4	0.590564748811879	2.09811870412663	11.615111413518	9.61331036005065e-27	4.2342764712315e-25	49.9788115528926
SKA1	1.31508340227455	2.12405395492671	11.6135492894245	9.74234290808084e-27	4.28126812199149e-25	49.9656489506472
MSH6	0.789785698610245	3.43575562571754	11.6112052483334	9.93920396235306e-27	4.35778370523306e-25	49.9458993537757
MED28	0.671387555120415	2.84588206237521	11.6049193159662	1.04868864105091e-26	4.5874142380218e-25	49.8929465105868
EFTUD2	0.708938963336323	4.26823652545113	11.599727145187	1.09618518505968e-26	4.78426153661582e-25	49.8492173874075
NONO	0.844915381290989	6.92670469296157	11.5979284651726	1.11313354666848e-26	4.84719062594729e-25	49.8340707547277
LRCH3	0.614176173477327	2.29969189964542	11.5830245502232	1.26398575557048e-26	5.49160251173025e-25	49.708606539782
RPRD2	0.860107765551896	3.73800902580793	11.582039693664	1.27464240964024e-26	5.52537297934546e-25	49.7003184095395
C17orf53	0.964736284047139	1.72527208654772	11.5788694161361	1.30955752461862e-26	5.66391019677039e-25	49.6736409008549
ZBTB39	0.680761598044904	1.70925601849435	11.5748302581986	1.35542430304352e-26	5.84908325367429e-25	49.6396567034282
RFC1	0.797363804450826	4.4373632425266	11.5727912275041	1.3791824593286e-26	5.93823279117662e-25	49.6225030037987
MAVS	0.768710387948188	4.01204893782032	11.5610650127456	1.52408401744426e-26	6.54741026328072e-25	49.5238810444411
RNF216	0.721088579376012	3.65669185350202	11.5531120443341	1.63088671499504e-26	6.99055692601899e-25	49.4570196110919
COPA	0.879838940949561	6.54129541942942	11.5501197293965	1.67297261718908e-26	7.14892053819399e-25	49.4318683733426
DNMT1	1.11409789688984	3.30876611912619	11.5499567926718	1.67529505305277e-26	7.14892053819399e-25	49.430498930793
WDR76	1.13750128308999	2.12088114789607	11.5441312541077	1.76047255965715e-26	7.49570094289577e-25	49.3815425607708
RBSN	0.589224590438021	2.90105332933084	11.5438042898289	1.76537899530065e-26	7.49992495564533e-25	49.3787951709698
ZMYM4	0.794285175023576	3.18626052479414	11.5424110000303	1.78643978606849e-26	7.57260758873279e-25	49.3670881455711
ZNF337	0.559393144816897	0.853259386209871	11.5405486533945	1.81498184912333e-26	7.6766119711265e-25	49.3514409153885
WDR75	0.648306032857182	3.65039628583882	11.5401460900214	1.82121089501091e-26	7.68599135427513e-25	49.3480587750727
ACIN1	0.683513986629376	4.49528395515663	11.5343822428024	1.9127666601663e-26	8.05463938654643e-25	49.2996397036953
PCGF6	0.655318920978522	2.99451881593066	11.5328770432483	1.93742120965267e-26	8.14056806511957e-25	49.2869971407077
SPC25	1.14783644606627	2.2149985422911	11.520898971387	2.14523120700049e-26	8.9781040073777e-25	49.1864172817558
FANCF	0.688658295876013	3.11191799790764	11.5208501004165	2.14612298297442e-26	8.9781040073777e-25	49.1860070109202
HCFC1	0.800089250355692	4.11928738069863	11.5169571573121	2.21835802558129e-26	9.26007402399509e-25	49.1533284086565
DDX46	0.7126252494064	3.46240757347388	11.507838219266	2.39717761829966e-26	9.98476590578727e-25	49.0768010978442
FANCE	0.986512747394086	2.12289444682921	11.5060849339774	2.43316881890189e-26	1.00912526763773e-24	49.0620905091574
CWF19L1	0.610669437193725	3.46703201177863	11.5060797029091	2.43327700234151e-26	1.00912526763773e-24	49.0620466204773
AVL9	0.699999728517921	2.73230414752398	11.5009729447178	2.54120646184832e-26	1.05160941272168e-24	49.019205302188
LCOR	0.786329133446837	2.06096901794848	11.5002587504036	2.55667573928906e-26	1.0557307578616e-24	49.0132145257593
R3HDM1	0.687076066144921	2.74077106061093	11.4954127343729	2.66414390877169e-26	1.09774187724872e-24	48.9725699121808
HPS3	0.923482836859792	3.08866360808014	11.490738298098	2.77206455356189e-26	1.13849721927245e-24	48.9333718893469
PHF12	0.678855794159149	2.67128276945695	11.4906163112183	2.77493842066927e-26	1.13849721927245e-24	48.9323490531835
HNRNPK	0.641047367604502	7.43267643283554	11.4759709813553	3.14242075967368e-26	1.28651243066982e-24	48.8095874037746
TARBP1	0.997529167728394	3.34397147755221	11.4728369786452	3.22714340362893e-26	1.31838097256994e-24	48.7833266670904
ZBTB26	0.71181579886884	1.60129566452766	11.4705624402674	3.29005200937899e-26	1.34122120212131e-24	48.7642697224858
CAPN7	0.677999603357471	3.40936962492814	11.4692041078465	3.3282009878456e-26	1.35389237637201e-24	48.7528899357402
DCAF7	0.844419369483079	4.53046174715933	11.4662925007006	3.41146369340367e-26	1.38482297384776e-24	48.7284992917702
ZNF567	0.594155911770133	1.31621510604826	11.4628444972115	3.51275076606836e-26	1.42292398896131e-24	48.6996189584469
PPAT	0.765880664748026	2.34533149604582	11.4622436675608	3.53070422246505e-26	1.42717917515676e-24	48.694586847607
RRM1	0.921463087749395	4.57604468591818	11.4479263780627	3.98660812939554e-26	1.60807182650987e-24	48.5747120009417
TMEM94	0.702731945370195	4.13565953545653	11.4418933944042	4.19584012704006e-26	1.68891379903545e-24	48.524220346491
DHX35	0.669080950681165	2.61002850494378	11.4411767526375	4.22140949167069e-26	1.69564372872978e-24	48.5182234046955
CEP192	0.78516006151747	1.90062687211266	11.4396709326794	4.27564268021823e-26	1.71383501575275e-24	48.5056230988793
CDC7	1.02175440653052	1.86398644162356	11.4361853867589	4.40385215572413e-26	1.76154086228965e-24	48.4764599359237
WDR33	0.517794795737993	3.28459308230686	11.4282156093155	4.71156439473497e-26	1.88069945423171e-24	48.4097933186501
UHRF1	1.23763144561946	1.73460961013078	11.4261631489446	4.79421607904534e-26	1.90971268346172e-24	48.3926281518763
MRPL42	0.516746610263195	2.67736971028173	11.4213707265661	4.992866405685e-26	1.98471618947976e-24	48.3525537087526
PLK4	0.848978648800483	1.27367238302498	11.4109827773722	5.45202446597375e-26	2.16274924985626e-24	48.2657162471788
NANP	0.594614581520712	2.38444643284861	11.4093968406021	5.52572946808585e-26	2.18745819439101e-24	48.2524619574947
LSM12	0.664609051242184	2.6277474525326	11.4057227559178	5.70031127984353e-26	2.25191678601654e-24	48.221759522652
NUP188	0.821060326634477	3.24111796975528	11.4052958141959	5.72095104101535e-26	2.2554202046472e-24	48.2181920911396
NELFA	0.694362864690858	3.31990234124023	11.404809451157	5.74455406259795e-26	2.26007506857036e-24	48.2141282244355
CLASP2	0.660157666480805	2.10076534766476	11.4014483170641	5.91033924137026e-26	2.32053483329209e-24	48.1860460740206
SENP2	0.653141543298632	3.43543378907715	11.3991886650928	6.02446279110199e-26	2.36050525720888e-24	48.1671689494049
NPEPPS	0.860601618692538	3.24166299503148	11.3980872559171	6.08088174733639e-26	2.37774886283602e-24	48.1579684177511
AGBL5	0.843133344804942	3.43851575266736	11.3971444754981	6.12959254612738e-26	2.39191432146233e-24	48.1500933100404
RBM39	0.668912134095244	5.12583203703046	11.3960208392274	6.18815512192563e-26	2.40985878325396e-24	48.1407079008964
KLHL23	1.00691064629966	2.81609409646194	11.3906763927822	6.47441492065217e-26	2.51622291845224e-24	48.0960732351886
DCLRE1A	0.7389714744112	2.80058415137086	11.3896105641777	6.53305992871087e-26	2.53387506546762e-24	48.0871730404887
MASTL	0.84878665801975	2.68630718890999	11.3843027052929	6.83307990173013e-26	2.64488506903332e-24	48.0428556316557
CASP2	0.863820326023731	2.59022467093903	11.3783952185167	7.18314005599096e-26	2.7747774893707e-24	47.9935431226466
THOC2	0.788134947753024	3.12203086564469	11.3764998856929	7.2991901341269e-26	2.81393325895113e-24	47.9777244613245
CAPRIN1	0.784119857957217	5.19393404312469	11.3748687833823	7.40055417303141e-26	2.84728148504582e-24	47.9641120913689
CMTR1	0.707420463849942	4.52345315980264	11.3701886249905	7.69924323203016e-26	2.95626253157711e-24	47.9250589190835
RPAP1	0.667892543510825	3.38962452403914	11.3696707610724	7.73302195218931e-26	2.96329401207894e-24	47.9207381144251
C4orf46	0.778066931777977	1.7523648991487	11.3653087614257	8.0234584734369e-26	3.06845238225651e-24	47.8843473941558
CCNB2	1.4282725110254	2.9706494767072	11.364202354782	8.0988366934921e-26	3.0911097818189e-24	47.8751180568008
MPHOSPH9	0.729711744449434	1.8364218744299	11.3612942963876	8.30033677814741e-26	3.16171874094045e-24	47.8508618621709
HNRNPL	0.607503372517674	5.5776948777233	11.3590847032609	8.45676876686834e-26	3.21491447565868e-24	47.8324335447076
POGZ	0.895120351825969	3.84045332853215	11.35851159251	8.497820101558e-26	3.21921811568261e-24	47.8276539968572
KIAA1586	0.699456957177816	2.43688449507535	11.3584576668239	8.50169293598852e-26	3.21921811568261e-24	47.8272042809213
HEATR6	0.741698059176119	2.41319397013093	11.3553643649502	8.72681299529928e-26	3.29794353037346e-24	47.8014092245257
MMS22L	0.486685291877197	0.610621529015404	11.3536241717587	8.85605559222795e-26	3.34019734541511e-24	47.7868992056742
ZNF260	0.73631171706301	2.59802703242194	11.3517573393525	8.99682198654474e-26	3.3866229717524e-24	47.7713344165841
KCTD7	0.678103279533984	1.54053788765332	11.3513208100929	9.03005789086368e-26	3.39246880762643e-24	47.7676950111266
LIG3	0.614587050532861	2.26328753186143	11.3466490369856	9.39349363926491e-26	3.52210055045627e-24	47.7287499298508
ZNF2	0.478538246086109	1.62379265656799	11.3409651870405	9.85534366796627e-26	3.68805438824675e-24	47.6813781484254
TDRKH	0.952989458807669	2.6016702009371	11.3397825079313	9.95424798262504e-26	3.71780489955353e-24	47.6715225769472
TTF2	0.730556696060092	1.36575477230171	11.3384198630475	1.00694275741532e-25	3.75350646538472e-24	47.6601679075015
ESCO2	0.660143894766265	0.757543984487768	11.333681229571	1.04803907576508e-25	3.89911236731242e-24	47.6206867781343
CCNYL1	0.787614419303871	3.22466189198791	11.3330276308278	1.05383695372857e-25	3.90855908613237e-24	47.6152417678183
ASF1B	1.40814756649646	3.09537131853417	11.3329353443619	1.05465816676954e-25	3.90855908613237e-24	47.6144729583203
DDX42	0.641176329205875	4.52485868291971	11.3253782354536	1.12411216514653e-25	4.1579129506192e-24	47.5515271386934
ZNF623	0.815252079640239	2.99539323876401	11.3158178909756	1.21853343119083e-25	4.49847794636152e-24	47.4719242204337
TSC1	0.729473729991107	2.58044428281758	11.3152998049374	1.22386989824088e-25	4.50948985582601e-24	47.4676113590792
CCNE2	0.824736713919832	1.08533641435506	11.3103817194959	1.27570046454048e-25	4.69144355097805e-24	47.4266749178463
DENR	0.666276287597316	4.94971805021042	11.3090484019205	1.29012450906566e-25	4.72689906911698e-24	47.4155783018325
BEND3	0.732404407001037	1.2070586044932	11.3090345063092	1.29027568535918e-25	4.72689906911698e-24	47.4154626580449
ARHGEF11	0.982275154544769	3.92225186976644	11.3064019196569	1.31923708929351e-25	4.82377531123352e-24	47.3935546369237
ZNF550	0.859327531237478	1.66449853204278	11.3005600317494	1.3858355204661e-25	5.05763972802485e-24	47.3449479263444
TRIM37	0.815006458494684	3.03516698640617	11.2975545111501	1.42139165523827e-25	5.17754070615309e-24	47.3199455220227
CCDC15	0.549376468278647	1.11661165248641	11.2921012943026	1.48823818353662e-25	5.41074831054299e-24	47.2745892493444
LSM14A	0.680673466734142	5.41715707698213	11.2915281157402	1.49544348846776e-25	5.42664720436408e-24	47.2698225331912
USP1	0.945302710867152	3.71745549302252	11.2900179976086	1.51459349842438e-25	5.48574885251629e-24	47.2572645132399
PUS7	0.830455699926537	2.85851182661714	11.289348147411	1.52316589934542e-25	5.50638842102986e-24	47.2516943497866
RALGAPB	0.717893904443238	2.92647004693997	11.2886844102329	1.53170768877994e-25	5.52683979604966e-24	47.2461751748659
TMEM201	0.797041843846613	2.21909962519022	11.2858300928582	1.56898713081431e-25	5.65071305007558e-24	47.2224424291256
ZNF566	0.517744269114075	1.49024721731954	11.2828479248787	1.60890106540736e-25	5.78359182236494e-24	47.1976497058228
ASB16	0.660142717431812	0.986807431858255	11.2804482541066	1.64175109056595e-25	5.8906275084726e-24	47.1777019363197
FOXRED2	1.04074064823376	3.99319511261605	11.2769988885746	1.69014332506752e-25	6.05292450622313e-24	47.14903190826
CCNB1	1.45998519444618	4.08515708542487	11.2716745014583	1.76764154185262e-25	6.31865894438362e-24	47.1047855246926
DCLRE1B	0.761380632858101	2.08229774189429	11.2704855221519	1.78542483602659e-25	6.37034261792728e-24	47.0949063090912
PUM1	0.724895305621209	4.25852342352967	11.2679649912108	1.82371473536708e-25	6.4948651170322e-24	47.0739648946192
FAM168B	0.861076754509327	5.19036806157865	11.2669444633679	1.83944918081054e-25	6.53874699523746e-24	47.0654866451863
ARID1A	0.903597523632466	3.86732635867898	11.2634156867558	1.8949040288402e-25	6.72340022084783e-24	47.0361734248976
RHNO1	0.917793266197803	3.54004686357588	11.2576286469269	1.98947103449507e-25	7.04589002235222e-24	46.9881105403566
CNOT9	0.728694230501114	4.12886400135599	11.2568591228568	2.00239468618125e-25	7.07857604930495e-24	46.9817203324347
ELP1	0.949356949270473	3.98818238882796	11.2552699624125	2.02934857688331e-25	7.16064801714259e-24	46.9685244414079
PCID2	0.729234010040432	3.30656371069693	11.2518153204627	2.08919495320246e-25	7.35826751899984e-24	46.9398412570496
DHX16	0.677120383302266	4.77371472178149	11.249061690385	2.13815250577349e-25	7.51688110286608e-24	46.9169814552341
AARS2	0.719747734726187	3.69296191753202	11.2437873038251	2.23513690164504e-25	7.84344744240274e-24	46.8732025945285
GMEB2	0.627889451895959	3.43525571042312	11.237500254783	2.35647552730818e-25	8.25412634428239e-24	46.8210312375947
UPF2	0.768043766261499	3.69552750146105	11.2364852190855	2.37667083630156e-25	8.2980626458906e-24	46.8126095560081
STK35	0.801412259609668	3.22317393998309	11.2364346834511	2.37768078945404e-25	8.2980626458906e-24	46.8121902748701
ZNF638	0.57714822687459	3.81078974538236	11.2352102603223	2.40228179332338e-25	8.3686762109229e-24	46.8020318286615
HAUS3	0.617131856793911	2.01205768357586	11.2341798831582	2.42318017114931e-25	8.42615827209089e-24	46.7934837002831
RFWD3	0.805882031777048	2.68102623128084	11.2281614625623	2.5489120026166e-25	8.84731050183589e-24	46.7435617189265
MAD2L1	1.03476144743825	2.02768850739313	11.2269749138695	2.57445595800768e-25	8.91981485631593e-24	46.7337209776296
KCTD20	0.790936330897425	4.90352456226845	11.2221277409535	2.68147822085359e-25	9.26184218330651e-24	46.6935257419922
GAS2L3	0.937980365952977	1.51907132526069	11.222067290053	2.68284050716864e-25	9.26184218330651e-24	46.6930245049949
TBC1D12	0.640594843973667	1.81980658477643	11.2204327480276	2.71993778386848e-25	9.35630198238798e-24	46.6794719668594
LARP1	0.768721159139871	5.57549380646862	11.2204313911082	2.71996879133095e-25	9.35630198238798e-24	46.6794607165785
TCF20	0.820493544961671	3.50306923400825	11.2150404075232	2.84597863297095e-25	9.77221337055976e-24	46.6347690024151
BCOR	0.944407856276892	2.91805171266431	11.2111727147131	2.93994525860785e-25	1.00768070044591e-23	46.6027118784011
ARIH2	0.626873460177342	3.96060369989355	11.2072835249868	3.03754661124995e-25	1.03927487627766e-23	46.5704819575186
ATF2	0.765632543450818	4.00890437701392	11.2055771455612	3.08138036241639e-25	1.05239300791262e-23	46.5563428044513
PRPF4B	0.796894113032848	3.76229931436803	11.2006260104283	3.21216045175412e-25	1.09510665935247e-23	46.5153233130366
RIF1	0.723444364563755	2.25990029698423	11.1995135631332	3.24229639816176e-25	1.10341738878826e-23	46.5061080410084
SPAST	0.64772566876985	3.05431709410316	11.1964276520073	3.32737358031507e-25	1.13036308153966e-23	46.4805473381641
ORC1	1.09965334071024	1.84399266208984	11.1957522445556	3.34628851554284e-25	1.13467256534583e-23	46.4749533702875
PALB2	0.705352493730659	2.44206278352493	11.1953024687637	3.35894389140848e-25	1.13467256534583e-23	46.4712282556118
CTDSPL2	0.727554677107578	2.37872444025502	11.1951676791415	3.36274574300877e-25	1.13467256534583e-23	46.4701119206047
IPO7	0.86094432310462	4.84034143595193	11.1951321891289	3.36374747973086e-25	1.13467256534583e-23	46.4698179914643
RBBP4	0.841226061574796	4.35897798893959	11.1909200878199	3.48477107060362e-25	1.17343082096248e-23	46.4349364673152
USP19	0.651907816361937	4.55320013600667	11.1880271660046	3.57039142876199e-25	1.20015262763298e-23	46.4109830957359
DHFR	0.969428115987697	3.20441235337994	11.1877842988683	3.57767397062396e-25	1.20049445319011e-23	46.4089722939757
ZBTB34	0.723109925096144	1.80167966170797	11.1868093152284	3.60705859928341e-25	1.20753809962793e-23	46.4009001966032
RAD21	0.918954545348217	5.71543122994998	11.1866466150161	3.61198547939401e-25	1.20753809962793e-23	46.3995532000206
CCDC97	0.741548699926415	4.11589993974429	11.1864623857137	3.61757238615049e-25	1.20753809962793e-23	46.3980279753469
MYBL2	1.91446908197672	3.58384799522475	11.1855181823563	3.64634137860602e-25	1.2150243619842e-23	46.3902111564434
DDX52	0.604720224243344	2.79998650388562	11.1809913854273	3.78746195831782e-25	1.25985713752378e-23	46.3527393968119
U2AF2	0.68798481207121	5.95140449243428	11.1789210288953	3.853802540497e-25	1.27970288866417e-23	46.3356039214971
HNRNPA2B1	0.623109896755872	7.32950837486926	11.1785049419236	3.86727411922627e-25	1.28195453502379e-23	46.3321603291849
PRR14L	0.73083475983695	2.54782958801867	11.1772022755859	3.90975403876016e-25	1.29379770954481e-23	46.3213796872732
PGAP2	0.647236348664321	4.42733383752446	11.1760031573717	3.94926748817976e-25	1.30462008747456e-23	46.3114565300898
RFC4	1.03944493527995	3.66034478661128	11.1754620427047	3.96722820441243e-25	1.30829763161002e-23	46.3069787703737
CASP8AP2	0.775811515509556	1.68300497374403	11.1685416051553	4.20422610307145e-25	1.38407168616579e-23	46.2497209639616
TAF1B	0.69782280936121	2.21454937068394	11.1682468048537	4.2146288408185e-25	1.38511644236848e-23	46.247282249094
KANSL2	0.724248478513832	3.46649529813413	11.1679427168967	4.22538614881128e-25	1.38520825691452e-23	46.2447667354822
UBP1	0.691805554842669	3.72342747883794	11.1678303646288	4.22936759026614e-25	1.38520825691452e-23	46.243837329712
MAPK1	0.835062651149868	4.26615900980961	11.161808670461	4.44831057452287e-25	1.45443055644809e-23	46.1940310274046
NUP98	0.699016919788908	4.01640640977436	11.1547067984754	4.72106012083528e-25	1.54097976005458e-23	46.1353071925012
CDCA4	0.972068049550902	2.78255706094677	11.1522293615914	4.8200698955044e-25	1.57062141492967e-23	46.1148260811131
PDS5A	0.743802695617465	3.94774160588971	11.1512643046902	4.8591947123643e-25	1.57960816235369e-23	46.1068484998124
ALMS1	0.627601625887035	1.75081439697996	11.1511429266939	4.86413786946075e-25	1.57960816235369e-23	46.1058451601277
SMC1A	0.942543322346059	4.02888871712624	11.1496920141838	4.92361550420844e-25	1.59621781828483e-23	46.0938519800665
AP3M1	0.722598469432647	3.96307061402341	11.1486475337134	4.9668795644879e-25	1.6075238590471e-23	46.0852188197815
ZNF461	0.566877341160071	1.27444657491602	11.1484434295421	4.975377959459e-25	1.6075588820107e-23	46.0835318413676
ZNF518A	0.806474598896898	2.08213995156964	11.1468104348036	5.04389480009733e-25	1.62695327221995e-23	46.0700352215956
SPIN3	0.64868586321693	1.72026511709758	11.1464989986334	5.05706816386988e-25	1.62846094150835e-23	46.0674613265167
WRNIP1	0.728586826025019	4.81166698805879	11.1418077283273	5.25969492400814e-25	1.69086836818785e-23	46.0286940952659
PWP1	0.558488430117638	5.04503565482361	11.1366374344582	5.4923791463556e-25	1.76271330727258e-23	45.9859775695983
NEDD1	0.797232255639881	2.42646404035016	11.1344523997867	5.59376697206341e-25	1.79225042114941e-23	45.9679279055221
FAM72B	0.476110157430321	0.480839920440957	11.1317589091857	5.72131342212391e-25	1.83005617976451e-23	45.9456804751654
CUL2	0.676956315628858	3.86083275718872	11.1313118057399	5.74276360890447e-25	1.83385584577683e-23	45.9419877879243
CELF1	0.542766270145274	4.5614590514567	11.1303100587776	5.79111420566515e-25	1.84618258897766e-23	45.933714488298
GATC	0.526257634596565	3.60726218162365	11.1301137568705	5.80063631818659e-25	1.84618258897766e-23	45.9320932986069
MAPK8	0.59419510186895	2.75068970945416	11.1291173939945	5.84920808668823e-25	1.85855434396263e-23	45.9238648966838
KIF2C	1.40567756884005	2.57350236690146	11.1281952858049	5.89452044368669e-25	1.86985118710326e-23	45.9162500428682
CIAO1	0.565338489083637	5.31833303760617	11.1252089716925	6.0436783405995e-25	1.91399796703944e-23	45.8915909016907
UBE2N	0.58528015792627	4.30399556985348	11.1243360557185	6.08798300222849e-25	1.92484743106762e-23	45.8843835099954
FNBP4	0.799782260160326	3.28809894323818	11.1179695073478	6.42103796208469e-25	2.02680539297435e-23	45.8318252853818
EP400	0.690893247469106	2.29330503838592	11.1166186432487	6.49400422878535e-25	2.04646580630801e-23	45.8206752908758
BAZ2A	0.87747664379431	3.62573411742782	11.1148065831232	6.59317877433438e-25	2.07430714805003e-23	45.8057196375067
NUP210	1.00841001685783	4.08554671591441	11.1135539304569	6.66261620273435e-25	2.09271682695721e-23	45.7953816934991
ZNF76	0.607993311659068	3.58145430588992	11.112969975851	6.69523431450504e-25	2.09952028585788e-23	45.7905626034024
NDC1	0.796268596593096	3.36021905005472	11.1111723548291	6.79664510951339e-25	2.1278385669653e-23	45.7757284990095
RAD54L	1.06874410541194	1.35692177108559	11.1099054262116	6.86903409033194e-25	2.14699336330767e-23	45.7652744137608
MTPAP	0.551394439157067	2.59409913306304	11.1054640622289	7.12891274998767e-25	2.22459231742286e-23	45.7286310235821
FAM168A	0.783331746458486	3.77532756458595	11.1023457383166	7.3171981757462e-25	2.27963442353329e-23	45.702907637693
MTA3	0.692296995598816	2.46873896691985	11.0921681075727	7.96683020478604e-25	2.47799458967046e-23	45.6189759146103
WDFY1	0.763208045219455	3.62681264152622	11.0866582097644	8.34214092393008e-25	2.59052544736629e-23	45.5735532733796
BAZ1B	0.779683107235794	4.5695252049553	11.0864201664468	8.35874592720202e-25	2.59148174700956e-23	45.571591135224
DDX20	0.588054181841379	2.35870470567527	11.0851550954024	8.44754577743865e-25	2.61478153627988e-23	45.5611637828913
DBR1	0.745991503966914	2.97614882912529	11.0774795009645	9.00680407598071e-25	2.78339300154501e-23	45.4979102032121
UTP18	0.731939691656506	4.5878577305353	11.0737750990513	9.28974186075957e-25	2.86620698956769e-23	45.4673904119903
FBXW8	0.680490427587951	2.49694693210131	11.0715202404387	9.466276270832e-25	2.91597834966465e-23	45.4488155624256
LIG1	0.895707506142883	3.56064780865232	11.0707293292156	9.52898456092116e-25	2.93058337379213e-23	45.4423007136272
BRAF	0.647726296968683	2.32963056935372	11.070432245019	9.55264583297917e-25	2.93315214999809e-23	45.4398536478001
MAPK14	0.676015523550378	4.54388000541407	11.0680907951817	9.7411877720781e-25	2.98625852340826e-23	45.4205683882085
RPA1	0.795773937207376	4.3257061271248	11.0633519574636	1.01341782113721e-24	3.10177083913563e-23	45.3815432832694
TRIP13	1.21163519047893	2.00306565850319	11.0624251572541	1.02128616514869e-24	3.12086808999186e-23	45.3739118939934
MSL2	0.640542247268978	3.392293943209	11.0615175978062	1.02905004688658e-24	3.13958581183869e-23	45.3664392407764
ZNF189	0.971018912819657	3.87762020089225	11.0579569972531	1.0600810357783e-24	3.22911806764901e-23	45.337124923953
SPIN4	0.787949445329905	1.28800574918898	11.0570989043251	1.0676975411276e-24	3.24715633142935e-23	45.330060966391
CEP63	0.45818811075185	2.38468528611734	11.0539718762405	1.09591683749033e-24	3.3276967680372e-23	45.3043210607008
RAF1	0.656975963956215	5.1351673354781	11.0531835206865	1.10314754243091e-24	3.34435235964814e-23	45.2978323356391
UBE2T	1.26553946241995	4.16966178284267	11.0492133235657	1.14028937584234e-24	3.45149201281821e-23	45.2651582691756
FBXO45	0.624435196695985	2.83236182503222	11.0440499403865	1.19046046165552e-24	3.59766915541321e-23	45.2226731464849
ZNF516	0.720671010298892	2.55210402409936	11.0437485576863	1.19345581362172e-24	3.60104147858145e-23	45.2201936254769
SEPHS1	0.604483718258479	5.12343648258361	11.0426888047572	1.20404803320806e-24	3.62728935790354e-23	45.2114751434028
PRDM10	0.575752104509517	1.75722726479526	11.0414636371073	1.21641016932579e-24	3.65877846849014e-23	45.2013963259676
POM121C	0.646951335375023	3.04390761559676	11.0402809951029	1.22846295550193e-24	3.68923984755752e-23	45.1916678690035
ING5	0.586185949801173	2.4651099484184	11.0384607845092	1.24724598903058e-24	3.73978609543442e-23	45.1766957554264
C1orf109	0.746279907172191	2.49556917521521	11.0309335251068	1.32800252223598e-24	3.97570755094396e-23	45.1147933632742
LHX4	0.405415850118364	0.466447307996022	11.0285996269711	1.35408273277237e-24	4.04746102338824e-23	45.0956041825141
RPS6KC1	0.747484885156312	3.03690263708717	11.0274914224677	1.36664416994451e-24	4.07864521746678e-23	45.0864932903589
AHCTF1	0.784782033963825	3.45004802748864	11.0258139751201	1.38587879917684e-24	4.12497516919776e-23	45.0727033389025
YY1AP1	0.731869354790008	4.50963312314262	11.0257624458719	1.38647390864476e-24	4.12497516919776e-23	45.072279743939
CDK13	0.705788409960917	3.43048340225376	11.0234996408484	1.41285916920002e-24	4.19695840029029e-23	45.0536793756342
HNRNPA3	0.696523959006939	6.09110904684915	11.0226292158228	1.42314118909229e-24	4.22095745867001e-23	45.0465249427925
NOLC1	0.742564793078159	5.19760268483738	11.0218337614946	1.43260268340789e-24	4.24245245967468e-23	45.0399869741256
ZDHHC16	0.614856915320058	4.52027283034814	11.0108083428173	1.57037311714338e-24	4.64326372291161e-23	44.9493913518772
RBM5	0.60851034045661	3.50079379133023	11.0105750283076	1.57342665344319e-24	4.64512398766895e-23	44.9474746975797
LRIG3	1.11006567928152	2.62329281765921	11.009985138733	1.58117328445775e-24	4.66081232772469e-23	44.9426289063022
PUM2	0.69226809745176	5.00892562499901	11.0077251003136	1.61120560812374e-24	4.74204292652087e-23	44.9240644639086
NVL	0.690578929068393	2.93737843331313	11.0068780014442	1.62260781862601e-24	4.76827696393777e-23	44.9171066987396
EDRF1	0.569011631991451	1.68569082878246	11.001555041669	1.6961160611909e-24	4.97145857527212e-23	44.873391908451
PSME3	0.712598303783847	5.08711387504741	11.0014968031319	1.69693836546345e-24	4.97145857527212e-23	44.8729136827374
WDR6	0.896511263335666	4.9743571076896	10.999864489377	1.72014798385358e-24	5.03176112528773e-23	44.8595104509692
FRS2	0.771998624002069	2.763271980397	10.9929155124825	1.822539895689e-24	5.32315006118923e-23	44.8024621727955
SRSF1	0.563141046214578	6.21314338311803	10.9925254295237	1.82846411878148e-24	5.33232458384372e-23	44.799260281555
CCNA2	1.43821336242122	3.11256083939992	10.9921341410568	1.83442589325368e-24	5.34158056455024e-23	44.7960485520069
SFSWAP	0.614453473811987	2.95303412753846	10.9911517937706	1.8494785379036e-24	5.37723957302473e-23	44.7879856112289
C12orf65	0.51196055782381	2.68804541328614	10.9906953459969	1.85651449503152e-24	5.38951783709151e-23	44.7842392869119
CEP290	0.644725687021725	1.49559354289328	10.9889655025313	1.88342182155222e-24	5.45935886549782e-23	44.770042188617
SSRP1	0.746798853420209	5.23023168110509	10.9874988511412	1.90653887937024e-24	5.51801887140994e-23	44.7580060204498
PRPF38A	0.689961451694815	3.62469356091517	10.9853554230832	1.94083169105866e-24	5.60879867280299e-23	44.7404172798648
RRM2	1.38442181278633	3.61430406142266	10.9847520088268	1.95059594101084e-24	5.62852684183248e-23	44.7354660354449
GPATCH8	0.841294637532086	2.83655984451108	10.9834702344726	1.97149962317937e-24	5.67305216753416e-23	44.7249490367824
ZNF92	0.753774265371126	1.98258440004983	10.9834428772308	1.97194819602179e-24	5.67305216753416e-23	44.7247245764205
HUWE1	0.732003011922425	4.33101019331819	10.9817679506922	1.99960598388309e-24	5.74399559988005e-23	44.7109826901211
RBM28	0.531890437388882	1.98715712847858	10.9737859050435	2.13680593009323e-24	6.12892239829137e-23	44.6455085771889
HNRNPC	0.565456251530416	6.45852017945603	10.9689556072254	2.22433814201451e-24	6.37045124080688e-23	44.605898753201
DCP2	0.659966594550505	2.6854676434422	10.9664933452707	2.2703211572553e-24	6.49244080194202e-23	44.5857108495444
EIF2B1	0.539634228441159	4.89400078652883	10.9630476146582	2.33626209679216e-24	6.67105540604139e-23	44.5574633581965
CENPO	0.890154913268603	1.88740518528347	10.9580016004724	2.4362798660305e-24	6.94629795136076e-23	44.516105026526
JARID2	0.771150237144935	2.63552977503551	10.9575434460392	2.44556921016031e-24	6.96242289252178e-23	44.512350355076
CGGBP1	0.663346469494338	4.39998333293742	10.9550607234068	2.49652395545423e-24	7.09694346980758e-23	44.4920052884997
KDM3B	0.818645634445562	3.84458667748793	10.9501164330293	2.60116579958598e-24	7.38345729186184e-23	44.4514953803934
HMGXB4	0.788625194005061	2.64788217559077	10.9474754259347	2.6588362909454e-24	7.53599161753163e-23	44.4298606441045
NR6A1	0.785355644434809	1.644902139373	10.9445403168081	2.72442204469214e-24	7.71047656961615e-23	44.4058197326883
ASH1L	0.949959361142543	2.98905202246283	10.9380307202978	2.87567858852799e-24	8.12654893159238e-23	44.3525124078904
UBE2K	0.636316851664358	5.16247351240768	10.9362339996165	2.91887841778134e-24	8.22828489131247e-23	44.3378017950073
PPHLN1	0.552288549347182	2.73132166987664	10.9361766404992	2.92026812426539e-24	8.22828489131247e-23	44.3373321883918
RTKN2	0.542278154042395	0.521399132051341	10.9317741453992	3.02891973890905e-24	8.52189459581459e-23	44.3012920689999
CCDC14	0.848871708969198	2.18707067546665	10.9230742247768	3.25559225162317e-24	9.14196170707336e-23	44.2300933735478
KIAA1958	0.641470353365933	1.63768921008846	10.9229535680709	3.25885169411853e-24	9.14196170707336e-23	44.2291061393265
C2CD5	0.820393609325633	2.93036896872222	10.9212565256356	3.30504125696991e-24	9.25798106484555e-23	44.2152212222894
CHORDC1	0.749724355038005	2.04242385072507	10.9181923465607	3.39009642330703e-24	9.48237189351279e-23	44.1901533675449
MAML1	0.736987925414254	2.58817016165793	10.9152738602913	3.47313059829769e-24	9.70046388679064e-23	44.1662807035609
LY6G5B	0.593555105648081	0.939062567085913	10.9112166877719	3.59193225956712e-24	1.00176742493895e-22	44.133099133495
SLF2	0.775683092684235	2.64011780392875	10.9106043498464	3.61021032699029e-24	1.00540159687695e-22	44.1280916689788
ORC2	0.686541578233331	2.67037202034464	10.9074482972347	3.70589467520744e-24	1.03055068181385e-22	44.1022849246702
COX11	0.656085579631629	4.0407247114369	10.9071211800287	3.71595524870339e-24	1.03142478381804e-22	44.0996103330483
DCAF1	0.651560420168444	3.27073730453879	10.9069962582475	3.71980441345649e-24	1.03142478381804e-22	44.0985889521529
SF3B1	0.763304870871693	5.46757462081018	10.9062416776837	3.74313946692005e-24	1.03495951843742e-22	44.0924195033688
CDK5R1	0.663863193593109	1.10752690987857	10.9062347082842	3.74335566950486e-24	1.03495951843742e-22	44.0923625225775
BRAP	0.485322912352925	3.35441784430734	10.905386883723	3.76974949187559e-24	1.04075504703655e-22	44.0854309696653
TROAP	1.33077430112704	2.3995833850658	10.8986638228989	3.98570614401942e-24	1.09879323337283e-22	44.0304749001469
SUGP2	0.855690525096617	3.18033084054227	10.8983843558579	3.99494471176253e-24	1.09975776835302e-22	44.0281908325646
KDM5C	0.805234982643287	4.22134402576372	10.8970005358126	4.0410055391276e-24	1.11084169483048e-22	44.016881388181
C1orf112	0.881991975703306	1.84238217417993	10.8959176586913	4.07741744383756e-24	1.11924524676114e-22	44.0080319427347
CEP95	0.672325654189785	2.59302709002075	10.8944202399564	4.12830654230162e-24	1.13159303791844e-22	43.9957955271583
UBXN2A	0.60854797004654	2.59980664856089	10.8905185234741	4.2638912868574e-24	1.16708795794554e-22	43.9639159614633
FBXO46	0.804065865247495	3.64501538282285	10.8893658004146	4.30478939633783e-24	1.17660149548977e-22	43.9544985653165
BUB3	0.62352007189762	4.15703156289314	10.8889745599424	4.31875892741606e-24	1.17873819158535e-22	43.9513023641925
LCORL	0.633397914814346	1.41421082899095	10.8852781602586	4.45298699896503e-24	1.21364482077055e-22	43.9211078455499
ZNF551	0.664087435393953	1.17537202908402	10.8849123976809	4.46649250375664e-24	1.21559653937468e-22	43.918120348001
APAF1	0.84104915222455	1.83165618017036	10.8843442809051	4.48755060391847e-24	1.21959531306493e-22	43.9134801501743
ZXDC	0.627461604943339	3.20450162010467	10.8829047980168	4.54135028612747e-24	1.2324684345921e-22	43.9017234574811
ZSCAN29	0.665911732448305	2.54773339232154	10.8820324093857	4.57426688185673e-24	1.23964573488508e-22	43.8945987774684
KDM1A	0.696225068500863	4.15062188984354	10.8815133034933	4.59396605378707e-24	1.24322584167458e-22	43.8903594467095
BRPF1	0.661611817180116	2.7644086593841	10.8715787852972	4.9876475940716e-24	1.34786076025969e-22	43.8092478933592
PAXBP1	0.697670002136753	2.6055091522428	10.86985295704	5.05938027697147e-24	1.36532008601089e-22	43.7951609826449
INTS4	0.567060766389884	2.73916547313179	10.8696541411553	5.06770952772031e-24	1.36564436780761e-22	43.7935382393684
NUP214	0.600830291223925	3.36410249810977	10.8686736138973	5.10898792385696e-24	1.37483439074578e-22	43.7855353559558
CDC5L	0.738559157028131	4.31743229566209	10.8647855959609	5.27598419867863e-24	1.4160871235021e-22	43.7538056641445
YEATS2	0.789957510454788	2.28071270661677	10.864760767358	5.27706788194417e-24	1.4160871235021e-22	43.75360305908
TCHP	0.60388297283231	2.16496857906808	10.8595792814949	5.50813424616757e-24	1.4760259042877e-22	43.7113264993985
AGO2	0.787941203147831	2.39127502048514	10.8584243573743	5.56099356030037e-24	1.48810944993513e-22	43.7019046836716
ZNF621	0.693245434520861	2.1796622611307	10.8556625169131	5.68945380558188e-24	1.51992694655842e-22	43.6793757803309
TRA2B	0.585146961860407	3.92189678706127	10.855528545836	5.69575964315734e-24	1.51992694655842e-22	43.6782830244344
TRRAP	0.822465589361896	3.08974212037139	10.8553127708285	5.70593049663369e-24	1.52052334235746e-22	43.6765230364445
TAF6	0.990856158345394	3.59260142854337	10.8539658498209	5.76982900974787e-24	1.53499170591777e-22	43.6655371566164
C1orf174	0.624376806082881	3.3001367986412	10.8538313749553	5.77624749460707e-24	1.53499170591777e-22	43.6644403784089
RNF20	0.713520291748667	4.19728901714298	10.8533295493658	5.8002623814884e-24	1.53923860428418e-22	43.6603475452349
EHMT1	0.644349441625848	2.68037088778352	10.8522683341961	5.85137437817078e-24	1.55065467615148e-22	43.6516927094362
SRRT	0.620238674708742	5.3551618678757	10.8499231756291	5.96591991708002e-24	1.57882632059742e-22	43.6325680799503
POLR3F	0.570594997468061	3.01922579212243	10.8482821732429	6.04739549824704e-24	1.59818065857122e-22	43.6191870493245
SUPT7L	0.599145715654367	3.86510088285729	10.847143415872	6.10458410485976e-24	1.61107205852773e-22	43.6099020190583
DIP2B	0.771819207014724	3.22050768268958	10.8447061307127	6.22879878147641e-24	1.64159263621854e-22	43.5900309086409
HNRNPH1	0.818514236558372	5.24960914638203	10.8436705900097	6.28233228891213e-24	1.6534270144994e-22	43.5815888634584
DCAF12	0.745358798628152	4.39420806579015	10.8390995616245	6.52415738388506e-24	1.71471681035991e-22	43.5443293307996
FAM53C	0.680725318688032	3.15220382088993	10.838874213942	6.536315694602e-24	1.71555902340513e-22	43.5424926749601
MSL1	0.707330905762751	4.15864980948647	10.8332260878235	6.84852204004077e-24	1.79504353334037e-22	43.4964649750811
GTF2H3	0.774022111729358	3.54002424516852	10.8329248892176	6.86558145114744e-24	1.79705656562821e-22	43.4940107904021
ROCK2	0.791676244858843	3.53025079289406	10.8321132401438	6.91176262721859e-24	1.80667628836983e-22	43.487397596773
FAM200A	0.55442671941413	2.51842249742435	10.8294217042549	7.067127542426e-24	1.8424138867117e-22	43.465469173634
DLG1	0.707504531172598	3.22143947447535	10.8294116381009	7.06771506645666e-24	1.8424138867117e-22	43.4653871680836
SMARCC2	1.10984997592808	3.41940267921651	10.8258472156696	7.27884070356927e-24	1.89487211794004e-22	43.4363514628249
PTCD3	0.612791960892005	3.6530483194608	10.8237101767963	7.40841550623117e-24	1.9259869891369e-22	43.4189455245021
PHF20	0.628375548815276	2.96176790956653	10.8218169147788	7.52512420156024e-24	1.95367723173298e-22	43.4035265822903
MAU2	0.723419031549293	3.01006937728852	10.8213824570266	7.55216289250669e-24	1.95804385683935e-22	43.3999885024458
TOMM70	0.489731067873348	5.54600136852245	10.8179827437034	7.76710873599515e-24	2.01105139704956e-22	43.3723048626767
USP37	0.62434303611979	0.969989616763412	10.8172776569759	7.81244361731623e-24	2.0200596451792e-22	43.366563943085
RPL7L1	0.64120879226797	4.85903623398354	10.8162230153803	7.88074539292318e-24	2.03497414728313e-22	43.3579772523293
SLC30A6	0.674150756578035	3.51817255486445	10.8154125812699	7.93363474985193e-24	2.04587404854863e-22	43.351379142227
EML4	0.793265934082645	4.86234756217942	10.8130241218781	8.09156867709754e-24	2.08379644963963e-22	43.3319350812806
CNOT3	0.677662476220078	3.65408821047768	10.8115020557544	8.19384038527222e-24	2.10690489678805e-22	43.3195453296597
MEN1	0.549337544279707	4.52129318940975	10.8113623227428	8.2032935960537e-24	2.10690489678805e-22	43.3184079352685
TADA2A	0.546269798535958	2.25938282264632	10.811166466391	8.21656191703911e-24	2.10748763494604e-22	43.3168137224869
CENPA	1.23105887688062	2.0195525728572	10.8060219645912	8.57282318647556e-24	2.195926367017e-22	43.2749442745267
ADCY6	0.829590735268746	3.29027404393834	10.8031339095218	8.77951259520921e-24	2.24509137730141e-22	43.2514437784505
NR2C2	0.83795766541207	2.15167028098324	10.8030140489034	8.78819693620072e-24	2.24509137730141e-22	43.2504685256249
TULP3	0.834643927569774	3.36556686650119	10.7996768408591	9.0334499373683e-24	2.30467244740315e-22	43.2233173584405
SP3	0.830257799260391	3.47854634074042	10.7994013463144	9.05399770058167e-24	2.30684303115884e-22	43.2210761557453
TAB3	0.796377545036256	3.16784118331084	10.7978270479507	9.17231155253119e-24	2.33388432067062e-22	43.2082694869254
TRMT6	0.714152872008359	3.28689113593864	10.7969343352205	9.24008370012793e-24	2.3450600869791e-22	43.2010078334547
ZNF569	0.667480069842289	1.51682909621444	10.7969260932513	9.2407117206118e-24	2.3450600869791e-22	43.2009407916766
TCEANC2	0.469645576805476	1.28141511815645	10.7947779317894	9.40585273019559e-24	2.38381135331412e-22	43.1834681208155
HIF1AN	0.628916228292935	2.58790417364342	10.7944833054586	9.42872995782444e-24	2.38645265511118e-22	43.1810718338617
ZNF639	0.590295734208897	2.92781938794726	10.7933626113865	9.51625657378797e-24	2.40542844266197e-22	43.1719571882083
ZNF420	0.599928427521623	1.96074021004486	10.7922899134985	9.60079132353601e-24	2.42359896915613e-22	43.1632333503581
SENP5	0.547609899905138	3.23272906041019	10.7914729468674	9.66567352810598e-24	2.43676716840146e-22	43.1565895734509
TGS1	0.7535895845576	3.14776185324118	10.7911349438329	9.69264453968281e-24	2.44035570802001e-22	43.1538409234654
ARMC8	0.575063904608175	2.67061646534142	10.787953768854	9.95018212688021e-24	2.50190931169324e-22	43.1279736780265
USP28	0.721562829424267	2.76564692625591	10.787234364325	1.00093597148152e-23	2.51349059155779e-22	43.1221244892227
C2orf68	0.613834852888679	4.07992545149703	10.7868215046245	1.00434791127793e-23	2.51875732723628e-22	43.1187677832135
GTPBP4	0.720534602136684	3.84688090928211	10.7820208510099	1.0448805742511e-23	2.61698193498707e-22	43.079741474597
PRPF40B	0.505798379142092	1.08407820040746	10.7783346616856	1.07710403339236e-23	2.69416622451666e-22	43.0497810993463
CCDC34	0.993891686648986	2.9281047226054	10.7778800877277	1.08114559989359e-23	2.70074963415401e-22	43.0460868054162
MED1	0.732434044003938	2.98096237793285	10.7774467934614	1.08501200721616e-23	2.70687891383615e-22	43.0425655244896
TTC21B	0.628065654961434	2.12218256442007	10.77458612489	1.11088588305841e-23	2.76782490499339e-22	43.0193193616907
CDKN3	1.37397786634912	3.32304470142572	10.7725376827118	1.12978949523841e-23	2.81126840633349e-22	43.0026753985788
UMPS	0.529644169846068	3.67612752023154	10.7716154146415	1.13840454524941e-23	2.82903126938763e-22	42.9951823332867
GOSR1	0.564232286319479	3.35781388856067	10.771284261793	1.14151380781782e-23	2.83308349194164e-22	42.9924919268959
DDIAS	0.640917058370772	1.01476062755104	10.7709002436894	1.14513000851717e-23	2.83838175461694e-22	42.9893720770096
EXO5	0.654821191273045	2.31754261441419	10.7670913664247	1.18161980501993e-23	2.92504334162557e-22	42.9584309855604
UBE2V1	0.639006932373943	1.87261664843431	10.7627687045614	1.22443413028191e-23	3.02711715305823e-22	42.9233230096269
HP1BP3	0.772601796087921	4.79741689290107	10.7613775347706	1.23853856263225e-23	3.05793746842847e-22	42.9120256875334
INTS2	0.744164892112106	1.86627747651531	10.7612252195443	1.24009259549526e-23	3.05793746842847e-22	42.9107888213782
BPTF	0.801201662073583	2.67579922762159	10.7599967859136	1.25269706900932e-23	3.08504830876846e-22	42.900813732371
ZNF606	0.696936297992771	1.60152562180158	10.758552362338	1.267680772424e-23	3.11794141202104e-22	42.8890855164016
ANKLE2	0.626989444364624	2.72861576199305	10.7577318463543	1.27627161060025e-23	3.1350466742437e-22	42.8824235727219
MAT2A	1.10560568012429	5.212887885487	10.7566746767653	1.28742561555212e-23	3.15527258610443e-22	42.8738405728386
SAE1	0.781915763366872	5.6266706804461	10.7566394316536	1.28779914526809e-23	3.15527258610443e-22	42.8735544305743
ZNF674	0.364234747287896	1.04282090811465	10.7560929329607	1.29360477864499e-23	3.15974827915523e-22	42.8691176677517
CEP97	0.57564854359239	1.17653572246601	10.7560736612183	1.29380998299189e-23	3.15974827915523e-22	42.8689612117594
STAG1	0.947504613111736	2.37772783855067	10.7560020031988	1.2945732772113e-23	3.15974827915523e-22	42.8683794635223
ANP32E	0.821307707568578	5.03756494574856	10.7555941123155	1.29892662714952e-23	3.16634022597772e-22	42.8650680813955
FXR1	0.609993742353707	4.1707098217401	10.7545312315211	1.310339079259e-23	3.19010123997489e-22	42.8564395952546
MOGS	0.569492666910023	5.82558985554459	10.7534816960643	1.3217060631389e-23	3.21369139209914e-22	42.8479198767437
CEP83	0.505945394088046	1.60642901980446	10.7528281160977	1.32883413941532e-23	3.22615708683404e-22	42.8426145859904
SP1	0.698068436669492	4.21322998641648	10.7526823302525	1.33042931626599e-23	3.22615708683404e-22	42.8414312242561
BTRC	0.598831423011417	2.61324627625036	10.7525495113781	1.33188426705936e-23	3.22615708683404e-22	42.840353124206
SMG8	0.8716437444318	3.04113470139439	10.7510581338999	1.34833043099979e-23	3.26187008307526e-22	42.8282479793229
CHD8	0.696064701055795	3.39284098393937	10.7501881519387	1.35801724520381e-23	3.28116146508261e-22	42.8211869479185
S100PBP	0.65549273602022	1.97332357946945	10.7497854328077	1.36252472087099e-23	3.28790600149724e-22	42.8179184595771
KPNA2	1.07648031886472	5.38811860351203	10.7495628791876	1.36502205419669e-23	3.28978900105769e-22	42.8161122304207
ZBTB5	0.723925928640374	3.01275780598927	10.7486604553319	1.37519512162535e-23	3.31014303144996e-22	42.8087884204377
MOCS3	0.538613510406969	2.50472987994644	10.7429684731939	1.44112118447134e-23	3.46447702565507e-22	42.7626012346912
SEH1L	0.557117293672674	2.9854832211484	10.7419056558878	1.45377471806437e-23	3.49051674161822e-22	42.7539784736369
MORC2	0.665770572358909	3.98228936975531	10.7356017817949	1.53112981935074e-23	3.67164547418775e-22	42.7028434347123
REXO5	0.853756276393474	1.9064486795076	10.7325085637961	1.57057006935578e-23	3.76151531610709e-22	42.6777578803918
PRUNE1	0.819029083266928	4.51649556713727	10.7285088823728	1.62306928072643e-23	3.8823979299274e-22	42.6453265610845
HAUS6	0.775233061752697	2.10940881246607	10.7236796705564	1.68878684702758e-23	4.03455810337263e-22	42.6061773218425
BTAF1	0.918646077760914	2.9728428570245	10.71924967312	1.75139536049347e-23	4.17892093487608e-22	42.5702724139915
WBP11	0.713691573375377	4.70478611369619	10.7187942303512	1.75796145978748e-23	4.18937084198111e-22	42.566581507214
DGCR8	0.604141750212615	3.02022809766553	10.7179892300485	1.76962703436681e-23	4.21193217123828e-22	42.5600579852987
PRPF40A	0.69274990449498	3.9375130546	10.7162099448044	1.79568513732805e-23	4.26865102124138e-22	42.5456399984975
PPIL2	0.672885952230999	3.6780316616859	10.7154951172287	1.80626108299796e-23	4.28847117103356e-22	42.5398479225823
SCAF4	0.646892327342581	3.59656759647694	10.7151394462596	1.81154632116742e-23	4.29569647445145e-22	42.5369660806148
TRIM33	0.715862196649418	2.94022270890164	10.7118618789862	1.86098014791398e-23	4.40746348999157e-22	42.5104117523989
EXOC7	0.706792643913946	3.49214467507064	10.7111972751013	1.87116639327269e-23	4.42611704877837e-22	42.5050277494104
ATAT1	0.794896061540146	2.34760433624028	10.7043836954337	1.97884802241743e-23	4.67505895308482e-22	42.4498404207627
PPT2-EGFL8	0.250972429639214	0.46009772035352	10.6959826905244	2.12013319599631e-23	5.00267882207997e-22	42.3818205805839
SNX5	0.640499044657934	4.41005101341835	10.694911552754	2.13885351586692e-23	5.04064371021034e-22	42.373149960177
PRR3	0.636567750137451	2.87018713675723	10.692434989799	2.18276814580995e-23	5.13781789603423e-22	42.3531044597605
CPSF7	0.710849669809612	4.61041045207824	10.6922768607677	2.18560235595138e-23	5.13817682699737e-22	42.3518246323001
IFT81	0.715757313240768	1.7761040019635	10.6912907738269	2.20335912305161e-23	5.1735736271653e-22	42.3438438956304
SRSF10	0.587734205613532	3.65752776790085	10.6909405166165	2.20970077182023e-23	5.18211343795294e-22	42.3410092368081
GON4L	0.714347486432627	2.50351820480723	10.6880247551983	2.2632018789845e-23	5.30109388769474e-22	42.3174136210997
SMCR8	0.788844834386999	2.57705849966404	10.6849586209749	2.32085178096968e-23	5.42948963655421e-22	42.2926047221452
DKC1	0.795846565703118	4.55319310901675	10.6841488096159	2.33632017866313e-23	5.45901153941287e-22	42.2860529415006
AKAP1	0.728075002358162	5.40301483753005	10.6803061307063	2.41112875753486e-23	5.62694604072692e-22	42.2549672503492
HSF2BP	0.466935386295272	0.614710622677705	10.6753147152587	2.51186705860454e-23	5.8549115380612e-22	42.214597418617
CSNK1D	0.645482031998953	4.67377759466587	10.6733921272942	2.55177609023366e-23	5.94070837045892e-22	42.1990504247214
CRLF3	0.696870925265816	2.27659209619971	10.6721577974826	2.5777299169304e-23	5.99384771946438e-22	42.1890697920997
LARP4B	0.660000992249643	3.18740865839808	10.6694047743318	2.63656608202064e-23	6.12322498563823e-22	42.1668113602097
VPS54	0.740253947226402	3.99169799197379	10.6644474631345	2.74589757214249e-23	6.3694185813862e-22	42.1267385938925
ICE1	0.769221384533848	2.92405642692384	10.6626211368651	2.78730272102792e-23	6.45764451449757e-22	42.1119778006819
BAG6	0.631699265520028	6.90935232464717	10.6618919467148	2.80400725558247e-23	6.48248625721557e-22	42.1060846837793
TDP1	0.603724049418656	2.20467052108572	10.6618578054536	2.80479180961989e-23	6.48248625721557e-22	42.1058087685098
GLO1	0.74960550003841	6.91550258321878	10.6612540528394	2.81870193961507e-23	6.50678664614756e-22	42.1009295705148
FNBP1L	0.976865097586841	3.63171155907487	10.6599854374613	2.8481540027052e-23	6.56572093472237e-22	42.090677784117
GTF2H4	0.584459542734405	1.82363409844326	10.6598598808683	2.85108549983769e-23	6.56572093472237e-22	42.0896631853645
HSF2	0.770420159219567	2.788579530538	10.6564124144728	2.93275952651012e-23	6.74569898294524e-22	42.06180730023
DNAJC14	0.963273226892292	3.09003165208173	10.655471640912	2.95544860601838e-23	6.78973564644031e-22	42.0542065670849
NPC1	0.800652728644196	3.24392036787538	10.654695265295	2.97430419137128e-23	6.82487045588906e-22	42.0479343071151
PTBP3	0.837968778402069	3.93072554730829	10.6520769110176	3.03878152006157e-23	6.96448013449517e-22	42.0267826428993
ZSWIM1	0.610634907865383	3.04535378702815	10.6509046177029	3.06809794043814e-23	7.02326840367918e-22	42.0173134671192
AAR2	0.519648047271978	5.05002197359616	10.6477434973981	3.14855931679047e-23	7.19885399877152e-22	41.9917822873099
SLC4A1AP	0.554323044078085	3.53284184634932	10.6429268124467	3.27521161819659e-23	7.47950591235359e-22	41.9528873298853
FAM193A	0.669688045594636	3.19853406196675	10.6398069595059	3.35993628876736e-23	7.66385467771223e-22	41.9276992681335
STAM	0.720411976896898	3.37044182620437	10.6394142183093	3.37075506322718e-23	7.67938965653183e-22	41.9245287540083
KIAA1841	0.600996782995351	1.21069745403412	10.638645282316	3.39203719115666e-23	7.71869745636123e-22	41.9183214780466
ZBTB11	0.634652824559991	2.54300253623187	10.6361205699646	3.46285840060168e-23	7.8705061631706e-22	41.8979422520393
TIA1	0.836776581296757	3.72983786870203	10.6359490779046	3.46772193043231e-23	7.87222182311411e-22	41.8965580768138
RTL10	0.687373667911865	2.62756408190565	10.6337861275084	3.52964948437086e-23	8.00332356456161e-22	41.8791011121285
SFMBT1	0.660656137639328	2.57420263768452	10.6331911943852	3.54687500752938e-23	8.03287531256062e-22	41.8742997891429
C5orf51	0.726095264930309	3.53925662133454	10.6305641975988	3.62394104293055e-23	8.19772259534231e-22	41.8531006632924
PIF1	0.852507218702973	1.22590412011703	10.6300577845788	3.63898752741108e-23	8.22205200768825e-22	41.8490143670585
CWC22	0.688260477710445	3.69342306870529	10.6285768757859	3.68334541154272e-23	8.31247327269241e-22	41.8370653525515
PIP5K1A	0.936680076110911	4.10261919532776	10.6267140692492	3.73990641373191e-23	8.43018904554158e-22	41.8220361534867
MARCH6	0.684372347829172	4.53167007338515	10.6257437166984	3.76971072755986e-23	8.48738631492914e-22	41.8142078548948
C5orf34	0.666071958468316	1.19296258782201	10.6220907924276	3.88404297834377e-23	8.73453796538342e-22	41.7847413173033
NEMP2	0.576780095028649	1.53468427533907	10.6199468791244	3.952743432318e-23	8.87861244586318e-22	41.7674497763917
ZCCHC3	0.768998933857368	4.07318803876765	10.6189959924089	3.98359947693914e-23	8.93744332296885e-22	41.7597810691101
CNP	0.637761505691233	4.95895492379318	10.6174357719735	4.03474786905597e-23	9.04161042936987e-22	41.7471989880432
COPS7B	0.636747809146423	3.42716972259885	10.6161227465545	4.07829805079483e-23	9.12852694547066e-22	41.7366111106367
FAM189B	0.861581069203795	4.07761524847944	10.615396265575	4.10259431173746e-23	9.17219451725668e-22	41.7307532614301
TOX4	0.5414886405693	4.19302507372382	10.6122567427196	4.20925712080106e-23	9.39969305763966e-22	41.7054406943518
ZNF142	0.671605083886231	2.36231569034126	10.6044454529963	4.48675286355462e-23	1.00077048737726e-21	41.6424787798186
POM121	0.9321400100131	2.60793122701925	10.6025005648682	4.55862677502351e-23	1.01561963964477e-21	41.6268060322485
ZNF384	0.853808072120217	2.44254196950328	10.6005772389468	4.63082927935326e-23	1.03050742151462e-21	41.6113085244356
ANKRD40	0.677864566748031	4.00339530343034	10.5950380886143	4.84518501716861e-23	1.07695759778365e-21	41.5666841697525
CEP152	0.520751365187563	0.863759691243085	10.5899656798152	5.05011726717511e-23	1.12120795873783e-21	41.5258307029824
ZNF234	0.621972541811887	1.65633905403963	10.5886727413558	5.10371744301375e-23	1.13179659963129e-21	41.5154189465213
HNRNPUL1	0.72406812768064	5.83271351677354	10.5840259257236	5.30106709940236e-23	1.1742016835208e-21	41.4780046488444
CDCA3	1.03070487141606	1.91674549832546	10.5830779031904	5.34225168562264e-23	1.18195776323937e-21	41.4703726111404
ZFX	0.819836652763159	2.74545368159537	10.5819756336902	5.39053721975083e-23	1.19126520334978e-21	41.4614992628939
LASP1	0.800269745209062	6.45671591276563	10.5816856747197	5.40331094601095e-23	1.1927124161932e-21	41.4591651531713
IPMK	0.677519650123276	2.09361485265062	10.5806459347468	5.44936309110367e-23	1.20149363435612e-21	41.4507957379617
ZNF530	0.574421893380088	1.01731034441176	10.5759993238115	5.6599852209888e-23	1.24649789464535e-21	41.4133980020958
TRMT13	0.657836531668264	2.32298809006354	10.5740249622001	5.75191084071009e-23	1.26528830893232e-21	41.3975101863635
CHAF1A	0.894902949964905	3.3557535609267	10.5726239217469	5.8180415866588e-23	1.2783678532154e-21	41.3862368699545
ZSCAN30	0.593546658158145	1.7094691227191	10.5722558598943	5.83553953577781e-23	1.28074384313291e-21	41.3832754315313
ACVR2B	0.563642175057815	1.25009749107695	10.5712161440441	5.88525155632708e-23	1.29017642813761e-21	41.3749101349306
UBN2	0.55947828995591	1.68928765618379	10.5706951760674	5.91031872588951e-23	1.29376758940516e-21	41.3707187182994
CABLES2	0.863721126330593	2.64185334843863	10.5705952729543	5.91513783047453e-23	1.29376758940516e-21	41.3699149662172
POLR1B	0.677629707525622	3.06107775712111	10.5688443223888	6.00023676565582e-23	1.31088410980576e-21	41.3558286655044
PHF6	0.747213121538337	2.32830312131692	10.5675837270605	6.06225610063738e-23	1.32292513540105e-21	41.3456880064105
RNF214	0.639917460236419	2.53724272069479	10.5649024370654	6.19629854262952e-23	1.3506379985982e-21	41.3241209132907
STRADA	0.54434225313591	1.46145595834194	10.5639633620084	6.24393782325804e-23	1.35947555333664e-21	41.3165680968106
METTL21A	0.551742414984269	2.43882795302861	10.5632482713214	6.28045839838733e-23	1.36587494793531e-21	41.3108169847075
MCMBP	0.697791885118324	3.96800941387143	10.5595813094822	6.47109744208246e-23	1.40573953503741e-21	41.2813286924502
ATP2B1	0.88025297070578	3.10240309796808	10.5582349513567	6.54252670541267e-23	1.41964679134436e-21	41.2705031545737
PPP1R8	0.599182220563777	4.46534234073131	10.557259678494	6.59475749431403e-23	1.42936146596218e-21	41.2626618224161
ERAL1	0.544861981636167	5.85666636299018	10.5550517374742	6.71454026811502e-23	1.45254095760781e-21	41.2449110749027
NUP133	0.676889975705739	3.86854257002416	10.5550092787125	6.71686476221563e-23	1.45254095760781e-21	41.2445697467712
RPS6KB1	0.618880945913146	3.03721838014545	10.5547235807455	6.73252671103433e-23	1.45428649135758e-21	41.2422730252077
BRI3BP	0.783635616430813	3.13194139410108	10.5539728161405	6.77385683999517e-23	1.46156640826923e-21	41.2362377964248
ZC3H4	0.614734940732762	3.48281489638157	10.5533243944432	6.80975583262422e-23	1.46765941229561e-21	41.231025461686
NUP62	0.763592576965956	4.20490003740525	10.552061659751	6.88020905051092e-23	1.48117758885156e-21	41.2208754598185
PTPDC1	0.565693847177199	1.19051010725802	10.5517722094432	6.89646049053436e-23	1.48300991019796e-21	41.2185489163565
VIRMA	0.661450523860498	3.6485091947911	10.5474321215506	7.14476408700265e-23	1.53468251016783e-21	41.1836682008952
ABRAXAS1	0.483999921441124	1.0591927014945	10.5472022428968	7.15816084613327e-23	1.53583831816253e-21	41.181820907668
RBBP6	0.621030142468533	3.11151063331414	10.5448290922517	7.2979300304887e-23	1.56407538461033e-21	41.1627516320292
MCM5	1.02768877091643	4.2247019140502	10.5441773338461	7.33678859203917e-23	1.5706465857371e-21	41.1575148725236
GTPBP2	0.892300705805431	4.21520963928748	10.5388820406706	7.66021905770521e-23	1.63805577171464e-21	41.1149745010552
RAD51D	0.563250231335017	1.51855804024108	10.537476455301	7.74842532677579e-23	1.65507056032357e-21	41.1036844598077
ANGEL2	0.641743074337843	2.9698875236234	10.5362814987382	7.82420725489234e-23	1.66808074125179e-21	41.0940868721996
RNF38	0.814397199537697	3.10014141078702	10.5361851314886	7.83035069259994e-23	1.66808074125179e-21	41.0933129000067
BMPR1A	0.583641310928711	1.96107942758297	10.536105163179	7.83545233364619e-23	1.66808074125179e-21	41.0926706385087
PRKDC	0.953584112513404	3.99445508427111	10.5343464109912	7.94849244636481e-23	1.69026765008157e-21	41.0785459597279
HMGB2	1.09827732459406	5.15616702799605	10.5340426477633	7.96817970008852e-23	1.69257564361082e-21	41.0761065393775
TEX10	0.633742073337271	2.49043523946967	10.5326778736437	8.05723210749282e-23	1.70959653576481e-21	41.0651469564684
L3MBTL1	0.445153788511906	0.694058852293015	10.5321999072744	8.08865305102589e-23	1.71436496081478e-21	41.061308907693
FANCM	0.424874671063785	0.909926663810095	10.5310405415652	8.16537531388502e-23	1.72871371286229e-21	41.0519996352819
MTCH1	0.669279875152602	6.78103808135645	10.5308769585627	8.17625866619143e-23	1.72910724110627e-21	41.0506861686961
TRAIP	0.909256878089546	1.83528619898039	10.5297433348071	8.25207708581318e-23	1.74321716608799e-21	41.0415841937451
NIPBL	0.697988854273541	3.15457702264883	10.5290878169311	8.29623754198637e-23	1.75061576326496e-21	41.0363212138617
TLK2	0.538375312660912	2.67421003235268	10.5274900621908	8.40486042248995e-23	1.7715855411981e-21	41.023493989636
STAU1	0.675232086294631	6.73211635432656	10.5263767106361	8.481385876911e-23	1.78575113628148e-21	41.0145562996412
MRPL53	0.589419007586743	2.68187588819821	10.5259517212022	8.51077952587269e-23	1.7899729496786e-21	41.0111447295569
YTHDF1	0.534717944251633	5.28698222587617	10.5233295518566	8.69439016487799e-23	1.82658460042832e-21	40.9900970797826
EIF4ENIF1	0.649487074401104	2.96120478013494	10.5155283992346	9.26425259364138e-23	1.94417392874226e-21	40.9274951566851
IQCB1	0.778681486506921	2.97716465592494	10.5149323196385	9.30929195375308e-23	1.95148833516312e-21	40.922712807785
WDR19	0.666190215220678	2.27592245098666	10.5145950637866	9.33487110733826e-23	1.95471180783171e-21	40.9200070664616
PCLAF	1.14575665051234	2.56652897427528	10.5115278956254	9.57073055297047e-23	2.00191263531566e-21	40.8954018564717
CHD6	0.717659935425822	2.31862439501376	10.5109448270277	9.61623290299206e-23	2.00923688572877e-21	40.8907248373726
DROSHA	0.687840883893313	3.43242424555024	10.510462304888	9.6540512170835e-23	2.01494140870719e-21	40.8868544444541
ZNF367	1.03230906417054	2.62843704144532	10.5075678087387	9.88403446703473e-23	2.06069750150583e-21	40.8636391732042
CHAF1B	1.09036455987592	1.82576814245855	10.5020952862194	1.03338383286999e-22	2.15213415628141e-21	40.8197561491521
TMEM39A	0.670135592692353	3.35229342649009	10.4993310340082	1.05687163914145e-22	2.19866021780133e-21	40.7975947991839
WDR62	0.847545008289438	1.37022191585236	10.4985925539735	1.0632358055041e-22	2.20950087130786e-21	40.7916748385714
ACACA	0.824544258113812	3.28128005805502	10.4965564017707	1.08098119508736e-22	2.24394362923878e-21	40.7753533487768
MGA	0.608507649236922	1.86289282941297	10.4946173222068	1.09815413807993e-22	2.27712481446012e-21	40.7598115430428
HNRNPR	0.727908954286298	4.39832843525382	10.4940741625638	1.10301291628497e-22	2.28472729470487e-21	40.7554583689444
NEPRO	0.610042950540306	3.23873215482212	10.4933384310786	1.10962841576705e-22	2.29594821232145e-21	40.7495620113662
REV1	0.699841519207076	2.51712281080656	10.4871183599261	1.16715703778461e-22	2.41237635857099e-21	40.6997214126284
HNRNPH3	0.687943492876103	4.74022786202557	10.4853197304608	1.18433813747867e-22	2.44524986143225e-21	40.6853121662716
UCHL5	0.682022993805544	3.89617760052621	10.4847867119698	1.18947782232639e-22	2.4532179844751e-21	40.681042281685
PDCD11	0.671695851310541	3.76995833836613	10.4841035486216	1.19609772188901e-22	2.4642185324079e-21	40.6755697912613
NMT1	0.582254702708502	5.36441372306231	10.4721166661018	1.31839369596871e-22	2.71325705851348e-21	40.579579595812
INTS3	0.977152739942063	3.44726863819315	10.4707306038261	1.33331333422751e-22	2.74101754118017e-21	40.5684838724694
CDK4	0.990984250349388	4.97056549845235	10.4702443311994	1.33858725951875e-22	2.74891017067301e-21	40.5645913422574
CD2AP	0.835288416031676	4.04535147338525	10.467292039101	1.37105468098525e-22	2.81257041623956e-21	40.5409608128613
ERCC3	0.604660566167613	3.38471268804524	10.4658058657992	1.38769362511033e-22	2.84365880824748e-21	40.5290666341579
NSD1	0.712826810434283	2.8692125392182	10.4642561527166	1.40525771652044e-22	2.87657455646705e-21	40.5166648922607
EED	0.56619550710481	2.34258829882313	10.456923262452	1.49140996319396e-22	3.04967074650974e-21	40.4579959647722
USP24	0.651385980840396	3.3997758509637	10.4562342806388	1.49976952066839e-22	3.06053067898654e-21	40.4524846938004
WDR12	0.591388283513325	2.83122968182053	10.4562222741955	1.49991560937806e-22	3.06053067898654e-21	40.452388654143
NASP	0.800269776806048	4.23560795751698	10.4560670256325	1.50180587452425e-22	3.06112771871113e-21	40.4511468246748
UBR5	0.788963442085532	3.45183818887304	10.453856692011	1.52897653383839e-22	3.11319770333088e-21	40.4334674887256
SMC6	0.722098514667022	2.87009004350399	10.4536906926454	1.53103670447885e-22	3.11408314838798e-21	40.4321398247593
EIF2AK1	0.508458531158871	6.32288178220957	10.4532713347658	1.5362535317256e-22	3.12138045258351e-21	40.4287858480006
SNX27	0.802080941265758	3.90150739138615	10.4511407634929	1.56303204504461e-22	3.17242521006935e-21	40.4117468916094
HGS	0.940607783685879	4.10006505339749	10.4508602690497	1.56659187903372e-22	3.17628575685567e-21	40.4095038134549
PRPF39	0.685295997302873	2.83849450067864	10.4503925503098	1.57254575835468e-22	3.18498696935261e-21	40.4057635981569
SLC25A19	0.738471247069889	2.21622715228549	10.447223566063	1.61348236425016e-22	3.26444795132344e-21	40.3804244799553
TAOK1	0.724827449241483	2.64671154732433	10.4455267864943	1.6358347571668e-22	3.30618079613037e-21	40.3668587630987
VPS8	0.530212381405278	2.27766285835391	10.4422649882796	1.67967180365543e-22	3.39120250348135e-21	40.3407840671326
NAA50	0.64128153073002	5.01263862641949	10.4393973193395	1.71917518020566e-22	3.46730488976216e-21	40.3178636271615
ACLY	0.881829374403377	5.49466682275492	10.4376273873591	1.7440161442797e-22	3.51370655356456e-21	40.3037187603114
DMTF1	0.730812288277373	2.5451944700329	10.4372465944709	1.74940701814127e-22	3.51932499609661e-21	40.3006757238664
CDC25C	1.0882078936225	2.01826581795976	10.4371710507202	1.75047845578292e-22	3.51932499609661e-21	40.3000720369229
STT3B	0.650117456595203	6.14673852160441	10.4354385355434	1.77523051183803e-22	3.56534765270615e-21	40.2862277644932
URB2	0.696119225293506	2.20028768229584	10.4351171802376	1.77985973869555e-22	3.57090184224154e-21	40.28365999716
ZNF280C	0.532350927652373	1.17930531152576	10.433636305128	1.80134772568317e-22	3.61023247113908e-21	40.2718277145518
SLMAP	0.667871548179011	2.41572012676111	10.4329964732308	1.81071147471346e-22	3.62520709043992e-21	40.2667156969849
VPS26A	0.610762461198281	4.79106138581118	10.4325810672336	1.81681669968652e-22	3.63363339937303e-21	40.2633968483729
ZNF507	0.597870814927725	2.17243752653903	10.4321592139255	1.82303761752252e-22	3.64227327963833e-21	40.2600265620352
FBXO5	0.85011243641328	1.70365887558895	10.4315919340924	1.83143647371054e-22	3.65524196211396e-21	40.2554945437832
WASHC2C	0.629907001758197	3.51086810425418	10.4296049303816	1.86115942942331e-22	3.71069871672743e-21	40.239621344041
VPS33A	0.54699498858735	2.93712089226715	10.423650079608	1.95313780737269e-22	3.88985260574616e-21	40.1920606690705
YY1	0.535943956914083	4.61027892098384	10.4235275373784	1.95507727522628e-22	3.88985260574616e-21	40.1910820920742
PBX2	0.835002684099718	4.76297905116546	10.4232989282891	1.95870057364042e-22	3.89301898246373e-21	40.1892565208014
PATZ1	0.743016126658893	4.03933955889149	10.422420067722	1.97269216395906e-22	3.91676495973632e-21	40.1822385283275
TONSL	0.880512864934958	2.59727916375321	10.4190243248624	2.02769247192419e-22	4.02179997536929e-21	40.1551253822142
ZNF12	0.698410825104651	2.98778883705974	10.4170353956068	2.06061175853518e-22	4.08286673149266e-21	40.1392470746209
TOP3A	0.634411361388371	2.93689810330187	10.4142462951504	2.10767134088399e-22	4.17179575323733e-21	40.1169834668014
RIC8A	0.593387756402695	4.87384430003872	10.4129872060519	2.12926397030151e-22	4.21018551816067e-21	40.1069340117722
XPOT	0.875315686189846	4.48794663076993	10.4099961297817	2.18144462740285e-22	4.30891536711739e-21	40.0830632702978
ACTR6	0.620181446635346	3.42975299247953	10.4084599336716	2.2087362051953e-22	4.35833014331018e-21	40.0708048550198
SCAI	0.419839441735211	1.01082023475818	10.406111428357	2.25111627779707e-22	4.4373855846288e-21	40.0520663195749
UHRF2	0.674443506691524	2.37200265174775	10.4034881382384	2.29941105073725e-22	4.52792556342505e-21	40.0311379869655
FAM136A	0.650361604909661	4.93465774381613	10.4030392429657	2.3077777731004e-22	4.53973533188949e-21	40.027557032093
FAM149B1	0.560080776022201	3.05251788400317	10.4026317341179	2.31539931080361e-22	4.55005649179459e-21	40.0243062995274
STK4	0.670158114468649	2.93601335319967	10.4017599095884	2.33178893436214e-22	4.5775692604896e-21	40.0173519115471
NGLY1	0.504905182683569	2.94726493016333	10.4004197548783	2.35720789868562e-22	4.62273319742237e-21	40.0066623492557
ASTE1	0.500824876089059	2.2535134215868	10.3999332800414	2.36650291943682e-22	4.6362163534161e-21	40.0027822320519
UBE2C	1.63792557436389	4.2977029198913	10.3989666621587	2.38508020598169e-22	4.66425968980385e-21	39.9950727898014
HINFP	0.476291294094862	1.93639106203378	10.3989352642059	2.38568606263454e-22	4.66425968980385e-21	39.9948223760063
KRR1	0.555038410290778	2.55816878725995	10.3981305496366	2.40126617849428e-22	4.68993475840472e-21	39.9884045286414
DCP1A	0.639499575078182	2.7187210981215	10.39579549355	2.44705001884094e-22	4.77448863146562e-21	39.9697832483666
ZNF74	0.640412314594303	2.0320300040309	10.3947732924969	2.46736450010285e-22	4.80922724536832e-21	39.9616322503475
MAZ	1.00354819809312	4.71320537436948	10.3943112715236	2.47660127755501e-22	4.82232525182458e-21	39.9579482517388
GIGYF2	0.647974879719879	2.85646940810544	10.3934807747751	2.49329114804905e-22	4.84989425346394e-21	39.9513263739596
DGKD	0.667617375237208	2.43181690194637	10.3904035767769	2.55611142808645e-22	4.96704817060207e-21	39.9267931465505
DDX1	0.590116777661919	5.72507815476053	10.3898875799052	2.56679829933545e-22	4.98276144024998e-21	39.9226797000196
STRN4	0.677759307208394	4.17546693152473	10.3886589036945	2.59242463258451e-22	5.02741457088252e-21	39.9128853281845
CYB5RL	0.491304269551987	0.943109893585089	10.3861074581483	2.64645477659411e-22	5.12700440035825e-21	39.8925485171349
NCBP2	0.658135232621436	4.43975940281669	10.3844370456595	2.68243253811906e-22	5.19145529599608e-21	39.8792356164162
ARPIN	0.769177936549059	2.83779479083334	10.3841501746867	2.68865995618522e-22	5.19825678713509e-21	39.8769494201932
MCM7	1.01846514945134	5.42945452007261	10.382726105153	2.71978709261769e-22	5.25313716678981e-21	39.8656009114426
ZNF619	0.519245122012782	1.41818247473519	10.3804676064746	2.76988899648803e-22	5.34451894992052e-21	39.8476045005868
ZBED6CL	1.0582586991166	3.94908187880926	10.379963779325	2.78119027984021e-22	5.36092613297167e-21	39.8435901393204
NT5DC3	0.723279849701931	2.06378385902726	10.3754079371449	2.88548484378814e-22	5.55637081477193e-21	39.8072951701126
TAF3	0.618992821900775	2.51611264845513	10.3738965248216	2.92093621765866e-22	5.61898975204217e-21	39.7952561211049
SRSF2	0.582871298072501	6.0628276632052	10.3725480154487	2.9529317511346e-22	5.67484176045526e-21	39.7845154635841
ESCO1	0.682686329491037	2.94777656384657	10.3713278154024	2.982182962506e-22	5.72531318252654e-21	39.7747974188237
SUN1	0.785809289100216	3.87673523116207	10.3687188475974	3.04569590065077e-22	5.84139474038726e-21	39.7540208766747
SOX13	0.770410992443634	4.0021628635027	10.3648659185189	3.14195810878866e-22	6.01999173643907e-21	39.7233432020022
DNAJC21	0.564924295869207	3.68812641220168	10.3628827125186	3.19267933832719e-22	6.1110625496852e-21	39.7075549822509
DESI2	0.795546263493636	3.97694340820142	10.3619244659617	3.21747757324069e-22	6.15238226579757e-21	39.699927006973
CSNK1G1	0.590706032955045	1.87782959592363	10.3616729351044	3.22401853375977e-22	6.1587432808412e-21	39.697924797227
ZFP64	0.614270108706699	2.44382672732137	10.3612330507209	3.23548932945659e-22	6.17449955701078e-21	39.6944233385302
PCF11	0.610813824047808	2.80534757432584	10.3608370943626	3.24584929864335e-22	6.18810672258772e-21	39.6912716135699
MAP3K4	0.628900915031556	2.61320362052919	10.3604424689862	3.25620724018624e-22	6.20168297435074e-21	39.6881305477488
KIF24	0.630061277188549	0.934555357445505	10.3585877455778	3.30533081091677e-22	6.28899089743449e-21	39.6733685315087
EP300	0.908835853997408	3.68848823057366	10.3563626133656	3.36523747747695e-22	6.39662203060103e-21	39.6556602639816
USP14	0.663367038663431	4.56419727042043	10.3556985564583	3.38332385998178e-22	6.42462687386034e-21	39.6503758994097
TUBB	0.893833656357613	8.47350404375758	10.3535934430072	3.44130001724583e-22	6.52824834954754e-21	39.6336252537883
ZNF587	0.706910983222664	1.83195772390637	10.3522106154048	3.47992010688672e-22	6.5949821214589e-21	39.6226229284105
ZFC3H1	0.705657186854385	2.2944590368383	10.3493560474858	3.5610108869612e-22	6.74199294408859e-21	39.5999133697393
YEATS4	0.75106419247701	3.90922896055942	10.3485815050247	3.58333562559811e-22	6.77756274298715e-21	39.5937520704255
KMT2D	0.787799569176163	2.5811489532763	10.3474192971374	3.61709526034447e-22	6.82946563476422e-21	39.5845074543563
DDX18	0.67713220933206	3.9842355968299	10.347391524316	3.61790585557708e-22	6.82946563476422e-21	39.5842865463103
TPM3	0.745755429311466	5.99610769746022	10.346453245592	3.64539737330069e-22	6.87458795988595e-21	39.5768235639214
HOMEZ	0.502852276079924	2.62194208152402	10.3458626459927	3.66280826047118e-22	6.90062991844914e-21	39.5721261772612
HECTD4	0.646497406423538	2.02541471693341	10.3440099273843	3.71796441264425e-22	6.99766190041884e-21	39.55739135729
HAUS2	0.659057475428807	2.95559662508517	10.3435101734916	3.73298309358507e-22	7.01903396203041e-21	39.5534170193589
PIGC	0.708462071371652	4.01045454628256	10.3403650670482	3.82889354613656e-22	7.19231375921339e-21	39.5284076655869
DARS	0.72529660080838	5.03118604531133	10.3398726008667	3.84413149181545e-22	7.2138647779808e-21	39.5244920313379
ARL8B	0.577426305613606	5.39433203349271	10.3358202733165	3.97182881426943e-22	7.44620744436421e-21	39.4922755224932
ZNF286A	0.380054024085408	0.643463572169595	10.3354579536136	3.9834494953207e-22	7.46069328742371e-21	39.4893953693831
EWSR1	0.565143258922613	5.24856886735316	10.3333899242875	4.05042706189628e-22	7.578728760345e-21	39.4729572319196
SCML1	0.83413899133741	3.59118506450754	10.3275324056981	4.24626993001685e-22	7.93741774235344e-21	39.4264072867722
CCDC88A	0.817588580566365	2.14247949910353	10.323303914107	4.39346775589215e-22	8.20456551685124e-21	39.3928121975715
EIF2S3	0.743112685666598	6.42240327822446	10.3221670420318	4.43390090005005e-22	8.27200985832123e-21	39.3837810984594
MATR3	0.245955470006748	0.453193585864889	10.3212065318243	4.46834968987263e-22	8.32816926633849e-21	39.3761514063429
NKTR	0.799611259163687	2.32993366600675	10.3206140271141	4.48973241563103e-22	8.35989048430423e-21	39.371445112109
TRIM45	0.900975479643894	1.59268000633072	10.3199903387098	4.51235036661544e-22	8.3917778817006e-21	39.3664912829246
ZNF148	0.652155004131103	2.92077674605289	10.3199005065099	4.51561743008002e-22	8.3917778817006e-21	39.3657777775791
ARID2	0.60492782974332	1.89769010926369	10.3175894551813	4.600479729988e-22	8.54120073900872e-21	39.3474230764364
UBQLN4	0.792600309703738	4.81863855739919	10.3163572459696	4.64637248445351e-22	8.6180539014646e-21	39.337637607874
PRDM4	0.697654982007723	3.06036289909231	10.3124715200667	4.79409354208908e-22	8.88344606058286e-21	39.3067836606067
IPO5	0.817955840452832	4.54468981660959	10.3106542388223	4.86477234288869e-22	9.00570416326061e-21	39.2923560179918
ZDHHC17	0.64294751740162	2.28843135001025	10.3099967646504	4.89059746861891e-22	9.04477292458865e-21	39.2871365821696
GOSR2	0.560474804381235	3.22923663279996	10.3088524892117	4.93586906347941e-22	9.11969636029562e-21	39.2780530494756
ZNF354B	0.593030221285342	1.77614467060408	10.3081822127102	4.96258071718829e-22	9.16021642980036e-21	39.2727324888836
YAE1	0.556411156020025	2.74687650270659	10.3064474921761	5.03238103311556e-22	9.28011747781465e-21	39.2589633959149
NLK	0.549840650327849	3.45160524090929	10.3061798972417	5.04323480642441e-22	9.29119027798959e-21	39.2568395122309
MCM3AP	0.69077578988875	3.6616961294925	10.3037206028136	5.14408042659746e-22	9.467875213603e-21	39.2373216579323
SREK1	0.620386431502019	2.5259114044291	10.3032654119394	5.16296449706904e-22	9.49351245334384e-21	39.2337093760239
PARP1	0.790841787669846	5.58217378588356	10.3024524972275	5.19686062296657e-22	9.54667780786572e-21	39.2272585027275
ZNF710	0.973118584039313	2.57529624296922	10.3009901374009	5.25839426530655e-22	9.64361727378647e-21	39.21565466504
DMXL2	0.683758087128678	1.88124362510368	10.300959354383	5.25969731268625e-22	9.64361727378647e-21	39.2154104111764
DEPDC1B	1.24029720323414	1.84139176939768	10.3007371539831	5.26911259271645e-22	9.65164409908672e-21	39.2136473305387
SMCHD1	0.765399265426497	2.48067333524074	10.2999923220759	5.30079561530819e-22	9.70021275375244e-21	39.2077375071527
POLE3	0.653789328369855	5.29857631550749	10.2998761772846	5.30575311374351e-22	9.70021275375244e-21	39.2068159843733
AAAS	0.520915071296027	4.48293074217158	10.2985463238248	5.36284568919566e-22	9.79524531982734e-21	39.1962649871843
RNF26	0.748689213157785	5.13399071533365	10.2917852211325	5.66268741019661e-22	1.03330562647016e-20	39.1426341942923
QTRT2	0.606028826029616	2.14791684201931	10.2907705486965	5.70910121271908e-22	1.04078381765649e-20	39.1345872114955
TOP2B	0.741636728501133	4.85726887031502	10.2888421744462	5.79835442416621e-22	1.05605010234814e-20	39.1192951989726
TYMS	1.28836710837745	4.05786151881077	10.2866379146254	5.90207593277386e-22	1.07391998928725e-20	39.1018173291392
POLE2	0.888293673204483	2.12304536309388	10.2837275969831	6.04184975818771e-22	1.09830969038782e-20	39.0787441647104
RSKR	0.45896982388377	0.655918074228342	10.2834952461297	6.05314961427352e-22	1.09932082094294e-20	39.0769022275666
PPM1D	0.662856670798317	2.62810651994934	10.2805872689419	6.19636101672732e-22	1.12426398750469e-20	39.0538514645623
LRRC37A2	0.371976194779266	0.643414620968147	10.2802582518095	6.21277489060182e-22	1.1261756566124e-20	39.0512436573984
PMS2	0.733303549689914	2.04090137728617	10.2773621206646	6.35913233557986e-22	1.1516160259897e-20	39.0282907366799
AURKB	1.33409904291018	2.91713537236618	10.2771849418651	6.36819653496583e-22	1.15216851378608e-20	39.026886643268
PPIG	0.612271521057867	4.05888206451258	10.2741789415731	6.52395004008933e-22	1.17923474309539e-20	39.0030669318584
CSNK2A1	0.729744478577861	4.53220824429812	10.2735498240714	6.5570231255424e-22	1.18409578779823e-20	38.9980822523448
TMEM237	0.713668914211298	1.70185207593881	10.2672960308644	6.89498329848045e-22	1.24395367230589e-20	38.9485407236406
IARS	0.838423268246217	4.33642276963869	10.266888621259	6.91759102125341e-22	1.24685836281482e-20	38.9453138639458
ATAD2	1.13064480741183	3.88960387731686	10.2666660778341	6.9299713506022e-22	1.24791589358588e-20	38.9435512536851
CCDC117	0.73112832753836	1.33732387782494	10.2640975611988	7.0744638585021e-22	1.27273922562348e-20	38.9232093499683
SMIM13	0.627233004668005	3.59230648526413	10.2630084320486	7.13663312404115e-22	1.28181606105714e-20	38.9145846055889
ELP4	0.54618444343405	3.52304334993091	10.2629794097664	7.13829716674304e-22	1.28181606105714e-20	38.9143547868394
PCNP	0.654200134136901	5.55881614219671	10.2626790109652	7.15554371248667e-22	1.28370990197795e-20	38.9119760397198
STMN1	1.15809687337919	4.71490864461738	10.2624615958888	7.16805180115539e-22	1.28430675460739e-20	38.9102544338403
METTL2A	0.540224388576307	3.24587744012826	10.2623882429647	7.1722767611164e-22	1.28430675460739e-20	38.9096735916657
ATXN2L	0.817814379906749	4.77899960910796	10.261763027488	7.20838829830461e-22	1.28956787857625e-20	38.9047229403753
ZNF302	0.701663599699389	3.28693432308094	10.2569698390793	7.49130341215107e-22	1.33893072179864e-20	38.8667744672599
TTC27	0.587367407310404	3.6353592258098	10.256609762918	7.51299686545241e-22	1.34155656982356e-20	38.863924076439
FUBP1	0.836602291754415	4.01334507915793	10.2563298673492	7.52990279473882e-22	1.34327985458131e-20	38.8617084392867
RGP1	0.684732914818528	3.20375554747916	10.2562180151018	7.53666933024483e-22	1.34327985458131e-20	38.8608230326252
C2CD3	0.57221573297329	1.68291871995923	10.2557126983464	7.56731399355281e-22	1.34748825387056e-20	38.856823082206
GCFC2	0.544279171514021	3.19928768235929	10.2549560447128	7.61343246570029e-22	1.35444165313665e-20	38.8508338191728
SPRTN	0.521355990120748	2.08443443042547	10.248677489092	8.00704469383983e-22	1.42314449289398e-20	38.8011454976862
NCKAP1	0.784290561516193	3.24487268106691	10.245701041726	8.20064248633834e-22	1.45620305874182e-20	38.7775958049401
CEP76	0.498984834116008	1.45481820712148	10.2445087489096	8.27949126346219e-22	1.46884307970311e-20	38.7681634206144
OTUD3	0.579852675713012	1.15530207829914	10.2425560597147	8.41025671474592e-22	1.49066159717421e-20	38.7527167425507
ZDHHC6	0.605937134313833	4.27189665447345	10.241444234879	8.48562674393257e-22	1.50263039199397e-20	38.7439224141518
GOLGA6L9	0.362726513194787	0.612484564504595	10.2413231080747	8.49387829457506e-22	1.50270275276139e-20	38.7429643552392
SIN3A	0.678418924499181	3.04298192010023	10.2411914822638	8.50285410993402e-22	1.50290299581491e-20	38.7419232609287
KANSL3	0.673672334694355	3.64437031827881	10.2401133830918	8.57672732017151e-22	1.51456309174642e-20	38.7333963123977
MED13	0.756897608215437	3.48283763938406	10.2389091857266	8.65999507543551e-22	1.52785916800501e-20	38.7238726054201
STK25	0.572403856198304	4.57793382934476	10.2354849875054	8.90118585353013e-22	1.5689670740905e-20	38.6967948082817
KDM2B	0.620725482101437	2.15549231745697	10.234779381632	8.95170991356375e-22	1.57642244433714e-20	38.6912156524839
MRM2	0.534026198838293	4.50236237283926	10.2331686784338	9.06811239627834e-22	1.59545485319277e-20	38.678480773667
DHX8	0.602822103415912	3.37490783048006	10.2317395524604	9.17265095752444e-22	1.61236690225842e-20	38.6671824410586
CRNKL1	0.565273068666842	4.02714037622679	10.228832474166	9.38900866532659e-22	1.64846434301266e-20	38.6442024434778
TEX261	0.569748001269039	5.41490772332437	10.2287500775414	9.39521431403877e-22	1.64846434301266e-20	38.6435511634219
C5orf22	0.662086460206135	3.49437905664007	10.2271328949739	9.51783955069545e-22	1.66845202004872e-20	38.6307692001341
DDX23	0.614114045351627	5.13984760663236	10.2256428552335	9.63223084551225e-22	1.68696108775151e-20	38.6189931382534
NOL10	0.517569892600162	4.17596502502285	10.2248983822807	9.6898951494073e-22	1.69551042066341e-20	38.6131097833266
CEP55	1.12294504009141	1.75524562446873	10.2162516225193	1.03852988521525e-21	1.81553217159892e-20	38.5447942082764
TUBA1B	1.27297118951374	5.78196516849681	10.2156953927904	1.04316931180549e-21	1.82198031123001e-20	38.5404006857569
ZNF236	0.630563474205813	1.49015358009882	10.2146356582716	1.05206545167165e-21	1.83584463151446e-20	38.532030466775
CCT8	0.629612343074347	6.35774241024453	10.2124572246559	1.07059011667302e-21	1.86647012151548e-20	38.5148258047887
STK36	0.710961146767985	2.43860338095549	10.2102397865383	1.08977925624682e-21	1.89819732269901e-20	38.4973151728815
PWWP2A	0.5347219991207	2.30656644406393	10.2071008469587	1.11752837728359e-21	1.94476327963248e-20	38.472531225804
FAM220A	0.645598354152489	3.73590167955301	10.2069501593223	1.11887801446782e-21	1.94534507778616e-20	38.4713415556763
CTDSP2	0.80355149946245	5.68756579921306	10.2066528204209	1.12154588869662e-21	1.94821570511579e-20	38.4689941107473
HS2ST1	0.672159066057642	3.49952533508004	10.2058445404978	1.12883016441079e-21	1.95909293026365e-20	38.4626130555639
NISCH	0.558682884391035	4.02864439514222	10.2043123715897	1.14276740722464e-21	1.98148629162209e-20	38.4505179436747
XRCC3	0.686823743438592	1.78403205690996	10.2021105002475	1.16309640452528e-21	2.0149120353259e-20	38.4331378804097
RPAP3	0.560133370701969	3.1635746460452	10.1991000585765	1.19147316140462e-21	2.06220648351513e-20	38.4093788662391
CEP85	0.841897030647818	2.35477946301253	10.1982567863437	1.19954452510316e-21	2.07430262644193e-20	38.4027242851695
SRRD	0.590052761534166	2.94304605936956	10.1973252835369	1.20852353789662e-21	2.0879450844093e-20	38.3953737962392
MFN1	0.66439417223361	3.26598922887658	10.1927617214677	1.25348706627537e-21	2.16367677385911e-20	38.359368084061
ORC6	0.876190389751949	1.37801315492215	10.192553996924	1.25557280020559e-21	2.16532626930145e-20	38.3577293852964
TTC31	0.660667662430094	4.07573691941631	10.1915430946121	1.26577245211878e-21	2.18095325383055e-20	38.3497548357581
TMEM69	0.65224486099984	4.28885153788115	10.1902509864777	1.2789292956062e-21	2.20091566760189e-20	38.3395626173495
UBTF	0.575435114958615	5.1039701976969	10.1901800465142	1.27965556039066e-21	2.20091566760189e-20	38.3390030597819
CNOT6	0.764235507510867	2.82240641878419	10.1900491291671	1.2809969338237e-21	2.20124674906386e-20	38.3379704205216
TRPC4AP	0.545602125891155	6.04141193546384	10.1897038765435	1.28454107985626e-21	2.20535905824784e-20	38.3352471999649
WDR53	0.525030944577856	3.20328395031913	10.1847864665647	1.33609034210486e-21	2.29180760561586e-20	38.2964660881927
CHTOP	0.597089286930986	4.89550928262937	10.1842819180793	1.34149439353783e-21	2.2990190143278e-20	38.2924875562872
EXOSC2	0.618949169576772	3.3215925891196	10.1825536943592	1.36016991525652e-21	2.32894151709695e-20	38.2788607659734
ZFP14	0.555445298283582	1.42890041771956	10.1823194155556	1.36272137643321e-21	2.33122692611253e-20	38.2770136104433
INTS8	0.718524000703759	3.03188954664665	10.1820818128925	1.3653138929302e-21	2.33357842895118e-20	38.2751402721751
SMNDC1	0.578750739536805	3.14467082844849	10.1819355303077	1.36691243922041e-21	2.33422837214466e-20	38.2739869437429
AZI2	0.721534966809092	2.35672061178046	10.1812716881091	1.37419016681941e-21	2.34456666039713e-20	38.2687531612293
CAND1	0.699591763834438	3.57239443193485	10.1810577507079	1.37654376210385e-21	2.34649274750086e-20	38.2670665026632
NUP42	0.576569873396042	3.46942712834738	10.1806373616795	1.38118027076749e-21	2.35230346559157e-20	38.2637522596523
STRN	0.663801985901181	2.57550959770292	10.1802336661114	1.38564726651608e-21	2.3578154197556e-20	38.2605696950079
AGO1	0.598457362841062	2.34196962914564	10.17746845202	1.41663331004821e-21	2.40840232657709e-20	38.2387717972062
NEU3	0.566326794100241	2.03165183178026	10.1727181463768	1.47147874197481e-21	2.49942665746785e-20	38.2013332791554
LEMD2	0.62791654397165	4.0289995311488	10.1704692913254	1.49817386976265e-21	2.54251650528365e-20	38.183612784476
SF1	0.529330231750301	5.82539123091644	10.1686487095783	1.52013710240542e-21	2.57750680372459e-20	38.1692685810233
BBS10	0.784915567640272	2.82884076786106	10.1684594702079	1.52243832903548e-21	2.57912629392747e-20	38.1677776622915
JRK	0.625333912607688	1.54355085613124	10.1670884706197	1.53921390724134e-21	2.60524191366997e-20	38.1569767276191
FAM199X	0.700509164383781	3.44287673617475	10.1656887377342	1.5565305016832e-21	2.6308263438471e-20	38.1459502604452
NAP1L4	0.555317460005489	5.40348421427426	10.1656449185483	1.55707571707861e-21	2.6308263438471e-20	38.1456050861559
ZNF343	0.569112393858378	2.30834812205037	10.1649887986454	1.56526213990491e-21	2.64232798242978e-20	38.140436770154
ENOPH1	0.691271329591472	4.84840958267105	10.1647463805609	1.56829760026927e-21	2.64311023979317e-20	38.1385272676872
AMBRA1	0.602553141390013	3.30955194221929	10.1647314679094	1.56848452121338e-21	2.64311023979317e-20	38.1384098030801
SYNRG	0.596099997061363	2.58035777502426	10.163754724668	1.58077571527785e-21	2.66148178424636e-20	38.130716358443
CSTF3	0.518344857532366	3.7286238392821	10.1635936286877	1.58281209489585e-21	2.66257065304693e-20	38.1294475044622
ZNF217	0.970759744167799	3.74096493116715	10.1602529549484	1.62563308802976e-21	2.73220438303949e-20	38.1031375849092
CCDC121	0.553476028413439	1.4914118173273	10.1594229570724	1.63644932168741e-21	2.74797274351716e-20	38.0966015703482
KNSTRN	0.753074890262654	3.0783249987771	10.1549219279354	1.69636217697832e-21	2.84608575401967e-20	38.0611623109693
PCMTD2	0.770881522378894	4.14119533929318	10.1536991378596	1.71301167840404e-21	2.868072753252e-20	38.0515360682424
MRPS10	0.561031176968977	5.6586503495608	10.1536638559013	1.71349447902438e-21	2.868072753252e-20	38.0512583255431
DHX30	0.525823094952012	4.52480744694651	10.1536144937407	1.71417018090588e-21	2.868072753252e-20	38.0508697431432
DNAJC13	0.710455234739724	3.19894884217065	10.1535207023531	1.7154547887405e-21	2.868072753252e-20	38.0501314136321
TAF1	0.781397780180716	2.36389889187429	10.1524535825608	1.73013803502655e-21	2.89009980393275e-20	38.0417312710192
GBF1	0.705102353189155	4.63369096397865	10.1505891232645	1.75609265756008e-21	2.93090028909852e-20	38.0270558158389
SF3B4	0.799088679403636	6.39420624928907	10.1499640426607	1.76488051045159e-21	2.94300353178873e-20	38.0221360421306
TUBGCP3	0.685466169411295	2.83899173072024	10.1496120118954	1.76984883715755e-21	2.94872206260336e-20	38.0193654147881
RALGPS2	0.864859788524718	3.88714599165619	10.1493472912216	1.77359407717894e-21	2.95239465844904e-20	38.0172819890357
DOT1L	0.768983036638981	2.79238267629545	10.1484092957263	1.78692821820543e-21	2.97200908514028e-20	38.009899945026
PHF3	0.83169075036091	3.80462090444922	10.1397849425932	1.91429078117533e-21	3.18107644122457e-20	37.9420438746408
YWHAQ	0.836421087726182	6.60204560224197	10.1391622465268	1.92382814984517e-21	3.19415488310515e-20	37.937145767812
CDT1	1.27950185459346	2.98670988790095	10.1389473813722	1.92713001927233e-21	3.19686676790111e-20	37.9354556843705
ZNF571	0.367650242540556	0.82047243295238	10.1378358031513	1.94430193112478e-21	3.22256271629332e-20	37.9267125654058
SETD1A	0.58651213863385	3.48829929021208	10.1337777862819	2.00829131660338e-21	3.32574430649271e-20	37.8947987585091
NNMT	-2.45470803048704	6.87038683407213	-10.1302768633274	2.06517406651875e-21	3.41698921541443e-20	37.8672718653742
CBX3	0.665880422142005	5.71575553972326	10.1295655214753	2.07692604882606e-21	3.43346877441823e-20	37.8616794070912
SPIN1	0.94134743419191	4.14574674128822	10.1254075423475	2.14696046867831e-21	3.5461864292997e-20	37.8289944008652
NEIL3	0.896500573074149	1.19240504491033	10.1194048070293	2.25222380738204e-21	3.71684824715245e-20	37.7818213379773
BRD4	0.630292762107334	4.04612603258551	10.1176555089747	2.2838528229467e-21	3.76580207294826e-20	37.7680772476783
ANAPC4	0.550381055958845	2.66895456652119	10.1172562902903	2.29113269465149e-21	3.77455738860898e-20	37.7649408051072
GSK3B	0.598406893698687	3.70078063082261	10.1132520470942	2.36543838089788e-21	3.89281042831008e-20	37.733485477032
CREB1	0.609490565782148	2.44588152646685	10.1130636419932	2.36899292402396e-21	3.89281042831008e-20	37.7320056320414
NRF1	0.537421511167082	2.85991231626085	10.1130629089791	2.36900676378369e-21	3.89281042831008e-20	37.7319998745455
CEP350	0.676122889397856	2.8579712317287	10.1117827984034	2.39329898660762e-21	3.92935806198818e-20	37.7219455373388
CCSAP	0.791487122561323	2.01974746041254	10.1089448302895	2.4480399899322e-21	4.01579162732029e-20	37.69965789509
TAB1	0.573012335062175	4.1330796232573	10.1087787175768	2.4512823560332e-21	4.01767065368658e-20	37.6983534569806
NCL	0.638388423494973	7.02656158528465	10.1086628269449	2.45354695934892e-21	4.01794527701926e-20	37.6974434063435
BRWD3	0.623230167432203	1.70014094359774	10.1009080993861	2.60989869349717e-21	4.27033808432159e-20	37.6365613437424
PDCD6IP	0.609297879219116	4.70725637229033	10.1006423158408	2.61542934027633e-21	4.27573602045175e-20	37.6344751500603
NF1	0.651013381662433	2.24279278604271	10.1004356330187	2.61973821418624e-21	4.27912908642868e-20	37.6328528721908
SNX4	0.669871168048513	5.23259990011164	10.0992325593955	2.64495994002807e-21	4.31664671643423e-20	37.6234101734979
TBC1D31	0.526329393433691	1.46064232234252	10.0987590647908	2.65495248384032e-21	4.32926719918132e-20	37.6196939757197
ZNF28	1.04479314425689	1.66596525367015	10.0977264318284	2.67687522652053e-21	4.36130351531746e-20	37.6115897473495
NUP85	0.669003321380466	4.06260553199145	10.0976179539645	2.67918861593884e-21	4.36136396613324e-20	37.6107384268373
POLH	0.784550566964398	2.83818906770057	10.0960077883981	2.71376127447704e-21	4.41389354999831e-20	37.5981026528337
PXYLP1	0.825694451286143	1.77529488596426	10.0956802406562	2.72084826506517e-21	4.42166690064874e-20	37.5955323598581
ZNF131	0.564764921616991	2.37373066536255	10.0937197493704	2.76365238488521e-21	4.48742200800005e-20	37.580149204669
PSMD11	0.558021157091602	4.91699896649511	10.092545402407	2.78961194397158e-21	4.52573792095644e-20	37.5709353952134
BIRC2	0.651833201956238	4.4808305890315	10.0900437411243	2.84572275426154e-21	4.61286361858301e-20	37.5513096087271
WAPL	0.654431389641715	3.8040291721305	10.0881273025196	2.88946438971408e-21	4.67980876643464e-20	37.5362767946601
NPAT	0.635117051502966	1.91061117303861	10.0877973081948	2.89706343241035e-21	4.68815332474513e-20	37.533688433985
GTF2IRD1	0.832485086138172	2.55942547482159	10.0859127644418	2.94084222953318e-21	4.75498203526209e-20	37.5189076363927
GTF3C4	0.654630919245498	2.49490623186777	10.0811744814641	3.05383916928317e-21	4.93352095138832e-20	37.4817513058199
ZNF664	0.794854393404608	5.03187254687668	10.0790678035226	3.10545340978918e-21	5.0126779554811e-20	37.4652344484413
SMG5	0.807889899590161	5.98854190704472	10.0724337137453	3.27371808773906e-21	5.27983489571385e-20	37.4132342385941
RBBP7	0.660983080036622	4.74483020218987	10.072100748102	3.28239793376098e-21	5.2893813634029e-20	37.4106248485067
E2F2	0.748075780982782	1.09269301079965	10.0709912946365	3.31148478799874e-21	5.32569537394146e-20	37.4019306161961
ZRANB2	0.692306449993386	4.23413983682164	10.0709640201601	3.31220306535243e-21	5.32569537394146e-20	37.401716886519
ANKRD49	0.558418653727509	2.66079521430003	10.07092344665	3.31327186103247e-21	5.32569537394146e-20	37.4013989428598
MTMR12	0.688014807689952	3.76529088635405	10.0704588430085	3.32553499029591e-21	5.34092627108714e-20	37.3977582496073
SRSF3	0.580929501087462	5.62258021578211	10.0701109465265	3.33474716126483e-21	5.35123581321895e-20	37.3950321501744
RAB3GAP1	0.629352455252222	3.73782171630743	10.0698068221284	3.34282102313218e-21	5.35970299608474e-20	37.3926490898647
FAM120AOS	0.573603705992255	4.12602228140911	10.0684794442397	3.37828800471441e-21	5.41203998079667e-20	37.3822484844834
NME6	0.536236591958863	2.82659518292121	10.0678835499304	3.39433136022653e-21	5.43129729760121e-20	37.3775796334865
LEMD3	0.674811464163976	2.81319239949863	10.0678225414864	3.39597816415775e-21	5.43129729760121e-20	37.377101639121
DHX15	0.728187959619071	4.12660121552373	10.0656821966046	3.45425759133152e-21	5.5198978690502e-20	37.3603333037698
RTTN	0.548296530137277	1.43502321951234	10.0643595522329	3.49076731991451e-21	5.57359182079684e-20	37.3499721679507
BLM	0.741548967453469	1.11894321523233	10.0638367242287	3.50530471074135e-21	5.59214306892625e-20	37.3458767259763
NET1	0.741744115699663	4.82822397818613	10.0635881835949	3.51223652834455e-21	5.59854009010662e-20	37.3439298871596
ZNF780B	0.601722656942107	1.39526183366281	10.0633926210131	3.51770035311247e-21	5.60258842607107e-20	37.3423980486636
SP2	0.730238563227045	3.83860654059633	10.0622990003166	3.54841099821107e-21	5.64680687090732e-20	37.3338320436444
TET1	0.46987858197806	0.486701338824775	10.0609295583016	3.58724289411341e-21	5.70386504989318e-20	37.3231063493093
FASTKD3	0.567653732405772	3.08657152524003	10.0566324390094	3.71185290674618e-21	5.89710627638945e-20	37.2894559281673
APPL1	0.685644299560682	3.33902599053764	10.0553335073374	3.75035928847245e-21	5.95334581334981e-20	37.2792856801656
DENND5A	0.748553781768832	3.40775253504141	10.0540668799663	3.78829001297454e-21	6.00857919276426e-20	37.2693690759381
PTK2	0.724922510697666	3.80427000624759	10.0530225454583	3.81985028729546e-21	6.05362543462209e-20	37.2611933618142
ZFP69B	0.516642977689969	0.964910054056186	10.0515245283886	3.86557750623212e-21	6.12103016689318e-20	37.2494667656126
CSTF2	0.810530131090143	3.46414570918419	10.0503030154008	3.90326645910272e-21	6.17560572720133e-20	37.2399053922432
DIABLO	0.534259879962208	1.79493321786774	10.0501656956175	3.9075261208343e-21	6.17724426362914e-20	37.2388305646784
GPN1	0.577707432679791	4.05381581139519	10.0493883057515	3.93172796005032e-21	6.20706352174962e-20	37.2327459448116
VRK2	0.772540093372465	2.52165437050457	10.0493518032536	3.93286801430273e-21	6.20706352174962e-20	37.2324602467625
FBXW2	0.762536011989262	3.61768863721864	10.0485969012421	3.95651902549089e-21	6.23925140151485e-20	37.2265519043302
CPSF3	0.538922188494959	4.38117429784459	10.0484176044455	3.96215710464557e-21	6.24300412212246e-20	37.2251486504375
STAMBP	0.535753633477425	3.34808516112645	10.0448925525696	4.07463895388327e-21	6.41496157406766e-20	37.197562937124
ZNF197	0.543563538587923	2.32210403477902	10.0441867809454	4.09753777524651e-21	6.44539677197472e-20	37.1920404913122
RAD51	0.918001346804993	1.74765504733124	10.0440896656254	4.10069867695051e-21	6.44539677197472e-20	37.1912806108969
ALS2	0.651929636847609	2.96699567198676	10.0413910875732	4.18950695019562e-21	6.57958632506132e-20	37.1701671959923
GART	0.645843318404823	3.77949269387993	10.0404768259915	4.22002574838554e-21	6.62208790655749e-20	37.1630148254018
ZNF724	0.376853634665522	0.402537609897483	10.0373204329683	4.3270955579752e-21	6.7845458994112e-20	37.1383248271921
SSB	0.656917446704132	4.80496952177684	10.0365273045987	4.35442115669027e-21	6.82180779739866e-20	37.1321214902634
ZGPAT	0.756186760578012	3.08276835040798	10.0355516350277	4.38827101472825e-21	6.86922162109423e-20	37.1244908127887
BRD8	0.65344280920096	3.54599787598013	10.0306828731963	4.56113337693908e-21	7.13398493895124e-20	37.0864186425081
TTC4	0.411670248838198	1.2236471391768	10.0298932763786	4.58979784954877e-21	7.17296303404195e-20	37.080245227244
MDM1	0.565654454286387	1.43128058029372	10.0259514256453	4.73559548852958e-21	7.39478480523445e-20	37.0494302011637
PGS1	0.622676710502776	2.94540322134766	10.0246500479741	4.78473238201303e-21	7.4654293517402e-20	37.0392583100359
COG1	0.600749738198408	3.75533062433023	10.0244237061454	4.79333004700298e-21	7.47275864121864e-20	37.0374892420874
TAF15	0.560222636524704	5.58842826180122	10.0242208433183	4.80104889164779e-21	7.47870705398144e-20	37.0359037031046
NUFIP2	0.653204768247892	3.94708235753562	10.022509075325	4.86667441043593e-21	7.57477511811149e-20	37.0225255561603
HNRNPF	0.662123652706721	7.06355027387183	10.0210238147441	4.92433744921137e-21	7.65830402003976e-20	37.0109186987913
TRMT61B	0.722958650735017	3.23043448487603	10.0176580909546	5.05752975138055e-21	7.85906488535696e-20	36.9846201878815
CCT6A	0.692932879756916	6.45644152926314	10.0146701010098	5.1787683218453e-21	8.04094011722496e-20	36.9612773263898
CCDC77	0.612315975172543	2.16327205511265	10.0136520437145	5.22073201632424e-21	8.09953242370627e-20	36.9533249276246
SRP68	0.576729819712109	4.73152082800645	10.0134216864134	5.23027395174973e-21	8.10777094785799e-20	36.9515255901481
SETD1B	0.632826160859961	3.17618100702617	10.0130199386177	5.24695673979126e-21	8.1270566802264e-20	36.9483875650953
RAP2A	0.93963547131322	3.86106915280721	10.012425384434	5.2717429322194e-21	8.15885255099545e-20	36.9437436727559
TRMT10B	0.557969084443916	2.37227696482396	10.009224122828	5.40721149177959e-21	8.35813433935624e-20	36.9187422126752
KDM3A	0.70224703694377	2.59378278941205	10.0091770048904	5.40923099206772e-21	8.35813433935624e-20	36.9183742610926
CTNNAL1	0.97994868447012	4.16685687494839	10.008770878365	5.42666887543038e-21	8.3783219704469e-20	36.9152027940478
RBBP5	0.605919939576552	3.89471903522904	10.008353092357	5.44466563596381e-21	8.39727417155009e-20	36.9119403532504
ZNF772	0.58735558754917	1.07135964968887	10.0082222511666	5.45031399526774e-21	8.39727417155009e-20	36.9109186459186
DUSP12	0.692101251079028	3.92690102147643	10.0081810828793	5.45209241618388e-21	8.39727417155009e-20	36.9105971742428
DHX37	0.653367349933587	3.12678410616751	10.0080454634435	5.45795509119773e-21	8.39955177087136e-20	36.9095381651697
ZNF736	0.587201882969223	1.04743480595441	10.0077346302344	5.47141568804809e-21	8.41350919606752e-20	36.907110998016
ZNF527	0.415610196994471	1.20265674897548	10.0063923286693	5.52992349398908e-21	8.49665871249645e-20	36.8966300129596
DFFA	0.607048969537434	3.70033940372088	10.003700446346	5.64913522330205e-21	8.67287106397975e-20	36.8756135998238
SIX5	0.836266340581255	2.78408981994372	10.0026423723713	5.69668833252374e-21	8.73887497607325e-20	36.8673537424503
TIPIN	0.622755964413374	2.14530364299211	10.0012623568965	5.7593082964499e-21	8.82786775679841e-20	36.8565813901818
FEN1	0.968101013678982	4.77649973930005	10.0007109817804	5.78451833538054e-21	8.8594221667379e-20	36.8522776103971
SMG7	0.648063085155963	4.56122123841994	9.9999724411259	5.81845775511586e-21	8.90428519073641e-20	36.8465131130088
IFT172	0.637628581786179	2.02638035063541	9.99943923962071	5.84308372495911e-21	8.93483512930699e-20	36.8423514894981
FOXJ3	0.680474447267485	3.23115952306196	9.99714856881093	5.95006144673649e-21	9.09116246566756e-20	36.8244742929608
NREP	1.15589224530227	3.18216916934768	9.99675348454087	5.96870813248388e-21	9.11238628034989e-20	36.8213911513562
RCOR3	0.676105156500868	2.89628345211767	9.99538114714231	6.0339299740541e-21	9.20462566105705e-20	36.8106822995469
WDR5B	0.576591960668592	2.49973284176152	9.99401848188037	6.09939234545577e-21	9.2970849116096e-20	36.800049746165
SAMD4B	0.621318027826756	4.32392206883183	9.99177793311661	6.20856476268072e-21	9.4559698611258e-20	36.7825690600273
ZNF273	0.38903996183919	0.600822828294023	9.99105618095888	6.24414421476983e-21	9.50240487834753e-20	36.776938446449
RAD54B	0.28790020150977	0.487403723775053	9.99095856319749	6.24897189285902e-21	9.50240487834753e-20	36.7761769175406
ZNF133	0.599577916768182	2.30947217126961	9.98997754530899	6.2976943167764e-21	9.56889953286565e-20	36.7685241027505
KLHL7	0.596077119695396	2.620074214574	9.9888287123093	6.35523104516406e-21	9.64867090533624e-20	36.7595627213149
NKAPD1	0.573386611780602	3.2350267983171	9.98537430972004	6.53140045553622e-21	9.90828445986334e-20	36.7326204422197
TASOR2	0.812851939799757	2.74125973599562	9.9843195950862	6.58614947752635e-21	9.98343544219975e-20	36.7243953494418
UPF3A	0.622895174369784	3.13115127453885	9.98362107998729	6.62265919938755e-21	1.00308419178076e-19	36.7189483161929
DENND5B	0.679911272141595	2.60451706695042	9.98329804375967	6.63961142875816e-21	1.00485746425755e-19	36.7164293469352
GGA2	0.681042610839797	4.16121496874435	9.98149229563837	6.73516983436938e-21	1.0185150278336e-19	36.7023493498119
H2AFV	0.585697190019422	5.74611313321152	9.97854446496828	6.89410908159369e-21	1.04172815460043e-19	36.679367271243
FKTN	0.624521623588467	2.09264758714109	9.97713306367201	6.97152116377499e-21	1.0525953151925e-19	36.6683649708132
NCBP1	0.610398070814144	3.56445946289206	9.97513548579036	7.08256114993758e-21	1.06851867427405e-19	36.6527947551147
CDC20	1.58617058564763	3.9349508621715	9.97155168701423	7.28619449901187e-21	1.09837518962288e-19	36.6248650985489
CTSV	1.21070241931507	1.04749664691325	9.97085413652233	7.32650040044405e-21	1.10358292195368e-19	36.6194295331178
THRAP3	0.608212472090988	5.54221621847887	9.97013343165925	7.36837676458309e-21	1.10901884375029e-19	36.6138137671436
UBN1	0.656903914655353	3.52022429999026	9.96458088711175	7.69907620072397e-21	1.15788304557199e-19	36.5705558083157
NT5C2	0.992381089807487	2.53730701452253	9.96412354362184	7.72696279425512e-21	1.16116554617983e-19	36.5669934129904
SPAG5	1.08141256222525	3.57887707919536	9.96285480434937	7.80485054181254e-21	1.17195091207781e-19	36.5571112815467
PHIP	0.725769368849604	2.29764360498362	9.95945007866204	8.01774065770176e-21	1.20280831119014e-19	36.5305956183152
GRPEL2	0.558171760086047	3.08284721014441	9.95936857088067	8.02290721138311e-21	1.20280831119014e-19	36.529960906987
ZFAND3	0.730325877414849	5.74444186643638	9.95784212644621	8.12027729768831e-21	1.21645436296879e-19	36.518074837896
FBXO11	0.858931357015821	2.42273690051216	9.95735080749217	8.15186689240266e-21	1.22023257545652e-19	36.514249271365
DZIP3	0.659950186938615	2.14868265513493	9.95696300515762	8.17688697988907e-21	1.22302228364305e-19	36.5112297941186
TIAL1	0.492135194137032	4.11999295637368	9.9493015361072	8.68712039544102e-21	1.29832470184594e-19	36.4515903554395
CS	0.781728699763407	5.00189009406509	9.94890277984554	8.71452533501959e-21	1.30050537155324e-19	36.4484870182902
SOCS5	0.672119001104843	2.89342084666563	9.94889172199742	8.71528651917726e-21	1.30050537155324e-19	36.448400961137
MTREX	0.618760345218855	3.94023197875334	9.94799956539879	8.77691753766168e-21	1.3086828017245e-19	36.4414579761251
LRRC41	0.640259003032337	4.04536309935993	9.94629829877634	8.89564455492016e-21	1.32535419651843e-19	36.4282192774258
FANCA	0.670324448196197	1.62006838919234	9.94519036516052	8.97382043433965e-21	1.33596270024823e-19	36.4195983945159
RYK	0.641414906558637	3.07414108475794	9.94356030966881	9.0900790293181e-21	1.35221983075881e-19	36.4069158510131
LANCL1	0.761158377551865	4.3333693841613	9.9419344262297	9.20752972437455e-21	1.36778829181896e-19	36.3942669471537
NUP35	0.56096097005876	2.80564189812028	9.94191402461797	9.20901302947007e-21	1.36778829181896e-19	36.3941082359864
RAPGEFL1	0.915356488487652	1.97864245282023	9.94012596117572	9.33994061580126e-21	1.38616004801512e-19	36.3801989949646
BCL7A	0.757633981359908	2.84828542954017	9.93972090290509	9.36985607742856e-21	1.38952354832454e-19	36.3770482683341
ARID3B	0.625406173811913	1.46976867395775	9.93697001769478	9.5755543953956e-21	1.41892979285212e-19	36.3556525730256
PRKD3	0.68463742448404	2.30216645606745	9.93585555099071	9.66015961195637e-21	1.43036057314593e-19	36.3469854910456
CACYBP	0.766530774015612	4.89110861579353	9.93523991809465	9.70721347314694e-21	1.43621783896135e-19	36.3421980209393
CUL4A	0.685611843513809	4.38113459849031	9.93187188529446	9.96869491386284e-21	1.47376693325318e-19	36.3160095023291
HNRNPA1	0.723530186786977	7.15972722530584	9.93057254966077	1.00714295145327e-20	1.48780716652619e-19	36.3059077250366
TARDBP	0.390130687843345	5.1230455258584	9.93005996889635	1.01122462991999e-20	1.49268597143814e-19	36.3019228367497
ZNF644	0.688000314680254	3.05565560915932	9.92870929175573	1.02205889874732e-20	1.50751720554262e-19	36.2914230094383
AP3B1	0.641418107309878	3.69512698885652	9.92826689668638	1.02563250604634e-20	1.51162452429599e-19	36.2879841176013
ATL2	0.626548603961315	4.62144235288608	9.92743765407024	1.03236447114378e-20	1.52037688448231e-19	36.2815383597705
SP4	0.629918590074806	1.46710528065944	9.92640372975323	1.04081956935707e-20	1.53165153217215e-19	36.2735020277662
CENPJ	0.685632001601523	1.66569119528132	9.92599425252837	1.04418711717657e-20	1.53542787145841e-19	36.2703194365758
ADNP2	0.722832633494791	2.76788048038246	9.92350762574594	1.06487075762438e-20	1.56464138927018e-19	36.2509941672845
WDSUB1	0.716006050601062	3.07003244162952	9.91911984342472	1.1023651443141e-20	1.61849166015772e-19	36.2169004661995
ATF7IP	0.673267096787583	2.95704575431059	9.91821058560357	1.11029735669898e-20	1.62888953708672e-19	36.2098364788531
TMEM170B	0.847639009288898	2.49900700475681	9.91806971659406	1.11153133407406e-20	1.6294522081759e-19	36.2087421062871
SLF1	0.485050092446018	1.18931703777339	9.91664493474009	1.12408885785782e-20	1.64660110982843e-19	36.1976738672011
FAM219B	0.573307894786743	1.66573893040652	9.91605329506104	1.12934465890873e-20	1.65303618523233e-19	36.1930780554885
PIGM	0.608477342839727	3.64446847565187	9.91498589320776	1.13888866270242e-20	1.6657333417846e-19	36.1847869559086
SHLD2	0.622493815444749	4.151427485988	9.91166471308269	1.16909967906849e-20	1.70861554927172e-19	36.1589927783899
DAZAP1	0.517022219194928	4.49302426033277	9.91105755009038	1.17470812781631e-20	1.71550363787808e-19	36.154277738591
MOSPD2	0.68981755620401	2.47853081291959	9.91080520558208	1.17704691998993e-20	1.717609976162e-19	36.1523181578452
ZGRF1	0.414940754427503	0.698841387239707	9.90842617577012	1.1993248760892e-20	1.7487872622427e-19	36.1338452090057
GTF2E1	0.639384336876743	2.8607304305721	9.9075166132061	1.20795248780587e-20	1.76002811151031e-19	36.1267832090002
PNPT1	0.617017351395323	3.50481356345638	9.90587565016464	1.22367392585405e-20	1.78157997107626e-19	36.1140434278914
KIF2A	0.788005322837556	2.29071231735052	9.90455067074323	1.23651615380897e-20	1.79891036499467e-19	36.1037576980854
ZNF585A	0.384666548691102	0.785381491778531	9.90103653609254	1.27122829959588e-20	1.84800714872967e-19	36.0764815101229
GAPVD1	0.523656570907261	2.45111810714371	9.90058833239117	1.27572459767954e-20	1.85313747471873e-19	36.0730030182704
HEATR5B	0.671922263947306	2.57186495037967	9.89929181233259	1.28882014492875e-20	1.87074196794203e-19	36.0629412829479
GATAD2B	0.669524560387	3.31946887512509	9.89882211103378	1.29359724187132e-20	1.87567836248798e-19	36.0592963190339
CCDC18	0.528788435834383	1.18744550535286	9.8987650368028	1.29417891190454e-20	1.87567836248798e-19	36.0588534198038
GMCL1	0.782187816603344	3.41800983814626	9.89699700383208	1.31232695036164e-20	1.90054303620022e-19	36.0451341090376
DDX39B	0.986310391684138	3.92105352749688	9.8942098736983	1.34144995920488e-20	1.94125235788259e-19	36.0235098144029
ZNF107	0.683830179420878	1.13656641420215	9.89393700717893	1.34433542566284e-20	1.94395975514717e-19	36.0213929331617
NID1	1.11279223345856	5.82789331367062	9.89335133682092	1.35054950580781e-20	1.95147273991536e-19	36.0168494523948
KIF21A	0.754209948199162	3.04265147128724	9.892266325781	1.3621371427333e-20	1.96673305612434e-19	36.0084326215223
NDOR1	0.756861385745332	3.02791555769811	9.8916995845069	1.36822898365859e-20	1.97404121437489e-19	36.0040364106738
PCNA	0.889489043589668	6.71059479058163	9.89084967755862	1.37741527582247e-20	1.98579960005707e-19	35.9974439547836
TMUB2	0.604503714791532	4.65716370280434	9.88993899767234	1.38732640521116e-20	1.99858450555231e-19	35.9903804629228
DIP2A	0.590796123559143	1.93784591039893	9.88936156117031	1.3936474212373e-20	2.00618216310343e-19	35.9859018944933
FBXL12	0.618224057986825	3.58110239643128	9.88817123694586	1.40676789208947e-20	2.02354900994251e-19	35.9766702726581
MED13L	0.729203498011961	2.35278126909605	9.88783336071586	1.41051446291815e-20	2.02741613724769e-19	35.9740499719258
DCAF17	0.576653873376052	1.88686484931253	9.88519636851145	1.44009738895501e-20	2.06773712174618e-19	35.9536013102509
DHX34	0.666024870685617	3.48230282974402	9.88514101031509	1.44072497783463e-20	2.06773712174618e-19	35.953172066413
ALG6	0.543910430093582	2.92715511981757	9.88112490153733	1.48698700379097e-20	2.13253525393975e-19	35.9220350993696
AARSD1	0.487704204412186	1.81548424173931	9.88101999541282	1.4882149908138e-20	2.13270001675335e-19	35.9212218574756
ZNF45	0.705829413499487	2.16562313276975	9.87931196760106	1.50835067949185e-20	2.15994013595395e-19	35.9079817662029
MAP4K4	0.785881357238017	4.48527154891611	9.87787288527287	1.52552559383348e-20	2.18290294084014e-19	35.8968274746948
SFT2D2	0.703989871493108	3.68320285930745	9.87631534333192	1.54433312008828e-20	2.20816586424563e-19	35.8847560565394
GID8	0.56087810468728	5.19806201449017	9.87607278668237	1.54728266807422e-20	2.21073347653259e-19	35.8828762679315
NOL8	0.578095773273324	2.69715259704912	9.87268280508733	1.5890957712911e-20	2.26878353039772e-19	35.856607039795
ZSCAN26	0.685528482710637	2.80216382100193	9.87170044855688	1.60142076335719e-20	2.28467772344928e-19	35.8489956512418
FBXL18	0.591665574599758	1.43289804188095	9.87147997836401	1.60419987378995e-20	2.28693970102794e-19	35.8472874877189
ZSCAN2	0.577597236164483	2.39896094013339	9.86903413839669	1.635353670132e-20	2.32961905722894e-19	35.8283390282075
PRR12	0.807955566229711	2.97562586111811	9.86816976317147	1.64650665823965e-20	2.34376430697412e-19	35.8216431685488
ECD	0.559011902906947	4.06414425656481	9.86799415073647	1.64878178899186e-20	2.34526051054818e-19	35.8202828326825
ZNF202	0.567367839635991	2.02807724798448	9.86761494525414	1.65370520250612e-20	2.35051867062443e-19	35.8173454638901
ILF2	0.73265744955862	7.07100423536226	9.86588708991148	1.67632422281498e-20	2.38090230608858e-19	35.8039621210361
TAF9	0.676023209993806	5.21836080307442	9.86561051647126	1.67997319977785e-20	2.38431751909213e-19	35.8018200082022
ZSCAN21	0.583040642843915	2.98152095068546	9.86518236003531	1.6856376489403e-20	2.39058603654302e-19	35.798503924891
METTL8	0.452544266879966	1.56172895232758	9.86372135756649	1.70510962772213e-20	2.41641275644645e-19	35.7871890435451
RERE	0.808748329496815	3.48255472685991	9.86001958357012	1.75545166598824e-20	2.48591677164337e-19	35.7585245939171
RFXAP	0.587928340246362	1.44649395040709	9.85709701112984	1.79623704934491e-20	2.5417948201956e-19	35.7358982130041
TAF2	0.867205870272309	2.92768106718942	9.85675809984597	1.80102711429486e-20	2.54669221475199e-19	35.7332746318055
SRFBP1	0.676358928081754	2.55517581494909	9.85155510722237	1.87617650002269e-20	2.65099865342439e-19	35.6930037234669
AQR	0.558509476832497	2.43779425462166	9.85097509920087	1.88474433660649e-20	2.66114233525278e-19	35.6885152479962
ZNF397	0.535566564870896	2.3675400795382	9.84792234397886	1.93048375192112e-20	2.72371639814496e-19	35.6648935709208
EXOSC10	0.594369748634327	4.08637784300492	9.84677349598522	1.94798087084401e-20	2.74638068325028e-19	35.6560050814088
RBM25	0.654784432389953	3.24471095317989	9.84583475423896	1.96239485269531e-20	2.76466804247369e-19	35.6487426004259
C1GALT1	0.730962747463148	2.93083030220702	9.84548305263833	1.96782230484827e-20	2.77027739609793e-19	35.6460217991244
METAP2	0.59169446491026	5.10765926830221	9.84108331451377	2.03699149229865e-20	2.86554750311616e-19	35.6119896857153
ZRANB3	0.382396643600385	1.12145473050833	9.84041332041474	2.04773427896479e-20	2.87854649926379e-19	35.6068080293713
UBFD1	0.636795644903187	3.61469246538169	9.83985160506173	2.05678423888142e-20	2.88914853496833e-19	35.6024639449619
ZNF718	0.675070220490433	1.40004837363514	9.83945992567232	2.06311818504416e-20	2.89592266853086e-19	35.5994349360493
PPIP5K2	0.57833063626138	2.18190954832742	9.83851576560379	2.07846614632687e-20	2.91533026088016e-19	35.5921336651185
USP40	0.583167213249379	3.52307732472101	9.8293605112572	2.2332957534376e-20	3.13020823963894e-19	35.5213562569623
SUV39H1	0.673493295984247	3.61195646241776	9.82691475293926	2.27656056840184e-20	3.1885161177324e-19	35.5024550333995
NIF3L1	0.568193567787199	4.39199958254264	9.8250481681576	2.31013886950452e-20	3.23318193861992e-19	35.4880315856783
NFXL1	0.759229717764071	2.35016325604089	9.82350960552706	2.33818562289963e-20	3.27004646239101e-19	35.4761440157844
ZNF696	0.644651915890524	2.48848314605556	9.821744033747	2.37078729628328e-20	3.31322280064097e-19	35.462503804574
SRSF11	0.767073968306817	4.34015209913029	9.81953757222841	2.41216511075952e-20	3.36859209345134e-19	35.4454594194431
RSBN1L	0.590825481534875	2.79032488868817	9.81919744502678	2.41860698154298e-20	3.37512816943652e-19	35.4428322153703
CEBPZOS	0.571801405474202	4.29017720536911	9.81843168957185	2.43317265205881e-20	3.39298311597139e-19	35.436917574111
CENPH	0.849393091326282	2.4343432258981	9.81734191332085	2.4540518862727e-20	3.419609755708e-19	35.4285006787009
PATL1	0.79334261528914	4.45117006607206	9.81699481697447	2.46073924420579e-20	3.42643633132143e-19	35.4258199907401
PPP4R2	0.641613503354382	4.67721100687426	9.81669646079679	2.46650200209533e-20	3.43196647495617e-19	35.4235157757184
TMTC4	0.7443754835652	2.85978870553738	9.81603846742369	2.47925855906913e-20	3.44721291667377e-19	35.418434213358
PROSER3	0.611429483976064	1.26094426753433	9.8141646349323	2.51594661126659e-20	3.49568796750311e-19	35.4039640270295
FARSB	0.5986308133026	4.64455592658761	9.81360969023489	2.52691503590559e-20	3.50838348463413e-19	35.3996789168479
BUD13	0.563904867135452	3.9826454737757	9.81185136508456	2.56198258785075e-20	3.554495755483e-19	35.3861026028688
INVS	0.526946542202991	2.25217100293101	9.81154826317539	2.56807619702642e-20	3.56037192004531e-19	35.3837624459904
RNF41	0.566830235077841	3.22721323083513	9.8111163398469	2.57678451972291e-20	3.56986199550911e-19	35.3804277706931
MFSD14C	0.550766039206206	1.80433699944411	9.80795745036178	2.64137064283945e-20	3.65669519630086e-19	35.3560420641566
CENPU	1.07615191965393	2.9525731118797	9.80751235875332	2.65059914985781e-20	3.66682163980329e-19	35.3526064518202
PIAS1	0.643999829237642	2.41313157838304	9.80719643957995	2.65716881664747e-20	3.67325790237847e-19	35.3501679618088
AGGF1	0.564048830485176	3.8286182291842	9.80608006193401	2.68051408941849e-20	3.70285868444544e-19	35.3415513252661
AGPS	0.698780081504703	3.75189309732186	9.80567360757775	2.68906417479253e-20	3.71199348624099e-19	35.3384142935579
RPIA	0.633671990785067	3.84782748206907	9.80509581501699	2.70126510948448e-20	3.72615115174389e-19	35.3339549959699
RYBP	0.608853729874799	3.42961104433973	9.80473979481144	2.70881034255015e-20	3.73222849856927e-19	35.3312073727019
TMEM168	0.684971450686085	2.5611586642862	9.80470415945953	2.70956672312623e-20	3.73222849856927e-19	35.3309323563165
ZNF91	0.593423594651284	1.80912086306725	9.8015310928416	2.77776416707492e-20	3.82341677019796e-19	35.3064464850693
RNF44	0.834684824439402	3.78024777594175	9.80141275740073	2.78034019521881e-20	3.82421522903032e-19	35.3055334047415
UTP23	0.618235810574489	2.81332775131784	9.80116749350946	2.7856868650532e-20	3.82882068396121e-19	35.3036409604569
SPOP	0.479110831526241	4.23799268112107	9.80024301096709	2.80593217278566e-20	3.85388246814145e-19	35.2965079445379
SMYD5	0.696492455445644	4.1500924849601	9.79983575556856	2.81489696553185e-20	3.86342592117409e-19	35.2933658138893
MAPK9	0.610356316427041	3.29838357915019	9.79971483362635	2.81756425465881e-20	3.86431861984701e-19	35.2924328695707
CAMKK2	0.602809097271469	4.19573367166519	9.79833445013315	2.84819104052814e-20	3.90352935168235e-19	35.2817833234896
COA7	0.625219494391468	4.04903845117942	9.79770679356629	2.86222602927943e-20	3.91996073774081e-19	35.276941291685
G2E3	0.567559959114275	1.53430353839929	9.79738742374456	2.86939376935483e-20	3.9269703300599e-19	35.2744775947868
AURKA	1.10373948881326	3.8194166214785	9.79330524251883	2.96259644743685e-20	4.05163083032762e-19	35.242990749806
UCK2	0.832470077752729	3.56670295719724	9.79079314548265	3.02143886859861e-20	4.12915611429026e-19	35.2236181221873
DNAAF5	0.647792606595969	3.24328463225545	9.78975257935482	3.04615116520191e-20	4.1599612491282e-19	35.2155943955887
HNRNPLL	0.552722535578895	3.02484013418511	9.78932833305407	3.05628402732188e-20	4.17082635067573e-19	35.2123232064118
ZC3H14	0.566232830368218	2.14108203818195	9.78476216032898	3.16748497584955e-20	4.3195026432226e-19	35.1771205272676
NCSTN	0.775274403240541	6.19999135380726	9.78320739597672	3.20625768094988e-20	4.36718844988456e-19	35.1651363243526
SCMH1	0.764430569016326	3.25605448958214	9.78317735115156	3.20701156001439e-20	4.36718844988456e-19	35.1649047481925
ZNF329	0.817660380297297	2.64435245094227	9.78278436037778	3.21688862779583e-20	4.37752742248353e-19	35.1618757356461
TFDP2	0.570242000421775	2.67798877021449	9.78268467603909	3.21939879939966e-20	4.37783399549308e-19	35.1611074206622
GEMIN2	0.586833355256995	2.36187258201685	9.78163760308448	3.2458831116363e-20	4.41071776020932e-19	35.1530374020071
MITD1	0.548806676526492	2.83266283017964	9.78126297731477	3.25541120687341e-20	4.42053003002796e-19	35.1501502016283
ATF6B	0.768785635153176	5.7080575046895	9.78016330341461	3.28354056620891e-20	4.45556921023815e-19	35.1416755043196
IGF2BP1	1.49630255686542	1.55264280771375	9.77681623162401	3.37065102439651e-20	4.57053599628005e-19	35.1158845163686
TBC1D22B	0.704356295008626	2.86327159140977	9.77670406517695	3.37360964125442e-20	4.57131263977614e-19	35.1150203023586
ZNF543	0.561764374691728	1.43963033625152	9.77615867918584	3.38803207921108e-20	4.58761092845825e-19	35.1108183237727
BRD9	0.602603576509926	2.76905409568486	9.77513191415156	3.41535059735174e-20	4.62133597777255e-19	35.1029078837184
ZNF548	0.660595173252413	2.12461757886393	9.77165808724489	3.50940804367422e-20	4.7452546306844e-19	35.0761482809744
RCCD1	0.573625591287235	2.83938220531522	9.77116701721162	3.52291006402349e-20	4.76015210343371e-19	35.0723659134334
ZNF583	0.431448686136578	0.95669080525571	9.77057901855033	3.53914499643865e-20	4.77871868440906e-19	35.0678371180861
ZNF322	0.550315514331353	1.24587581417026	9.76900455918285	3.58298316842047e-20	4.83450404978423e-19	35.0557113325955
CUL4B	0.669034470835321	4.29047882772357	9.76856325876586	3.59536685404538e-20	4.84646286035718e-19	35.0523128369547
LRIG2	0.476280423255972	1.46161077055276	9.76850854748715	3.59690510826091e-20	4.84646286035718e-19	35.0518915065165
UBA3	0.576208774294621	3.88789695243145	9.76819742803995	3.6056649245064e-20	4.85485171844993e-19	35.0494956080999
ELMO2	0.642313251576918	3.07696504825371	9.76594466838572	3.66972810058202e-20	4.93763977578311e-19	35.032148664671
TBC1D13	0.698254756243391	4.34375154276835	9.76450731490503	3.71119213499016e-20	4.98992570571309e-19	35.0210818158699
ZNF514	0.645570197628815	1.73336699991328	9.76378972392052	3.73206653023717e-20	5.01447368298346e-19	35.0155571057697
CORO1C	0.754658530394889	4.73026290700825	9.76302779203183	3.7543583592365e-20	5.04089041085994e-19	35.0096912749786
POLA2	0.733814353477519	2.76461805954373	9.76277474447431	3.76179096361674e-20	5.04733297359221e-19	35.007743214666
COPB1	0.743106680705917	5.59018434832234	9.75941297278416	3.86193116559635e-20	5.17806865870021e-19	34.9818657525248
RABGAP1	0.63517285024263	2.88673742143344	9.75841195657848	3.89225740484369e-20	5.2114361898536e-19	34.9741613654976
GPR21	0.63517285024263	2.88673742143344	9.75841195657848	3.89225740484369e-20	5.2114361898536e-19	34.9741613654976
VEZF1	0.740264508323435	3.6712581133211	9.75443811362341	4.01499629668089e-20	5.37202018466522e-19	34.9435809601606
CHAMP1	0.791166215691835	3.2307891838461	9.75232732329519	4.08174605289491e-20	5.45751949570597e-19	34.9273404836
GZF1	0.513404507937459	2.66331105735132	9.75174438151426	4.10037380501006e-20	5.47524125262322e-19	34.9228556748685
SPATS2L	0.761368595934788	4.93321085102137	9.75173370810896	4.10071565632272e-20	5.47524125262322e-19	34.9227735614668
MON2	0.599250417795543	2.46447183827932	9.74999210444085	4.15687689895115e-20	5.54636221336379e-19	34.9093756333491
EIF4A2	0.769416874894068	6.34952553918991	9.74939120891868	4.17643049671221e-20	5.56857399561627e-19	34.9047533465609
FOXK1	0.720000321176371	2.26921224080642	9.74661125262486	4.26808720312359e-20	5.68682550847344e-19	34.883371165269
CCNT1	0.602858415512999	2.74917223354123	9.74465488672079	4.3337838680292e-20	5.77034738786932e-19	34.8683258037947
GRB2	0.573038138950811	6.031451944362	9.74434557568052	4.3442623250941e-20	5.78028237144465e-19	34.8659472195749
AGAP4	0.385143923605413	0.750421553513781	9.74252314250945	4.40651300343732e-20	5.85904157847738e-19	34.8519337064113
KCTD6	0.77977569611516	3.21029399519642	9.74181453717883	4.43095589200938e-20	5.88745595637308e-19	34.8464853321021
GXYLT1	0.627867737257469	2.92452367218201	9.73927263116015	4.51974972328861e-20	6.00127544686138e-19	34.8269428486524
KMT2A	0.653979478580498	2.06554946949919	9.73841883061231	4.54996913723563e-20	6.03721666685835e-19	34.8203793933362
XRCC1	0.635879476579181	4.28178222985554	9.73531258934933	4.6616131676399e-20	6.18107323819934e-19	34.7965034925067
FAF2	0.551180005771863	4.42185059528071	9.73125879072842	4.8114130703537e-20	6.3752886879652e-19	34.7653509468054
GATA4	0.889723866379254	4.05352721407704	9.72925082964522	4.88737288890606e-20	6.47146265041051e-19	34.7499230155337
TTLL5	0.518431717739699	1.58823718310652	9.72803835262516	4.93381518398147e-20	6.52844605836222e-19	34.7406079922377
SPTAN1	0.639481130125289	5.30103812536428	9.72544516337407	5.03461913017062e-20	6.6572327490731e-19	34.7206877315032
SEC23IP	0.639102759476703	3.37463582920279	9.72504308073783	5.05043111030503e-20	6.67353517747893e-19	34.7175993065305
TNPO1	0.65236118015124	3.69831047149561	9.72316001486703	5.1251414720158e-20	6.76758860122831e-19	34.7031363382958
MIS18BP1	0.747898789255085	1.87937506162805	9.72241454105539	5.15502019775114e-20	6.80235447582038e-19	34.6974111469468
IP6K2	0.603518798658178	4.19680202216879	9.7218244854682	5.17879225480129e-20	6.82901993131401e-19	34.6928797395634
CCDC43	0.651277928290429	3.28775579976277	9.72142423760296	5.19497927177302e-20	6.8456535658302e-19	34.6898060763734
ZNF30	0.526869805239794	1.99115685122723	9.72093084433944	5.2150024395484e-20	6.86731592726786e-19	34.686017214272
TRUB1	0.721292370044372	3.18131732246533	9.72037960355741	5.2374638145098e-20	6.89215705261043e-19	34.6817842628713
ZNF26	0.401379354379434	1.00441486315673	9.71769364348506	5.34828972069549e-20	7.03316616667986e-19	34.6611609129524
IPO8	0.576959201581805	3.8230083983947	9.7166735450557	5.39098733790078e-20	7.08026718618662e-19	34.6533292621876
LMNB2	0.964680992379906	3.55320877733187	9.71666139756358	5.3914978207966e-20	7.08026718618662e-19	34.6532360045588
ZNF407	0.493231012205482	1.55526557175049	9.71599170552758	5.4197151311814e-20	7.11244807626271e-19	34.6480948108834
MTERF2	0.550312580313651	3.19923641344188	9.71575353505887	5.42978567824458e-20	7.12078669371432e-19	34.6462664375696
PI4KB	0.704977186431837	4.79577309124763	9.71559634491751	5.43644231048297e-20	7.12463985423076e-19	34.6450597437222
CEP164	0.552082051359003	1.99240170482606	9.71522711412483	5.45211023900504e-20	7.14028928088425e-19	34.642225332726
STIP1	0.717863715520632	5.90935118271968	9.71174337335096	5.60216308577924e-20	7.33179267237228e-19	34.6154853972031
SACM1L	0.540471691821736	3.38475923894231	9.71006347041952	5.67597811478795e-20	7.42332700882848e-19	34.6025930748633
CEP162	0.562218532658833	1.55193010022423	9.70789948957471	5.77248778637779e-20	7.54439740702582e-19	34.5859876472726
KPNA4	0.573939429278526	4.00289303771677	9.70514904285373	5.89750654597546e-20	7.70253752016972e-19	34.5648850686571
CDC45	1.08921492524758	2.40820865509942	9.70443928587353	5.93020167558105e-20	7.73996349483194e-19	34.5594400844116
APH1A	0.62102252918779	7.33258311821877	9.70271103592964	6.01056820009738e-20	7.83951577357834e-19	34.5461825869511
LDAH	0.572668345845407	3.12527725554377	9.70093027444339	6.09450733480171e-20	7.94358915202726e-19	34.5325237176366
FLNB	0.677158171563577	5.21921198739563	9.70033269310817	6.12293521314489e-20	7.97521676980667e-19	34.5279404541138
MRPL30	0.515210987433732	4.55877958268869	9.69938667698854	6.16820798557371e-20	8.02872724209187e-19	34.5206851421299
ZNF251	0.677281901686018	2.85901694763423	9.69832552500426	6.21938615586415e-20	8.0898464865144e-19	34.5125473084161
SALL2	1.11466845414741	1.30167418073194	9.69757012478773	6.25607482636194e-20	8.13204841744198e-19	34.5067545623997
FAM222B	0.705658924451833	3.3446754086181	9.69538478555063	6.36342744632293e-20	8.2635362417513e-19	34.4899978952348
ZNF552	0.639318402881427	2.34879282701047	9.69533577902463	6.36585568519046e-20	8.2635362417513e-19	34.4896221501046
ZNF440	0.474126215634098	1.38731315500609	9.69372589192569	6.44613780619927e-20	8.36208533288951e-19	34.4772793675827
TRIM59	0.547613098381043	0.756019503443766	9.69184145260281	6.54138860661388e-20	8.47990566324235e-19	34.4628331580136
NAA35	0.61886427560708	2.90185139558207	9.69106774935681	6.58089947500493e-20	8.52535726444181e-19	34.4569023858418
GTF2H1	0.560058093039147	3.33031527890971	9.69060395459068	6.60469762951312e-20	8.55040585009942e-19	34.4533473302197
ZNF761	0.896447169341	2.25145184971217	9.69030783950244	6.61993648733224e-20	8.56434727193016e-19	34.4510776163873
SOAT1	0.765516899058864	3.61997446057405	9.68381564718703	6.96295128697846e-20	9.00203418748362e-19	34.4013253734191
RTEL1	0.237652165663721	0.366437672819908	9.68264843540621	7.02646538365572e-20	9.07802270740685e-19	34.3923826427566
AGPAT1	0.654902122180083	5.61960475024846	9.68198528564131	7.06280661594145e-20	9.11882579254975e-19	34.3873021246157
POLE	0.627444066764125	2.63753455628762	9.6808164048622	7.12731711745261e-20	9.19591892056512e-19	34.3783476012424
PM20D2	0.95871017771502	2.64979846996282	9.68001077337792	7.17211997406026e-20	9.24749789387582e-19	34.3721762157333
UNC119B	0.861745811266658	2.88710016760224	9.67783641094242	7.29444082964506e-20	9.39888946173499e-19	34.3555214351824
UBE4B	0.701283436394371	3.40140996018743	9.67453769868776	7.48397701333852e-20	9.63662631556224e-19	34.3302587646132
DCTN4	0.53440692818779	4.36922085068399	9.67360148658342	7.5386543914809e-20	9.7005116279902e-19	34.3230898531072
PTPN1	0.647829352620328	4.5227517684025	9.67129533367738	7.67503695846616e-20	9.86937638417527e-19	34.3054325536957
ZC3H15	0.585637307071255	5.28765172044913	9.6695463309025	7.78010061303725e-20	9.99776846048247e-19	34.292042782685
NCOA3	0.771402838720136	3.37632465177412	9.66907744126893	7.80850889125718e-20	1.00275489515072e-18	34.2884533650255
STXBP4	0.528648353109867	0.981776895678484	9.66749500257849	7.9051450546462e-20	1.01448479066993e-18	34.2763403247411
SPEN	0.757171788397971	3.22567576102449	9.6672961270358	7.91737360952314e-20	1.01537401846361e-18	34.2748180812923
SNX30	0.609563335325852	2.08721887857281	9.66472486812245	8.07717703683432e-20	1.03517533127589e-18	34.2551386773979
ANKRD27	0.74839183392964	2.66801119513424	9.66419804962738	8.11031171938554e-20	1.03872708919403e-18	34.2511069961297
KRI1	0.537277302912204	3.90048105273273	9.66296219949151	8.18857186095753e-20	1.04804967839644e-18	34.2416496849191
FANCB	0.384996266245685	0.460107716857624	9.66086825389402	8.32288507838458e-20	1.06452922631408e-18	34.2256274452087
USP36	0.618360478817358	3.42163532033689	9.66066445442218	8.33607368289409e-20	1.06513830768178e-18	34.2240681423085
ZNF8	0.4530826193641	1.07497884682155	9.6606228985834	8.33876545679889e-20	1.06513830768178e-18	34.2237501942051
TTLL4	1.05279134686994	2.79182490209137	9.65934437150548	8.42200472388032e-20	1.07505403404095e-18	34.2139684422124
KHDRBS1	0.575780716474407	5.97906839663701	9.65873981117599	8.46165160885506e-20	1.0793957711429e-18	34.2093433388797
ZNF589	0.539888390682051	1.60040609506628	9.65730986041632	8.55616602455327e-20	1.09072615456048e-18	34.1984043811638
ABCC10	0.706453582891102	2.39195063658629	9.65709531318178	8.57043689556017e-20	1.09181895557801e-18	34.1967632019506
ERF	0.730308988179339	5.41413237245971	9.65661003327111	8.60280307752903e-20	1.09521399977047e-18	34.1930511321645
OGG1	0.595398373198207	2.87581503171372	9.65464284460048	8.73525366342246e-20	1.11133771707287e-18	34.1780045676762
SUCO	0.797401129338557	3.59002503203673	9.65072041206649	9.00542057400311e-20	1.14494929129329e-18	34.1480081926629
PAK4	0.759695371885901	3.90001909955883	9.65052408777536	9.01915865924541e-20	1.14593554317733e-18	34.146507012814
ZNF146	0.710180349332355	4.80523469516309	9.65025354910688	9.03812408924634e-20	1.14758421172936e-18	34.144438387452
RC3H1	0.515221425760711	2.6318469477291	9.64865625231099	9.15090788240998e-20	1.16113506640381e-18	34.1322256409235
ZKSCAN4	0.654392599871335	2.31338472567886	9.64658950756251	9.2989139658103e-20	1.17913429242174e-18	34.1164253183162
LLGL1	0.779050938805875	2.28780185179543	9.64622733292961	9.32509395478447e-20	1.18167195882057e-18	34.1136566884119
KRIT1	0.716703193201839	2.86154620382186	9.64538211416066	9.3864759230214e-20	1.18866410234693e-18	34.1071956848258
RCC2	0.910876159524679	4.75806634277235	9.64312190786034	9.55259464718548e-20	1.20890167397671e-18	34.0899199034895
SRSF9	0.695059478625936	5.05992681899024	9.64005263452554	9.7828573605517e-20	1.23722473285921e-18	34.0664638799303
MTMR1	0.693539008603353	3.03182115172926	9.63938770946031	9.8334625850438e-20	1.24280437420474e-18	34.0613829652589
EPC2	0.672006550159398	2.66482307789354	9.63654494568958	1.00527614063525e-19	1.26968298316225e-18	34.0396627896666
NOL7	0.579889163940036	5.89320252473261	9.63510685988499	1.01655409968797e-19	1.2830814591582e-18	34.0286765157976
SNRNP48	0.631905768229879	2.72364427437271	9.63501471680206	1.01728098220089e-19	1.28315362863522e-18	34.0279726206021
SPNS1	0.561350508031553	1.331660040039	9.6346935284744	1.01981875214018e-19	1.28550837440828e-18	34.0255190445946
CDK5RAP2	0.629765172414059	3.91197634584772	9.63369673709484	1.02773466035258e-19	1.29463485156841e-18	34.0179048057462
WNK1	0.78335080876737	4.21757932785909	9.63182347938717	1.04277624963006e-19	1.31271964145282e-18	34.0035967195651
NRBP1	0.621882570867817	5.52055049132262	9.63141062309459	1.04612060408054e-19	1.31606505411577e-18	34.0004435125123
EAF1	0.641871945984809	3.67364460124424	9.63000281784453	1.05760479877393e-19	1.32963962890476e-18	33.9896919418339
DDX50	0.60830618360093	4.34221973729356	9.62915010239692	1.06462158517811e-19	1.33758357849263e-18	33.9831801073516
TCF3	0.800507520114329	3.83792212709191	9.6274666823762	1.07860993889262e-19	1.35427040820331e-18	33.970325526556
RAB5B	0.508234584298401	5.59392373196934	9.61838828891979	1.15725046140511e-19	1.45205755340681e-18	33.9010258955881
HNRNPA0	0.652555178455527	4.90543776864833	9.61771820686427	1.16327548883324e-19	1.45866219673068e-18	33.8959123775392
TAF1A	0.6423806971012	1.64545681802152	9.61682163659838	1.17138569177163e-19	1.46747881823195e-18	33.8890708164188
NAA16	0.556008012474732	1.89333938674052	9.61677175958607	1.17183851351507e-19	1.46747881823195e-18	33.8886902252848
SPINDOC	0.937330921681871	2.94696950924318	9.61495340778309	1.18846603596678e-19	1.48732914755869e-18	33.87481592193
ALG12	0.785013561162951	3.07135786941409	9.61393963756213	1.19783766405308e-19	1.49807895843714e-18	33.8670813736403
RADX	0.753838264234925	1.16208028212278	9.61323220715347	1.20442078853146e-19	1.50532957001062e-18	33.8616843273755
BIRC5	1.40019278271926	3.55199926867029	9.61311284650117	1.20553505537771e-19	1.50574000397894e-18	33.8607737380668
UBTD2	0.633341056138673	3.84606876041621	9.61202645951147	1.21572393804286e-19	1.51747691549845e-18	33.852486118691
TSN	0.608604029708275	5.15558951421483	9.60624772593785	1.2713742084446e-19	1.58590689022126e-18	33.8084117527299
UBE2E1	0.631018254610373	4.85038724168767	9.60451189839623	1.28857896747998e-19	1.60632225223919e-18	33.7951756728009
TMEM209	0.680337171587687	3.38832320484722	9.60431710923076	1.29052399088599e-19	1.60770088851596e-18	33.7936904495329
CCDC120	0.676620167133559	2.45940430040133	9.60293265512336	1.304432332845e-19	1.62397163725212e-18	33.7831348147813
NDE1	0.694819581626511	1.8207109688456	9.5976132861871	1.35926860210776e-19	1.69114197508992e-18	33.7425861976873
TAF9B	0.789229660002768	3.87636346140455	9.59425058737462	1.39510772636395e-19	1.73460506405796e-18	33.7169598068977
TTC9C	0.530990619298283	3.57720077737686	9.59411902589799	1.39652878730313e-19	1.73524588616913e-18	33.7159573139841
PRKCA	0.796090143220458	3.22041299354272	9.59284041243652	1.41041475530747e-19	1.75136401242328e-18	33.7062147579982
MAST2	0.721915620393343	3.32102452528014	9.5921187261597	1.41831279150181e-19	1.76003064023153e-18	33.7007161188162
GORASP1	0.501557033666014	3.83838250309857	9.59120527369493	1.4283724435162e-19	1.77136673254178e-18	33.6937567353952
ZNF282	0.614390430608304	4.29083488368138	9.58982662099387	1.44368945476715e-19	1.78920374859887e-18	33.6832538435316
ZDHHC3	0.448449404851385	3.85630230106961	9.5885784693494	1.45769708884627e-19	1.80539600661245e-18	33.6737459114392
AKAP8	0.534710814487405	3.76785951874884	9.58768984813874	1.46775192130644e-19	1.81667485867128e-18	33.6669771895384
ACTR8	0.485070995373196	3.12448468443472	9.5865004640303	1.48131768714664e-19	1.83228191644478e-18	33.6579181075882
RAB3GAP2	0.632660209860645	3.08483048123341	9.58639251033917	1.48255511624844e-19	1.83262942111742e-18	33.6570958988134
MIB1	0.828451050291635	3.17086118308273	9.58326313502022	1.51887510744747e-19	1.87631509082485e-18	33.6332639960798
STAG2	0.744995088093451	4.06939315245251	9.58198039015935	1.53401669964139e-19	1.89379896682532e-18	33.6234965285077
DSCC1	0.781387996299805	2.14214347696606	9.58182382150335	1.53587507073677e-19	1.89487227014272e-18	33.6223043888257
ZNF546	0.364213905259487	1.00326593434664	9.58032227035114	1.55381136001829e-19	1.91576741685653e-18	33.6108719172952
CCNK	0.572167694214809	1.1383477545576	9.57790640380478	1.58310647437496e-19	1.9506315144067e-18	33.5924802890449
APPBP2	0.626340230631819	2.70662217580692	9.5765219915414	1.60014035733672e-19	1.97035277934265e-18	33.5819422093665
USP13	0.64552093936704	2.52143098584844	9.57532735662231	1.61498529529982e-19	1.98735505831371e-18	33.572849433496
WDR45B	0.671070928257496	5.60164889933764	9.57455632509317	1.62463886825141e-19	1.99795126544911e-18	33.5669812062946
FAM222A	1.01203925869504	3.20009989493991	9.57442530911368	1.62628491367771e-19	1.99869268416067e-18	33.565984087532
ZSCAN12	0.556074306295346	1.28359419885164	9.57379000392877	1.63429019328209e-19	2.00724359636442e-18	33.561149107478
MBD1	0.583314925476018	3.97730625698025	9.57303248819264	1.64388652652994e-19	2.01756563693766e-18	33.5553842952926
EIF4G2	0.746182940635506	6.88019183892465	9.57296057947013	1.64480037833853e-19	2.01756563693766e-18	33.5548370728623
PRPF3	0.724576689757029	4.00524007783955	9.571388443596	1.66490631944851e-19	2.04092163023886e-18	33.5428737942374
MED14	0.738245249585837	3.04342304261426	9.56910042709251	1.69460406219673e-19	2.07599832683436e-18	33.5254650595834
SLX4IP	0.542301886305363	1.9644610858123	9.56896701660537	1.69635181483373e-19	2.07681155094021e-18	33.5244500612252
PIGW	0.607904200235592	2.72135978968952	9.56664054262331	1.7271190740347e-19	2.11312908419571e-18	33.5067514024361
ZNF335	0.530071916127106	2.93615130936486	9.56645351880093	1.72961634527502e-19	2.11483402523735e-18	33.5053287292666
RUFY2	0.51385559316102	1.66562987926694	9.56458802938255	1.75472257399211e-19	2.14416355342403e-18	33.4911390272579
PASK	0.556134841253196	1.19707877030852	9.56121415488071	1.80105078416762e-19	2.19813154023394e-18	33.4654800936238
COPB2	0.641258112599211	5.08336294420545	9.56120465407303	1.80118294267603e-19	2.19813154023394e-18	33.4654078458509
WDR82	0.660699444849611	4.67641204192246	9.56100326892538	1.8039865228509e-19	2.20015160902757e-18	33.4638764462728
ZNF599	0.462783141098532	1.12604914015636	9.5599295358987	1.81900772458645e-19	2.21706030553922e-18	33.4557117477733
TIMM10B	0.522401296191354	4.32800371348955	9.55903796906975	1.83157472885715e-19	2.23095815670076e-18	33.4489326615313
YME1L1	0.663977120545483	5.12165398844872	9.55894898058266	1.8328337766904e-19	2.23107339017714e-18	33.448256052462
SUPT20H	0.614782776695896	2.11091784297275	9.55872472650415	1.83601043088498e-19	2.23352126068294e-18	33.446550990744
KIN	0.516114907776983	2.51967275442117	9.55843060339269	1.84018509163876e-19	2.23717933729687e-18	33.4443147328258
E2F3	0.877923122724349	2.78843056437714	9.55743890074519	1.85433043796321e-19	2.25294680985258e-18	33.4367749851338
EEA1	0.68085638222586	2.62821153968684	9.55707565079597	1.85953867588279e-19	2.25784290430382e-18	33.4340133737419
ZNF195	0.608206282058914	2.49779121841799	9.55625337247224	1.87138208633149e-19	2.2707840895574e-18	33.4277622254929
CNNM4	0.718793493687603	2.53243510857535	9.5519842008119	1.93408515122508e-19	2.34538427199193e-18	33.3953121558497
PARD6G	0.642020510104897	2.04329894236964	9.55104216836374	1.94819944928696e-19	2.36100578420861e-18	33.3881529099189
TOP1	0.7272866081205	5.23979366640063	9.54818098330685	1.99169763285578e-19	2.41219511033608e-18	33.3664110939131
FAM131A	0.589215607446178	2.08197598564657	9.54337914140858	2.06687526089699e-19	2.50166329745966e-18	33.3299311812248
CHD7	0.653854452178203	1.83659409614193	9.54295976351034	2.07357319504082e-19	2.5059557911127e-18	33.3267456591983
RNF220	0.518670331295858	3.631850302384	9.54294286598415	2.07384351828093e-19	2.5059557911127e-18	33.3266173102605
PKNOX1	0.465135756396743	2.36790895977304	9.5429114966504	2.07434545130728e-19	2.5059557911127e-18	33.3263790378327
INTS13	0.670082990986955	3.59883079680673	9.54261686779125	2.07906562158661e-19	2.51007544483929e-18	33.3241411446508
TCOF1	0.676777901059488	3.23523103993227	9.54231192347767	2.08396227553773e-19	2.51440284630371e-18	33.3218249424633
PLCG1	0.809519969289558	3.28725330518491	9.54190784831087	2.09046835658362e-19	2.52066543185287e-18	33.3187558606804
TRIM32	0.679926784951521	2.60634530532369	9.54112247689295	2.103171453964e-19	2.53438773949372e-18	33.3127909322195
DDB1	0.534088745336943	5.08921228004129	9.54027027181232	2.11704221052718e-19	2.5494989788624e-18	33.3063187307985
APEX1	0.58020818050873	7.1428767841191	9.53980732779687	2.12461523612861e-19	2.55608726895482e-18	33.302802976518
CDC123	0.596151455852125	5.53497588282468	9.53977280091622	2.12518111662058e-19	2.55608726895482e-18	33.3025407717257
MZT1	0.698406579441839	3.28668855502753	9.53925124885768	2.133747339182e-19	2.56478036503934e-18	33.2985800585782
CCT2	0.676237944696656	5.67824219951912	9.53517548934038	2.20188011118134e-19	2.64501711161345e-18	33.2676328276834
OGT	0.74288565039324	4.178724474061	9.53401299095264	2.22170570027412e-19	2.66716047727143e-18	33.2588074281096
THOC5	0.587275109955643	3.02548269396398	9.53232939291019	2.25073264337326e-19	2.70031543187424e-18	33.2460271085675
FUBP3	0.684190395549005	4.33907260456097	9.53117321402778	2.27088394115193e-19	2.72278700328354e-18	33.237251248498
TACC3	1.06350692399454	3.30391380952089	9.53108984081883	2.2723439711754e-19	2.72283367653038e-18	33.2366184370851
ZBTB2	0.636449462754016	3.14696956325485	9.52871870351385	2.31425942167545e-19	2.77132565745635e-18	33.2186226405978
SF3A3	0.5635111513485	4.85597469395222	9.5285018883133	2.31813020490357e-19	2.77422702847923e-18	33.2169772505882
SF3A1	0.663895828700807	5.0306447665041	9.52620475205608	2.359537388101e-19	2.82201849912704e-18	33.1995458757475
EIF2AK2	0.675386273098063	3.18050695950843	9.5235197957898	2.40886609914442e-19	2.87921861881516e-18	33.1791747883977
MEMO1	0.327329280072154	1.07301858214652	9.51790647020261	2.51532518182383e-19	3.00459042916113e-18	33.1365969055684
TSEN2	0.492437044416845	1.88762296506611	9.51634476812254	2.54576466279648e-19	3.03905613328228e-18	33.1247538410053
C9orf64	0.751120371148298	4.15237831627751	9.51580058033239	2.55645717709242e-19	3.04992026856106e-18	33.1206273020846
ZW10	0.574882228924275	3.69864916757285	9.51517555344623	2.56879304714071e-19	3.06273022919826e-18	33.1158879400746
MRPL9	0.662143998535996	5.71249303489299	9.50848638218528	2.7045692982741e-19	3.2226086912271e-18	33.0651779470789
CNOT4	0.461488127916513	2.75994625099846	9.50829325160097	2.70859341565027e-19	3.22539775288124e-18	33.0637141590679
ABL1	0.787473573168555	4.01389320011876	9.50805772933136	2.71350885631907e-19	3.22924407994244e-18	33.0619290973135
SWT1	0.528980014616198	2.04147532854568	9.5067454555135	2.74105897459044e-19	3.26000558368423e-18	33.0519836446409
VPS11	0.57539139933984	3.92049030272235	9.50517883707425	2.77431243636946e-19	3.29750783379894e-18	33.0401116435442
URB1	0.655511447324868	2.61095646669693	9.50431775744678	2.79276006256344e-19	3.31737649093091e-18	33.0335867898692
VTI1A	0.413723467640435	2.17120879819413	9.50392698694452	2.80117195847883e-19	3.32530698416693e-18	33.0306258328993
RAD17	0.503352967191985	3.55117997446753	9.5016138654719	2.85148247133893e-19	3.38293524153894e-18	33.0131002797565
UCKL1	0.613957287415691	4.77726933925944	9.50110795839594	2.8626048827233e-19	3.39374699330028e-18	33.0092675744134
ZNF155	0.512255145852075	0.929113982374869	9.50103836557423	2.86413825060885e-19	3.39374699330028e-18	33.0087403551874
MLLT6	0.753676923806748	3.39290110871349	9.49949261236949	2.89840730792685e-19	3.4322301619208e-18	32.9970306809268
RBM33	0.539822091024912	2.79663080621631	9.49777155457663	2.93704157601323e-19	3.47583178483098e-18	32.9839943511995
SKIV2L	0.569000644882522	4.8503297378679	9.49538338268474	2.9914988379081e-19	3.53809368730365e-18	32.9659072437188
ZNF24	0.568786420334163	4.02891109796258	9.49369955393718	3.03049597139767e-19	3.58200510869706e-18	32.9531562040264
PPP6R1	0.729010099682589	4.71692573547731	9.49295581415208	3.0478810077668e-19	3.60033292902662e-18	32.9475245576187
C1orf74	0.553417486168564	1.62458602527132	9.49155420012677	3.08091331057089e-19	3.63711022985448e-18	32.9369121639494
UBE2Z	0.666653844430543	4.97842253842908	9.4899629403626	3.11884569836922e-19	3.67962337319915e-18	32.9248649976256
WASHC2A	0.611374217497078	3.86827553148148	9.48978423213208	3.12313456961161e-19	3.68241589869282e-18	32.923512102688
EXTL2	0.632677481287074	2.49074522186584	9.48856062195024	3.15265793754455e-19	3.71494010352728e-18	32.9142492803003
ABCF1	0.608818299305667	5.68444532820105	9.48737616229504	3.18150034663556e-19	3.74662241189535e-18	32.9052835134151
GIT2	0.565116856042567	1.73320225427778	9.48639940311182	3.20548192212563e-19	3.77254506314049e-18	32.8978904407759
TMEM120B	0.474697877101974	1.97918011439091	9.48488659859865	3.24297899179042e-19	3.81433256492968e-18	32.8864409529283
STX16	0.605485475249901	4.37582579300141	9.48167425678673	3.32405063402143e-19	3.9072889661258e-18	32.8621323487667
RBM45	0.391008602897787	2.20866205899529	9.47905616819365	3.39160926994816e-19	3.98425711908073e-18	32.8423242684321
G3BP1	0.59332892474858	4.63044894979659	9.47678985414225	3.45118921908149e-19	4.05176381357852e-18	32.8251803181862
DYM	0.565865006094479	3.44044927360702	9.47567393379368	3.48090636879363e-19	4.08414978726797e-18	32.8167396385106
RNF114	0.512092859072203	5.1716659994775	9.47494697985641	3.50040167270716e-19	4.10451016212174e-18	32.8112413727784
GLMN	0.548541576927179	2.1399180116583	9.47448509066779	3.51284475560147e-19	4.11658137720637e-18	32.8077480376773
ABHD16A	0.599891011164502	2.16408263391238	9.47179244967726	3.58626165405302e-19	4.20004726721613e-18	32.7873852410367
MFSD14B	0.779734417541607	4.10820337039997	9.47109497790357	3.60552565416854e-19	4.22002880475682e-18	32.7821112563183
UXS1	0.670166793261378	3.59294995020616	9.46812304379196	3.68876687542847e-19	4.31482132681377e-18	32.7596413742292
SUPT6H	0.506374142144304	4.75179753110439	9.46758685503358	3.70398675849378e-19	4.32998085983776e-18	32.7555878673354
ZNF124	0.611381533595501	1.12121350047916	9.46570116837659	3.75800898792088e-19	4.39045440296123e-18	32.7413334552403
DDX11	0.801159257661497	2.05374634628011	9.46529088215001	3.76986623334137e-19	4.40162321942843e-18	32.73823221778
BRD3	0.824194336521185	2.82324682503919	9.46374442544994	3.8148932406985e-19	4.45148322118047e-18	32.7265437165847
TXNDC16	0.729414878960836	2.57339181576868	9.46357220464581	3.81994055929069e-19	4.45465983664088e-18	32.725242100415
VPS45	0.577418611281376	3.64565152634735	9.46197742864669	3.86699486858929e-19	4.50678964003472e-18	32.7131897263604
PDCL	0.614551840162352	3.07129025725044	9.46045254131663	3.91252466009836e-19	4.55708039437596e-18	32.7016666734222
MEX3A	0.952361095602406	1.6107676311111	9.45925679111617	3.94859877137213e-19	4.59630330859599e-18	32.6926315798249
TIRAP	0.622007569547847	2.55297650261604	9.45810079688586	3.98378710667368e-19	4.63444814595432e-18	32.6838975364854
C6orf62	0.673200515934584	6.50458497600927	9.45740365910604	4.00515807678915e-19	4.65648232714078e-18	32.6786306656694
RPS6KA3	0.979970443446725	4.65182099332616	9.45459612715348	4.09238110358762e-19	4.7550043629314e-18	32.6574221502393
TBC1D5	0.606726905241886	3.14570333266902	9.45174208647408	4.18298021775803e-19	4.85732733165114e-18	32.6358661907597
PURB	0.569507933126697	3.34785450628561	9.45089797245785	4.21015514128258e-19	4.88592201738184e-18	32.629491529674
PAPOLA	0.585758885745635	4.51484924537678	9.44857781107621	4.28575458716662e-19	4.9706451507332e-18	32.6119716811978
TMEM41B	0.511456728492766	4.73106552979822	9.44739110588118	4.32494076689834e-19	5.01305898933891e-18	32.6030117144709
AEBP2	0.625282520497314	2.52688677350237	9.44537930679423	4.39218595306366e-19	5.0879252031862e-18	32.5878236015488
KIDINS220	0.779733508596128	3.11114939524258	9.44479502886231	4.41190929124369e-19	5.10768471421324e-18	32.5834129505684
METTL4	0.53140532744701	1.75889685925769	9.44276418620174	4.48114982857267e-19	5.18471199972539e-18	32.5680836192658
DCK	0.870749916066826	3.15392683288677	9.44063758413867	4.55481067904058e-19	5.26675755041747e-18	32.5520336032063
CEBPZ	0.569800534112966	4.53289419005889	9.43909000761434	4.60916918228705e-19	5.32639816240168e-18	32.5403550144352
RBM19	0.51923773218721	3.61816807284384	9.43742931019104	4.66821693735299e-19	5.39138255091521e-18	32.5278240589135
ERBIN	0.697403854438956	3.98778701407704	9.43693311658139	4.68600474206958e-19	5.40679990551522e-18	32.5240802396006
ZNF304	0.702417773889148	1.93907740098454	9.43689955922475	4.68721014773527e-19	5.40679990551522e-18	32.5238270510301
NHLRC2	0.570150985184978	2.46004640220372	9.43352524486747	4.8100016872098e-19	5.54510423146449e-18	32.4983707949219
TMEM183A	0.538928875212717	4.18890324343455	9.43220338287551	4.85896945727404e-19	5.59818730014255e-18	32.4883999992353
CEP131	0.783933183662934	3.25174127534461	9.43206718286076	4.86404293723249e-19	5.60066482436144e-18	32.4873726914527
ZKSCAN5	0.49282302272883	2.54437366850896	9.4314760490564	4.88612376127518e-19	5.62271058654849e-18	32.4829140853901
TRAF3IP1	0.544679143566501	2.97917353426518	9.42949869711462	4.96070949750443e-19	5.70511368380462e-18	32.4680012045359
MCMDC2	0.376304709255269	0.715577217398705	9.42884027562305	4.98579492547866e-19	5.73052374158195e-18	32.4630359113999
BMS1	0.514525691388436	3.47898285389638	9.42791882326516	5.02111304883914e-19	5.76765743499748e-18	32.456087399751
HAT1	0.625845053412432	3.27745787110036	9.4271108696938	5.05228502223343e-19	5.79998687992766e-18	32.4499951004218
NDRG3	0.761204787457331	4.22668970478702	9.42686636417443	5.06175616380664e-19	5.80738012566079e-18	32.4481514913299
PARD3	0.667410210925434	4.16950046404801	9.42498495004947	5.13522597125727e-19	5.8881465954093e-18	32.4339663075172
KAT2A	0.753168549304051	5.13157730274045	9.42479444770143	5.14272386221189e-19	5.89321705741506e-18	32.4325300839768
DNM1L	0.641884152410351	3.66222018098608	9.42418514534748	5.1667780843597e-19	5.91724256403657e-18	32.4279365871449
RAD52	0.553743320801825	1.90875577512426	9.42394551802819	5.17626870886899e-19	5.92457039796474e-18	32.4261300992046
KDM2A	0.645180040604298	4.37308232981748	9.42244044401342	5.23627494708882e-19	5.98967331261026e-18	32.4147843734249
ZNF141	0.614384219151232	1.12530283514777	9.41827930549345	5.40579118464241e-19	6.17989016096351e-18	32.3834220949639
ZNF526	0.480132244085048	2.71915149086613	9.41810415903685	5.41304444180937e-19	6.18449203965817e-18	32.3821022093066
ZNF510	0.60022043277921	1.70978827376669	9.41552651180932	5.52091448207618e-19	6.30397625009414e-18	32.3626790432785
C19orf47	0.54621583451649	2.74362358834144	9.41492055202079	5.5465807837276e-19	6.3295108883991e-18	32.358113463748
MED23	0.698339310991734	2.47014505053984	9.41316522240431	5.62160017605714e-19	6.41130115316993e-18	32.3448890076699
ABL2	0.623989451423139	2.26116386822798	9.4119915935027	5.67231931215164e-19	6.46529672937689e-18	32.336047852189
NOM1	0.518795829076124	2.53802190517987	9.41105269095613	5.71322116348716e-19	6.50804503522081e-18	32.3289754127467
STOX1	0.751680828286149	0.793941419704683	9.41088442073951	5.72058244771413e-19	6.51255850850878e-18	32.3277079345286
TUBGCP4	0.504419575101009	1.74580089603237	9.4094479469141	5.78380774286663e-19	6.58062686183638e-18	32.3168884008768
TAF8	0.581689432625986	2.76262318722119	9.40791344137508	5.85211359220229e-19	6.6543914793232e-18	32.3053315966233
PAPOLG	0.484472347878041	1.66797874091856	9.40671441530396	5.90604247034296e-19	6.7117303518251e-18	32.2963021797846
ZNF491	0.421717344901393	0.845019325805064	9.40397277151824	6.03121318722624e-19	6.8499137324988e-18	32.2756585062196
NUP43	0.632329402937943	3.6243391016113	9.40333597413403	6.06066088332525e-19	6.87928095524359e-18	32.2708641538137
ZNF235	0.362413821510167	0.88942986130492	9.40014032710617	6.21060583725718e-19	7.04530537843977e-18	32.2468075765554
CTPS2	0.629626478901275	3.12742677644112	9.39932335619753	6.24952635537527e-19	7.08526183248463e-18	32.2406582800772
PHACTR4	0.655565096454219	3.7764696412012	9.39900260048591	6.26487321524669e-19	7.09846072171062e-18	32.2382440575323
PAK1IP1	0.65379333257134	4.39759445643598	9.39878109095272	6.27549336187683e-19	7.10629153744445e-18	32.2365768574323
FAM104A	0.581606758104896	3.22627756384499	9.39748722042084	6.33788495518682e-19	7.17270382406258e-18	32.2268389667436
KNOP1	0.528544544419516	2.0517118451445	9.39692978187194	6.36495440105912e-19	7.19908655987561e-18	32.222643839595
DNAJC2	0.526104297725623	3.34341252498003	9.39652389810962	6.38473639698135e-19	7.21720055257597e-18	32.2195893664906
DDX17	0.640435220624209	6.00006531638278	9.39569465362123	6.42534193442004e-19	7.25881789289434e-18	32.2133491463901
COG2	0.589170635391241	2.70696656195364	9.39537232448758	6.44119443133473e-19	7.27243873331606e-18	32.2109236494499
FARP2	0.568598264760229	1.84721588252067	9.39443428474391	6.48754928921568e-19	7.32046197770155e-18	32.2038652742959
PHYHIPL	1.35487436473885	2.14221398975656	9.39409566300486	6.50436401917117e-19	7.33511563315595e-18	32.2013173857217
POLDIP3	0.66593470981977	5.17434262619595	9.39151898896658	6.63373609605968e-19	7.47661080002962e-18	32.181931565317
ZNF764	0.553221495005344	2.8538019754736	9.38922076192616	6.75127911646807e-19	7.60461539515157e-18	32.1646433872282
EMSY	0.464769157752962	1.4368033261378	9.38894291638367	6.76562878182852e-19	7.61630126085984e-18	32.162553496548
PPIL1	0.705035982977805	5.11463950437728	9.38859344862873	6.78372042009707e-19	7.63218339689136e-18	32.1599249332614
SRSF7	0.536904413064144	5.23065950756351	9.38799817947578	6.81464751751933e-19	7.66247925091962e-18	32.1554476822841
ZNF268	0.513384729333012	1.84087852786226	9.38773725659384	6.82824776013307e-19	7.67326845068326e-18	32.1534852340695
ZNF395	0.738154198578319	3.43445093109867	9.38662933254178	6.88629722853665e-19	7.73396570332721e-18	32.1451527056427
USF3	0.66229481082078	2.39031802784596	9.3864183303218	6.89740800450498e-19	7.74190611401965e-18	32.143565857706
PKN2	0.702363615612053	3.27023818088375	9.38600002368887	6.9194874297265e-19	7.76214163662528e-18	32.1404200353298
MAPK6	0.745985856965981	4.44924023495002	9.3854143201819	6.95052037813958e-19	7.79239148304005e-18	32.136015468897
DENND6A	0.545717560707242	2.95437419328888	9.3805304883382	7.21471800988082e-19	8.08385947773781e-18	32.0992949197852
ZNF792	0.584922289066286	1.60986951428533	9.37945406983339	7.27427466965655e-19	8.14582715783866e-18	32.0912031074202
SH3BP5L	0.616632079693185	3.90226269100758	9.37937260280047	7.27880191818751e-19	8.1461357916164e-18	32.0905907143635
USP42	0.545902032620846	2.18076461661943	9.37802851472823	7.35389961475414e-19	8.22537750255046e-18	32.0804875823648
ZNF134	0.727249928625293	2.33749468701414	9.37766512635465	7.3743346939197e-19	8.2434219799009e-18	32.0777562452941
KIAA1143	0.694512051173588	3.11475994418991	9.3763919684671	7.44637580870951e-19	8.31909973731045e-18	32.0681873125898
DNAJC11	0.804364322571463	3.32759014521856	9.37551994738188	7.49612108310071e-19	8.36979486900988e-18	32.0616337414093
GPBP1L1	0.579439118886511	4.85493886654367	9.37510450018309	7.51993643988574e-19	8.39149575935997e-18	32.0585116275239
GTPBP3	0.565701064242129	3.1951538474104	9.37375412348177	7.59786584065891e-19	8.47352209004801e-18	32.0483640360988
MIEF1	0.57451323125118	3.99070793800684	9.3736771861613	7.60232988313597e-19	8.47356838632258e-18	32.0477859067875
PANK2	0.474218584699038	2.99204209737835	9.37314432155428	7.6333191284871e-19	8.50316247103563e-18	32.0437818869866
ZC3H11A	0.717167905205296	4.43938817350906	9.37033590803763	7.79872695373451e-19	8.68237120473872e-18	32.0226813594052
PSIP1	0.849205518405553	3.57025815122232	9.37018987409422	7.80742451165845e-19	8.68700659949918e-18	32.0215842639147
PPP4R1	0.635207194586802	3.65094057245327	9.36926831391347	7.86253355812438e-19	8.74324683538381e-18	32.0146611852424
TWNK	0.697928865168254	3.06787566793307	9.36652410706925	8.02893149569134e-19	8.92310484091914e-18	31.9940482085227
ZBTB37	0.461494123269241	1.55023976587017	9.36342506712849	8.22104718561439e-19	9.13131965660125e-18	31.9707743388313
CPSF4	0.586353058513198	3.81990767477862	9.3631252624054	8.23987279188977e-19	9.14692715484404e-18	31.9685230463681
DEDD	0.535648491934452	5.04968086717281	9.36222517283883	8.29664925785481e-19	9.20462071687888e-18	31.961764360961
ZNF140	0.622464969051836	2.08271201000102	9.36117798805994	8.3631927194657e-19	9.27307711255572e-18	31.9539016497417
PSRC1	0.922916074642034	2.2737368008484	9.3588493734586	8.51306788942236e-19	9.43379877162131e-18	31.9364193351248
SPOPL	0.667162372100253	2.96705567586855	9.35712881051808	8.62551571203528e-19	9.55288329725988e-18	31.9235037330409
TNKS	0.656749636708878	2.26881980892253	9.35328748087557	8.88191001266548e-19	9.8311609383403e-18	31.8946735748883
JRKL	0.750944296650466	2.32269515965363	9.35126794172317	9.01972343562475e-19	9.97793885834701e-18	31.8795193124292
RTF1	0.525364210910613	4.18161662347463	9.35062344305302	9.06414881941673e-19	1.00212978291993e-17	31.8746835289811
RPTOR	0.565270772335011	3.38062964860502	9.346764206422	9.33474305379861e-19	1.03145142393761e-17	31.845731270346
ORC4	0.498557021941546	2.56183849951528	9.34328263217851	9.58572237858118e-19	1.05857314566925e-17	31.819618515795
PAICS	0.587620735842924	5.34659210400843	9.33990494311692	9.83560512278465e-19	1.08506075982521e-17	31.7942906016451
TP53BP1	0.704819571469436	1.58613209947356	9.33988762789953	9.83690260864505e-19	1.08506075982521e-17	31.7941607762842
TTC33	0.711886920776053	3.20000843299733	9.33904139736794	9.9005207129144e-19	1.09144980931784e-17	31.787816121083
SKA2	0.69206909003807	4.03790541975522	9.33773807956599	9.99930080950904e-19	1.10170559810347e-17	31.7780451179759
FBXL20	0.501561837115178	2.1581948245147	9.33635361012373	1.01053021516802e-18	1.11274476566777e-17	31.7676666311593
ZNF841	0.741458171291492	1.94730455915688	9.33515160333697	1.01982365583965e-18	1.1223332134341e-17	31.758656712907
ZSWIM3	0.41740089293715	2.04273391309337	9.33273251462171	1.03878478962273e-18	1.14254400511892e-17	31.7405260250096
SAPCD1	0.516338051555724	0.758267796565319	9.33146038046437	1.04889578133435e-18	1.15300305050867e-17	31.7309927320257
POP1	0.542830507761797	1.87355494499324	9.32746509606095	1.08128937698583e-18	1.18793030178031e-17	31.7010574864467
PPP1R21	0.639198949009013	3.51791508359703	9.32731479019586	1.08252722335228e-18	1.1886086876464e-17	31.6999314509569
RIOK1	0.660517010069511	3.52815544595656	9.32488745737976	1.10271326058998e-18	1.21007938561879e-17	31.6817483146982
KMT2E	0.789555318041816	3.10661703563812	9.32301082602937	1.11857504267648e-18	1.22678293175051e-17	31.6676924632716
ADSL	0.622879910013976	4.39029551266036	9.3209345362094	1.13638813359746e-18	1.24560621508738e-17	31.6521431983798
PSMD10	0.656724237263959	4.89024235592364	9.32071721949388	1.13826874100201e-18	1.2469542068381e-17	31.6505158432361
ERCC6	0.34121010355097	0.95863721993845	9.32056687850107	1.13957156207723e-18	1.24766806453712e-17	31.6493900428765
NFYC	0.508784510874203	4.23724780773784	9.320417528655	1.14086725818551e-18	1.24837331049882e-17	31.6482716755317
METAP1	0.642972973614747	4.00959785255595	9.31986665101096	1.14565908424215e-18	1.25290114463924e-17	31.6441466668502
TMF1	0.674843579630218	3.0230230247794	9.31856431066232	1.1570670432313e-18	1.26465513681184e-17	31.6343952482558
USP22	0.76923694584868	5.13470004022683	9.31844085075837	1.15815432834916e-18	1.2651218318797e-17	31.6334708717212
CFAP44	0.493704640660762	0.915419603281221	9.31767152177075	1.16495250929435e-18	1.27182279647178e-17	31.6277108735604
EPC1	0.498733353581309	2.44770964067573	9.31435682813497	1.19469821899725e-18	1.30355454874643e-17	31.6028969525537
RFT1	0.454800566180484	3.30156868323961	9.31391071361052	1.19875868402294e-18	1.30724054558222e-17	31.5995577350574
AASDHPPT	0.604443414071337	3.52396999349947	9.31333635287748	1.20400658335752e-18	1.31221650381855e-17	31.5952587244026
SERPINI1	1.06032952267566	2.50900840338854	9.31289581123418	1.20804721826365e-18	1.31587178521498e-17	31.5919614411101
SIKE1	0.556371018495333	3.32528426746998	9.31280551554203	1.20887706669031e-18	1.31602753396513e-17	31.5912856246758
INO80D	0.50452925948623	1.59131626926821	9.31271360216771	1.20972236272703e-18	1.31619991310902e-17	31.5905977048492
CHERP	0.632525409374165	4.14788496931608	9.31171886520955	1.21890820105041e-18	1.32544160795266e-17	31.5831529250454
TUFT1	0.875895378034636	3.20361809435588	9.30948929513999	1.23974904231482e-18	1.34733928818786e-17	31.5664682140867
MAGI3	0.704626758839484	2.10302187556208	9.30763006851856	1.25739800305989e-18	1.3657452232782e-17	31.5525567934256
SMC5	0.689423883552432	3.11965791605395	9.30576577076488	1.27534523683075e-18	1.38445409278624e-17	31.5386091377475
ATAD2B	0.504923895586121	1.65431862948335	9.30519282284114	1.28091175403033e-18	1.38970946813257e-17	31.5343229987638
ZC3H10	0.359894490280979	1.78107593952255	9.3036420876378	1.29609917477152e-18	1.40539106896561e-17	31.5227229883817
LYSMD1	0.654405527107482	3.45068292871702	9.30229574193578	1.30942958934317e-18	1.41904247351895e-17	31.5126528396993
SLK	0.663152249638578	3.66062322037838	9.30202693710228	1.31210731134864e-18	1.42114053620351e-17	31.5106423897714
SNAPIN	0.556483051394816	5.59424820776852	9.30180724775086	1.31429979703383e-18	1.42271096673266e-17	31.5089993116812
N4BP2	0.702951836628678	1.97532177353369	9.29999056412179	1.33256996539515e-18	1.44167366103733e-17	31.4954130692851
LDB1	0.8255288170743	4.10908057359684	9.29808255118484	1.35202980036552e-18	1.46190129655775e-17	31.4811455636474
INTS7	0.650613270706897	3.77694911965058	9.29698807714559	1.36331925217372e-18	1.47327675531012e-17	31.4729622498084
PPOX	0.567665882259272	3.46415497732222	9.29245971457784	1.41103105412025e-18	1.52374849222038e-17	31.4391102465576
ZNF555	0.413141203272855	1.06088239129358	9.29240527481815	1.41161460004758e-18	1.52374849222038e-17	31.4387033409338
CCT5	0.742036405450876	5.59460825238145	9.29088946147864	1.42795921735992e-18	1.54052357007974e-17	31.4273741029331
ABT1	0.557133212652801	4.78571931255351	9.29079250277118	1.42901105999176e-18	1.54079076586618e-17	31.4266494690069
MAP3K7	0.629272919330009	3.18240742141168	9.28992792998201	1.43842428672823e-18	1.55006801651928e-17	31.4201881733153
ADD3	1.05884643955177	3.19468265135439	9.28859132125982	1.45309804605207e-18	1.56500048130173e-17	31.4101998920107
TYSND1	0.707202010859435	3.86309370117541	9.28723023947528	1.46819300532143e-18	1.57962344791534e-17	31.4000296337006
TNPO3	0.608753995419156	4.62812199443856	9.28721846178199	1.46832430101108e-18	1.57962344791534e-17	31.3999416325609
IREB2	0.649940764878164	3.13832861116288	9.28698384482029	1.47094219763249e-18	1.5815517680493e-17	31.3981886244471
HNF1A	0.891399650296634	3.19593511726141	9.28647818452144	1.47660018951882e-18	1.58674479142908e-17	31.3944105305279
SPPL3	0.540324654096973	3.89318970569796	9.28608029742216	1.48106743956801e-18	1.59065314697999e-17	31.3914377641596
FAM13B	0.637749621348649	2.2707165096382	9.28568828500656	1.48548183712899e-18	1.593794204475e-17	31.3885089662805
SLC35E2B	0.762584502096685	2.81875613436122	9.28567286316599	1.48565576680186e-18	1.593794204475e-17	31.3883937483851
RO60	0.700468691472981	2.84847643219786	9.2850571331612	1.49261657805258e-18	1.60036562034065e-17	31.3837936726358
EXOSC3	0.551241966590432	3.34587175671439	9.28375956461636	1.50739161346559e-18	1.61530331733785e-17	31.3741002422406
TBC1D14	0.931712275293674	2.26785027749551	9.28297684222634	1.51637427374962e-18	1.62402074259601e-17	31.3682533503836
C9orf40	0.690960837845411	2.5580202121998	9.28069563297546	1.54285771112227e-18	1.65146110307836e-17	31.3512145740501
CTBP1	0.511551533321048	5.02672986803145	9.28056124413752	1.54443210931649e-18	1.65222329505885e-17	31.3502108790572
KRBOX4	0.445634907136431	2.57714362622761	9.27727055846756	1.58348428788734e-18	1.69305574530812e-17	31.3256368870847
ATF1	0.655556476476146	3.61249098484596	9.27424925849396	1.62020093146915e-18	1.73134689609308e-17	31.3030793147323
AP4E1	0.509929050000399	1.96253517105263	9.27314126858968	1.63387638772322e-18	1.74498726804777e-17	31.2948079936158
ZNF383	0.429241372453468	1.3726905940114	9.27279021637363	1.63823310766799e-18	1.74866553442444e-17	31.2921874596664
MTX3	0.552199226191445	2.32064344955435	9.2720865503161	1.64700064215802e-18	1.75704522849374e-17	31.2869349182406
SMAD3	0.805415872300904	3.76423238304617	9.27161268176646	1.65293114588616e-18	1.76239069310956e-17	31.2833978469673
LRRC57	0.496724460659517	2.18127749092761	9.27103202516161	1.66022698614633e-18	1.76918515320154e-17	31.2790638349921
DUS4L	0.442763753717437	1.96550777852153	9.27031111712337	1.66932950292937e-18	1.77773652495452e-17	31.27368322077
MTFR2	0.760099116730672	1.27914656148501	9.27024969090844	1.67010738252512e-18	1.77773652495452e-17	31.273224768137
BTBD3	0.819609648786996	2.87542699167899	9.2698204706251	1.6755529135723e-18	1.78254268873099e-17	31.2700213481268
VPS72	0.668136189486047	4.46980480896849	9.26895614099985	1.68657216749576e-18	1.79326985178795e-17	31.2635708328685
C2orf49	0.5068118963119	2.69613524375923	9.26656559863739	1.71742454985512e-18	1.82424315081323e-17	31.2457320779261
GLUD2	1.18583797266183	2.91287274704048	9.26655160357835	1.7176068079682e-18	1.82424315081323e-17	31.2456276520411
MYNN	0.474754101191631	2.57296316625126	9.26272130363721	1.76821669414391e-18	1.87695467367299e-17	31.2170510380908
ZNF776	0.632523763316596	2.14141455795365	9.26226522586129	1.77434052414619e-18	1.8824122061263e-17	31.2136488756099
APPL2	0.731364506304428	3.56338778582246	9.25928865953857	1.81482706202766e-18	1.92429919803265e-17	31.1914473839633
CCDC6	0.62171992348627	3.51088678561983	9.25918908852597	1.81619711943872e-18	1.92468677037864e-17	31.1907047837023
ELAVL1	0.503206948992731	4.38038209809175	9.25814524340397	1.8306218838875e-18	1.93890079023132e-17	31.1829200864885
ALG9	0.455710848793072	1.88310918823835	9.2579917962821	1.83275190492843e-18	1.94008433692976e-17	31.1817757674808
ZNF615	0.585645784186499	1.5229575448215	9.25767738546888	1.83712396435011e-18	1.94363860612635e-17	31.1794311117698
RLF	0.662210161767137	2.3705498978726	9.25756862801993	1.83863870380966e-18	1.94416763603715e-17	31.1786200862784
ACP1	0.49036202632588	5.55816591309726	9.25529060504164	1.87065243621306e-18	1.97692778145848e-17	31.1616337739343
METTL25	0.401081587967982	1.57829657717302	9.2531923847557	1.90062801271946e-18	2.00749904761328e-17	31.1459904574664
DNAJC7	0.475080153358733	3.96792878098821	9.25137891163764	1.92691899389645e-18	2.03414699300584e-17	31.1324718391661
ZNF646	0.562632300242248	2.23213357603743	9.25113235880511	1.93052114694753e-18	2.03682737750632e-17	31.1306340259039
SEC22C	0.508735429037331	2.84866089092623	9.25034419226972	1.94208115645701e-18	2.04789625524031e-17	31.1247592080526
STK24	0.876254572838954	2.72966748364039	9.25015033545751	1.94493494737418e-18	2.04977742528544e-17	31.1233142898169
RAB11FIP4	0.923302942167992	2.65449887802091	9.24918384162351	1.95922498263466e-18	2.06370262052117e-17	31.1161107742156
RBM10	0.463241112952493	5.20952041384504	9.24873593866676	1.9658826762256e-18	2.06957758661992e-17	31.1127726009705
EIF3A	0.862439059627843	5.704377431852	9.24801891305407	1.97658737333745e-18	2.07970423246268e-17	31.1074288925943
SHCBP1	0.93343101833391	1.48462176171992	9.24681506248944	1.99469015208752e-18	2.09759952327096e-17	31.0984576448355
CDK16	0.734686547122595	4.24774992085425	9.24613657724731	2.00496513328342e-18	2.10724805012125e-17	31.0934018037092
ZNF501	0.511838628278079	0.812898324121762	9.24332414268429	2.04811919536723e-18	2.1514234530283e-17	31.0724469384731
CLTC	0.649574267300706	6.09420641446284	9.24203854914411	2.06815083975568e-18	2.17127507340925e-17	31.0628695579184
FUS	0.697683301357165	5.19394405444417	9.24085664292202	2.08673818582538e-18	2.18958946552105e-17	31.0540653495408
NDRG1	1.26165379077601	5.36512881996016	9.2397721533571	2.1039391645288e-18	2.20642990653376e-17	31.0459874246775
SET	0.647010634863453	6.41317203238929	9.23923073216474	2.11257912548441e-18	2.21427877703946e-17	31.0419548157936
FIP1L1	0.608446570823603	3.00781971452822	9.23507413305457	2.18009207176617e-18	2.28379246008966e-17	31.0110005269494
NOL9	0.512588073432892	2.50478445706129	9.23487620350407	2.1833597298986e-18	2.28596570627635e-17	31.0095267555429
ZNF75A	0.53221047838387	2.15466124891199	9.23412584959097	2.19579162894972e-18	2.29772624853505e-17	31.0039398430218
PRELID3B	0.640945778329546	5.04326680411767	9.2331162063816	2.21263025834849e-18	2.31408273744307e-17	30.99642278174
RAE1	0.571284407311103	3.45268161924367	9.23037522252703	2.25899213695494e-18	2.36128146994308e-17	30.976017990391
RNF31	0.768080972851891	2.59680784340532	9.22990737964963	2.26700104446314e-18	2.36836096030064e-17	30.9725355870051
GNL3	0.633770267210466	5.41192498452821	9.22862192002891	2.28915179394119e-18	2.39019882135766e-17	30.9629677887592
ZNF573	0.256839167496838	0.580174708862197	9.2283866874965	2.29322843146318e-18	2.39315123893434e-17	30.9612170197639
MIER3	0.595649415115634	2.9106893742523	9.22663913504678	2.32374014434424e-18	2.42367235523329e-17	30.9482113461403
RNF10	0.454934238473958	5.82259803313354	9.22613151396526	2.33267824230551e-18	2.43167111657092e-17	30.9444338025543
POFUT2	0.652877344074272	3.11707413907929	9.22479343627238	2.35640253782425e-18	2.45506648312739e-17	30.934476898665
FSD1L	0.381267656700887	0.639795731201103	9.22244905829692	2.39854677756677e-18	2.49761718794452e-17	30.9170340653004
GPR137C	0.50426717049889	0.775185870126921	9.22194338061913	2.40773472152378e-18	2.50582277373143e-17	30.9132720401352
TMEM116	0.468823133885391	1.86709604224708	9.22073315864434	2.42986585655659e-18	2.52748261735202e-17	30.9042690253368
SMYD4	0.514752503540559	1.87276764546958	9.22025959909815	2.43858055666637e-18	2.53517110503135e-17	30.9007463468675
USP34	0.832264548375738	1.93288826242186	9.21703485597573	2.49875358499222e-18	2.59631880089213e-17	30.8767613503706
MOB1A	0.690324127021411	4.52932324011056	9.21553410508813	2.52725696480697e-18	2.62442957176072e-17	30.8656008343117
TRIM52	0.53053728539566	1.83262531601871	9.21546655450136	2.52854748928512e-18	2.62442957176072e-17	30.8650985126227
TBCC	0.627211057338696	4.76704041748782	9.21497609198619	2.53793717456726e-18	2.63274912099126e-17	30.8614513889581
SCAF11	0.656702400493622	3.51541467954002	9.21477845531642	2.54173060405666e-18	2.63525748775571e-17	30.8599817787418
TTC3	0.668142853514694	3.88431744622098	9.21256917711281	2.58451992577468e-18	2.67817208100827e-17	30.8435550933245
FRS3	0.544179856042106	2.28419090321451	9.21205533272964	2.59457398931992e-18	2.68713716947944e-17	30.83973484651
RAD51C	0.560410833182544	2.41192221938963	9.21194063293532	2.59682353483582e-18	2.68801398851725e-17	30.8388821131037
PLEKHA5	0.670967588025094	2.39122294313297	9.21171829464538	2.60118964468705e-18	2.6910795676136e-17	30.8372291620976
DDX27	0.570642830666547	4.3634451355453	9.20888381175692	2.65749297829461e-18	2.74784487124256e-17	30.8161586569734
PTGES3	0.54170186565177	7.48746956973754	9.20661122350204	2.70350629220687e-18	2.79391480899049e-17	30.7992679705007
ARFGEF2	0.831610305154103	4.02270514533642	9.20462979182987	2.74426849207623e-18	2.83451128345987e-17	30.7845433706436
CCHCR1	0.755842496693297	3.93120049222171	9.202509812776	2.78855572800415e-18	2.87870300369394e-17	30.7687913587558
ANKIB1	0.750430926878285	3.0514624599749	9.20205291395721	2.79819294535978e-18	2.88709622149129e-17	30.7653967726942
ABRAXAS2	0.496217230802384	3.77822650524478	9.20101857963826	2.82013197273593e-18	2.90816623238e-17	30.7577124442961
SAFB2	0.492396899292274	4.22168209348204	9.20068392998264	2.82726659503796e-18	2.91395524265344e-17	30.7552263629051
CUL3	0.584965485718446	3.18811774589934	9.19948392259108	2.85299780166096e-18	2.93889450966795e-17	30.7463120795863
DHX36	0.582790480192534	2.73663046424384	9.1985917850836	2.87227782504694e-18	2.95716513314881e-17	30.7396852820606
SLC39A1	0.707091071800573	6.77971622065655	9.1970057023286	2.90687420386004e-18	2.99117667808584e-17	30.7279048429367
SRPK2	0.708154937705708	3.12048878563345	9.19690210302629	2.90914827892966e-18	2.99190987784714e-17	30.7271354153827
ICE2	0.515990432941236	2.00689467459776	9.19610667697327	2.92666727547592e-18	3.00831249989907e-17	30.7212279993907
GIGYF1	0.596238762571918	4.23055838222376	9.19569141390927	2.93585481950728e-18	3.01613824888791e-17	30.7181440778456
ALG10	0.41349698678789	1.08035774831016	9.19356417286758	2.98336953156314e-18	3.0624318036378e-17	30.7023476282161
DOCK7	0.691857627284204	2.43682710916824	9.19353116288371	2.98411282744873e-18	3.0624318036378e-17	30.702102520799
MARCH7	0.588396602005271	3.91560851686553	9.19328278341172	2.98971155463118e-18	3.06653497787652e-17	30.7002582583715
ZNF519	0.23376812801002	0.274197607438369	9.19309040725101	2.99405506488234e-18	3.06934697930153e-17	30.6988298518805
PIGG	0.574931793863436	2.77871519904616	9.1909150048741	3.04360923744427e-18	3.11847876948836e-17	30.6826786269396
HNRNPM	0.579258663633558	6.00830492070647	9.19027424276708	3.05835976016106e-18	3.13191731719326e-17	30.677921755515
ZSWIM5	1.01627178062392	1.70586692713363	9.18919483300529	3.08336848503213e-18	3.15584082121878e-17	30.6699089294606
RFX7	0.543228793137335	1.69791737501719	9.18875042406476	3.0937237648002e-18	3.16474892330869e-17	30.6666101003552
CARM1	0.805519824612084	3.97666641251525	9.18509373249187	3.1802485428721e-18	3.25152412387564e-17	30.6394703901252
RBM17	0.57304438362028	4.27781728732145	9.18366032833767	3.2148165345715e-18	3.28511385612747e-17	30.6288335938636
TBP	0.578323334192687	3.48768088734903	9.18025611808098	3.29841240458928e-18	3.36874102728841e-17	30.6035762586942
PARS2	0.552224899981444	2.83448152727032	9.17844152102796	3.34384955846262e-18	3.41332751945359e-17	30.5901153404396
ATXN7	0.560354852938473	2.3700876026026	9.17822719186995	3.34925712314988e-18	3.41702696909221e-17	30.5885255278706
ASXL2	0.660926072106534	2.35942303145063	9.17783656439426	3.35913503431127e-18	3.42528085457179e-17	30.5856280604358
MBTPS2	0.611144712010186	3.01937231902799	9.1765579347818	3.39167053000029e-18	3.45661741248966e-17	30.5761443999949
SIRT1	0.738629806610452	3.05306095453866	9.1719071229291	3.51266971857936e-18	3.57803039914836e-17	30.5416560192798
COX15	0.471813754690971	4.51131181998799	9.17140705313991	3.52593202497923e-18	3.58963111575994e-17	30.5379483681782
RBM27	0.38751336893337	1.99806481227381	9.16763968495814	3.62745452509305e-18	3.69102648437508e-17	30.510020134105
DPP8	0.577693715215366	2.41621951469222	9.16296100677046	3.75757683234201e-18	3.82139979340089e-17	30.4753461178451
TIPRL	0.543768699253666	5.08510425606478	9.16236666095632	3.77443441651704e-18	3.83650734326082e-17	30.4709421672128
CARNMT1	0.538451817944473	3.19511071145385	9.16073898696797	3.82098529853653e-18	3.88176449204454e-17	30.4588824289617
SPC24	1.09630062833905	3.14699309319307	9.16017992404283	3.83710523976138e-18	3.89607506061621e-17	30.4547405358227
SPTLC1	0.843776871809355	3.52883104292058	9.15991973321774	3.84463051522103e-18	3.90040982449162e-17	30.4528129306324
NOP9	0.484751231956977	3.64715586664776	9.15989157447997	3.8454458029565e-18	3.90040982449162e-17	30.4526043206738
SOX12	1.00572343231637	3.66572599885903	9.15967319256644	3.85177449611529e-18	3.90476187013592e-17	30.4509864832306
MUTYH	0.571781991197557	2.82283434882528	9.15859260128286	3.88324221834537e-18	3.9345806929401e-17	30.44298149856
ELK1	0.579579922016694	4.41792804123021	9.15813049449237	3.89677682086475e-18	3.94620739364527e-17	30.439558406147
MED29	0.451029527948827	5.33138171130937	9.15739308492143	3.91847164972549e-18	3.96608118376864e-17	30.4340962094492
LIN54	0.512080731828839	2.24814936540083	9.15645409901693	3.94627028998144e-18	3.99210869884078e-17	30.4271412774833
TMEM131	0.611872117437689	3.2759840583181	9.15570756883835	3.96851070224522e-18	4.01248892110915e-17	30.4216121539827
NUDCD1	0.700426123590177	3.07665048741625	9.15232954434073	4.07071098500616e-18	4.11333185328811e-17	30.3965965619951
EXOC6	0.567431533860943	3.07431771568793	9.15226979252175	4.07254202802064e-18	4.11333185328811e-17	30.3961541281749
OFD1	0.634443057030756	3.09295952834969	9.15197311386738	4.08164558703999e-18	4.12035455467261e-17	30.3939573903966
SHLD3	0.471264633130796	1.79314597104808	9.15107436268169	4.1093469814346e-18	4.1442101764889e-17	30.387302916547
MRPL50	0.60704703512816	4.00966976154299	9.15106608460181	4.1096029933867e-18	4.1442101764889e-17	30.3872416264301
DSC2	0.790702658266502	1.7410163525838	9.15061820563572	4.1234779105377e-18	4.15601455896383e-17	30.3839256246196
GANAB	0.570483708367263	7.5839887562427	9.14990857820447	4.14555670501885e-18	4.17607079222719e-17	30.3786718991984
USP46	0.543459243407517	1.60702169716901	9.14949111649284	4.15859998658013e-18	4.1870087095573e-17	30.3755813407783
ZNF182	0.531361907139426	2.18509481590446	9.14923005661779	4.16677727341385e-18	4.19303847471688e-17	30.3736487032952
AMMECR1L	0.581784201440027	3.41832871355571	9.14700866779864	4.23700669807723e-18	4.26147235355169e-17	30.357205056822
NSF	0.546645065843347	4.03014021380011	9.14640900975948	4.25616522768891e-18	4.27849558040501e-17	30.3527665645518
RSRC1	0.596389886145486	3.01469205850305	9.1434760479232	4.35111489055259e-18	4.37164977991545e-17	30.3310602582037
BRD2	0.697366715691283	5.75790427282482	9.14337856001386	4.35430669140854e-18	4.37256374252556e-17	30.3303388428157
IKZF4	0.424754373009589	1.09728824730966	9.14243930506556	4.3851774895468e-18	4.39959005724467e-17	30.3233885551227
POLD3	0.696018721654309	2.4979846557594	9.14242004941523	4.38581263535351e-18	4.39959005724467e-17	30.3232460720464
RAD9A	0.617508633062421	3.09794488457081	9.1406740845973	4.44378371600023e-18	4.45541057030688e-17	30.3103275024415
MAP3K1	0.741662758984368	2.71419683138066	9.13996080975084	4.46768444444141e-18	4.47699088477774e-17	30.305050352789
SUMO2	0.56383684724682	6.10573802460296	9.1398924729283	4.46998098255731e-18	4.47699088477774e-17	30.3045447776625
PRRC2B	0.916150697539567	3.40292464015402	9.13928915592589	4.49030698339711e-18	4.49499904921048e-17	30.3000813702815
KMT5A	0.55545472321134	3.14486159338262	9.13909822388402	4.49675862756417e-18	4.49910680439319e-17	30.2986688717439
ZFYVE16	0.562797696539142	2.58164627843262	9.13888747835592	4.50389044293776e-18	4.50389044293776e-17	30.2971098161443
SREBF2	0.805902705836856	5.67840803683007	9.13866957374456	4.51127631737916e-18	4.50872652691016e-17	30.2954978225858
ZNHIT3	0.467301121683807	3.19286685991295	9.13860601438152	4.5134329220322e-18	4.50872652691016e-17	30.295027633824
RPAP2	0.392804344022494	1.3544842616574	9.1372136765148	4.56093294738898e-18	4.55380277602777e-17	30.2847281429521
SAR1A	0.428985590315697	5.02367821696085	9.13609114533818	4.59958893948351e-18	4.59000646252625e-17	30.2764251964427
HMGN2	0.766254151746456	6.66605939539075	9.13442664958781	4.65750680095269e-18	4.6453841908513e-17	30.2641147110639
PPM1G	0.573596544430712	5.86503116477439	9.13416560715616	4.66665538450518e-18	4.65208726155667e-17	30.2621841878755
RBM4	0.584412145103328	2.07494192204188	9.13407124437195	4.66996683662941e-18	4.65296747736971e-17	30.2614863422046
CCDC163	0.653476535735361	1.55635219512967	9.1338222341291	4.67871648429269e-18	4.65926236169688e-17	30.2596448462955
TYW5	0.379784099800238	1.26893134120575	9.13318625127983	4.70113727667029e-18	4.67915793355858e-17	30.2549417289321
CLASP1	0.593841780654213	3.04842026103652	9.13294872035649	4.70953842411977e-18	4.68508599201115e-17	30.2531852311555
TRIP4	0.498761951832484	3.81861956931352	9.13016849327483	4.80898467381275e-18	4.7815332823172e-17	30.232628080657
CHML	0.985702989979864	2.33143785350617	9.12972849603393	4.82491261476738e-18	4.79488203832691e-17	30.2293750752995
TFAP4	0.517020003949704	1.92197426971783	9.12863116287146	4.86486436217738e-18	4.83207885844057e-17	30.221262654061
YOD1	0.643199620669834	2.32680114988165	9.12800514889521	4.88780300941695e-18	4.85234744354553e-17	30.2166348984623
UPF3B	0.683540028614835	3.41994266166071	9.12705851165918	4.92269383839395e-18	4.88445437305169e-17	30.2096373389616
PLEKHA7	0.797483190240715	2.24013091195797	9.12633948833265	4.94936021511857e-18	4.90837172472421e-17	30.2043226085351
USP48	0.532906065755862	3.0627509385409	9.12580882804374	4.96913256421894e-18	4.92543093276953e-17	30.2004003494799
OCLM	0.348519214892822	0.40774572403779	9.12488389424433	5.00378283695808e-18	4.95721195222941e-17	30.1935642449462
ZNF169	0.308779180805785	0.567720872065314	9.12478951624334	5.00733190348014e-18	4.95816430339429e-17	30.1928667297659
CTNNB1	0.728461326839948	6.29693797052874	9.12370000423186	5.04848388997642e-18	4.99633013078245e-17	30.1848148495281
USP3	0.536805509376572	3.06238322091543	9.12055930924793	5.16899647396981e-18	5.11295676000318e-17	30.1616073623315
ZNF346	0.466739883609424	2.3821902797338	9.11920535875732	5.22182483263593e-18	5.1625471513573e-17	30.1516041783845
CHTF18	0.77463352000479	2.32675624185319	9.11898382987851	5.23051922902064e-18	5.16586999931123e-17	30.1499675790622
PRKAG1	0.47235557931333	4.55122182502702	9.11898232900621	5.23057818301868e-18	5.16586999931123e-17	30.1499564910821
ZNF416	0.559291436007753	1.87290209344083	9.11886120177019	5.2353382114329e-18	5.16790727104866e-17	30.1490616443045
MUS81	0.490248002729207	3.49637645135646	9.11489289343757	5.39368089560023e-18	5.32146889596809e-17	30.1197492443641
SOS1	0.655430184963742	3.23738836978415	9.11460348377042	5.40541284798376e-18	5.33029903074467e-17	30.1176117963009
SBF2	0.674538251776461	2.09008387259151	9.11449301121373	5.40989779922412e-18	5.33197746055217e-17	30.1167959074794
GABPA	0.616593132943553	3.28579949359829	9.11328887090317	5.45902318181804e-18	5.37762900584235e-17	30.107903198496
BFAR	0.487310234871823	4.54752934541659	9.11165904330435	5.52622026273485e-18	5.44102673350461e-17	30.0958679127551
TMPPE	0.348656661443069	0.643775522517343	9.10867380892138	5.65143306466924e-18	5.56145133636686e-17	30.0738272653768
ZNF253	0.710493450000056	2.14367207392265	9.10697527860703	5.7239271789132e-18	5.62989962771956e-17	30.0612886572453
PAK2	0.582728031862849	4.9586093325028	9.10678461264619	5.73212221431599e-18	5.63506729739838e-17	30.0598812460674
RAB7A	0.481348162754951	7.45472891271107	9.10537971675458	5.79286579716206e-18	5.69186198326283e-17	30.0495114992799
LRRC40	0.724942992140373	3.32344394080126	9.10498239816513	5.81016012042499e-18	5.70592864722413e-17	30.0465790130289
EYA3	0.560069184850801	2.59778566137099	9.10478886277945	5.81860277508743e-18	5.7112924780059e-17	30.0451506169203
PPP1R12A	0.652801416861254	2.41302139896751	9.10445413574238	5.83323338730581e-18	5.72272154125854e-17	30.0426801947282
LRRC37B	0.460351824006051	1.08885792663603	9.10415415328254	5.84637632339812e-18	5.7326801615306e-17	30.040466250027
TRAPPC2	0.464751353519943	2.41647099478314	9.10262006628971	5.91404848753029e-18	5.79607002665373e-17	30.0291450230361
BFSP1	0.506283338258269	0.934216155766659	9.10005061601204	6.02913632303814e-18	5.90584110170812e-17	30.0101857181034
ZNF512	0.673100375460324	3.08250769105756	9.09977638576815	6.04154965843781e-18	5.9149765690173e-17	30.0081624425323
FAN1	0.713453985098126	2.41966504498406	9.09827140092555	6.11012678720672e-18	5.97906175908482e-17	29.9970593179848
PCGF3	0.636298965769706	3.35351059805521	9.09692774781819	6.17200411451318e-18	6.03652878172907e-17	29.9871474012736
PRPF4	0.577075040120761	3.99862088555142	9.09584357881202	6.22238419645772e-18	6.08269802061887e-17	29.9791503265925
PNN	0.673360316565283	4.96920621077023	9.09534465681219	6.24570525717221e-18	6.10238208706882e-17	29.9754703663127
AJUBA	0.936553813126194	4.27493804890102	9.09498480115462	6.26257970762463e-18	6.11575062171701e-17	29.9728162132775
DDX10	0.516944837797219	2.68256570999501	9.0946374123798	6.27891241937581e-18	6.12857676796946e-17	29.9702540734856
WASHC5	0.77446682300109	4.421812860298	9.09313060461998	6.35024604921266e-18	6.19504655310156e-17	29.9591414363312
VPS50	0.511768996139818	2.18558476360173	9.09047943620036	6.47770985715901e-18	6.31617917878711e-17	29.9395919952539
CWC27	0.52937961024105	3.29172732795847	9.08888093893398	6.55578492333045e-18	6.38905590696904e-17	29.9278065697602
ACBD6	0.620866545274665	3.45764787115879	9.08766481123278	6.61580802265501e-18	6.44427461688206e-17	29.9188411553054
RRP15	0.55829002295405	2.85980169266601	9.08702387107524	6.64766105402039e-18	6.47201147332473e-17	29.914116383516
ZNF180	0.517066169404555	1.95120913737014	9.08531328762422	6.73341859819633e-18	6.55217370957042e-17	29.9015076239476
ZNF614	0.647406906042997	1.30787789495552	9.08294456481184	6.85398406126681e-18	6.66610835603411e-17	29.8840501598477
PIDD1	0.601493161652348	2.9232596777571	9.08110901952094	6.94888052891196e-18	6.75497467955115e-17	29.8705241737701
NARS2	0.587755494458933	4.01102652546593	9.0802366138222	6.99443870473481e-18	6.79581367052328e-17	29.8640960877779
TPD52L2	0.634268080128798	5.30467462031011	9.07855792339159	7.08293655202678e-18	6.87831040734076e-17	29.8517282011805
IPP	0.562303478985113	2.69714281145403	9.07741991304484	7.14356085283788e-18	6.93366899393991e-17	29.8433446352044
NOC3L	0.551130499839936	2.79706971010832	9.07697716254968	7.1672858500754e-18	6.95076400673526e-17	29.8400831314386
RIBC2	0.944450411992684	1.1977019133709	9.07695586882866	7.16842885036998e-18	6.95076400673526e-17	29.8399262746148
POFUT1	0.642851472512394	5.16231589228661	9.07666790270678	7.18390399307445e-18	6.96224585267104e-17	29.8378050404764
BRD1	0.69111163851557	3.21295579188449	9.07594960182163	7.22264953592641e-18	6.99625708333417e-17	29.8325140315829
RFFL	0.839279666849194	3.38645422264657	9.07521124560698	7.262692728564e-18	7.03024910542745e-17	29.8270755691381
EIF2D	0.543901287642059	4.27079346025054	9.07512783764517	7.26722999151941e-18	7.03024910542745e-17	29.826461233999
FN3KRP	0.676047050657926	5.12264599015425	9.07509992164813	7.26874920555938e-18	7.03024910542745e-17	29.8262556215913
H2AFZ	0.840185959753346	6.61322486336029	9.07328186109176	7.36837044226034e-18	7.12300593711948e-17	29.812865738968
TFE3	0.60665364170269	4.70985046782352	9.07274766475883	7.39789827151625e-18	7.14794406869649e-17	29.8089317425469
C14orf93	0.479225801933443	2.58504681602107	9.07160225559849	7.46160690886944e-18	7.20586634949287e-17	29.8004970656597
EIF2B5	0.437713271719276	4.25645104301933	9.06977046183604	7.56462475720495e-18	7.30167306539279e-17	29.7870093131439
HSPA13	0.768606116585747	3.6042936050222	9.06945032940738	7.58277275690428e-18	7.31550483495902e-17	29.7846523092345
ZNF184	0.665737216827498	2.10869634342398	9.06906217719195	7.60483461494635e-18	7.33309668960101e-17	29.7817945736441
PSMD3	0.523908812459958	6.02738545386065	9.06818483738285	7.65493566103292e-18	7.37769453045225e-17	29.7753355219071
TNPO2	0.57536177794418	3.93158850264401	9.06754495956958	7.69168244382483e-18	7.40938338982824e-17	29.770624933699
PLEKHA1	0.551881717181592	2.23559146326575	9.0670752198465	7.7187697905497e-18	7.43174016014735e-17	29.7671669840084
SCYL2	0.661897376547758	3.57822153742751	9.06646068738085	7.75434933427841e-18	7.46224677271594e-17	29.7626433247078
KIAA1328	0.313052755586731	0.797550614965849	9.06377195250833	7.91193973020105e-18	7.61007857583595e-17	29.742853438983
SEC24C	1.17980108865547	3.61085639067181	9.06287526297394	7.96519844562033e-18	7.65746122519245e-17	29.7362543590385
C11orf58	0.624694001748977	4.54592583921742	9.06262407052092	7.98018157670778e-18	7.66801800449956e-17	29.734405811698
ZNF100	0.504672659067339	0.999377881387844	9.0610896853481	8.07231290816498e-18	7.75265740954592e-17	29.7231148360787
RREB1	0.61985076973931	3.29066509987151	9.06053556236924	8.10584335032737e-18	7.78095984931224e-17	29.7190375446764
PCBP2	0.508431166458166	6.27533179289964	9.05974913009988	8.15366810105752e-18	7.82294846350837e-17	29.713251167981
GSTCD	0.617590381979978	1.46156667827475	9.05694654847122	8.32638455592958e-18	7.98466106564618e-17	29.6926330264886
CAPZA1	0.650583572759478	5.50033081342412	9.05670271885466	8.34158153285025e-18	7.99163478978428e-17	29.6908394011198
[truncated: 17,161 more rows]
