# Supplementary material for: Identification of a senescence-related transcriptional signature to uncover molecular subtypes and key genes in hepatocellular carcinoma
Source: PLoS One. 2024 Oct 9;19(10):e0311696. doi: 10.1371/journal.pone.0311696 (PMC11463828; doi:10.1371/journal.pone.0311696)
Supplement: S1 File — (ZIP) [file pone.0311696.s001.zip › Rawdata of WB and R script for manuscript/files/tcga.subtype.txt]

Samples	time	event	tcga.subtype.Cluster
TCGA-DD-A3A3-01	1.46575342465753	1	clust2
TCGA-DD-A1EF-01	1.07945205479452	1	clust2
TCGA-ED-A627-01	1.15890410958904	0	clust1
TCGA-DD-AACB-01	6.36712328767123	0	clust2
TCGA-G3-A3CG-01	1.84383561643836	0	clust1
TCGA-BC-A10W-01	0.249315068493151	1	clust3
TCGA-G3-A25Z-01	1.79452054794521	0	clust2
TCGA-DD-AADY-01	1.52054794520548	0	clust2
TCGA-DD-AAEH-01	2.14794520547945	0	clust2
TCGA-G3-A5SI-01	2.1041095890411	1	clust3
TCGA-G3-A5SL-01	1.7013698630137	0	clust2
TCGA-EP-A12J-01	1.56164383561644	0	clust1
TCGA-DD-AAD2-01	1.8027397260274	0	clust2
TCGA-UB-A7MB-01	1.64657534246575	0	clust3
TCGA-UB-A7MC-01	1.36986301369863	0	clust3
TCGA-T1-A6J8-01	0.063013698630137	0	clust1
TCGA-BC-4072-01	4.08219178082192	1	clust2
TCGA-DD-AACQ-01	1.18356164383562	1	clust3
TCGA-2Y-A9GW-01	3.48219178082192	1	clust2
TCGA-MI-A75H-01	2.04657534246575	0	clust2
TCGA-DD-AAEI-01	4.19452054794521	0	clust2
TCGA-DD-AADN-01	2.46027397260274	0	clust2
TCGA-QA-A7B7-01	0.257534246575342	0	clust3
TCGA-5C-A9VH-01	0.882191780821918	0	clust2
TCGA-ZP-A9D4-01	1.08219178082192	0	clust2
TCGA-G3-AAV6-01	0.178082191780822	1	clust3
TCGA-DD-A4NG-01	2.1972602739726	1	clust2
TCGA-ED-A8O5-01	1.11232876712329	0	clust2
TCGA-DD-AACO-01	5.13972602739726	0	clust3
TCGA-DD-AACZ-01	0.468493150684932	1	clust2
TCGA-CC-5264-01	0.279452054794521	1	clust3
TCGA-DD-AAW3-01	4.47397260273973	0	clust2
TCGA-DD-AAVX-01	4.70684931506849	0	clust1
TCGA-2Y-A9HA-01	0.0986301369863014	1	clust2
TCGA-ED-A82E-01	1.11780821917808	0	clust1
TCGA-DD-AA3A-01	1.12328767123288	1	clust2
TCGA-GJ-A3OU-01	2.40821917808219	0	clust2
TCGA-G3-A7M9-01	0.153424657534247	1	clust3
TCGA-EP-A3JL-01	0.83013698630137	0	clust2
TCGA-DD-AAEG-01	1.96986301369863	0	clust2
TCGA-UB-A7MA-01	2.32328767123288	0	clust3
TCGA-XR-A8TG-01	2.46027397260274	0	clust3
TCGA-BC-A10X-01	2.10958904109589	1	clust1
TCGA-EP-A3RK-01	0.994520547945206	0	clust2
TCGA-ED-A66Y-01	0.810958904109589	1	clust3
TCGA-DD-AADF-01	0.315068493150685	1	clust3
TCGA-MI-A75G-01	1.91232876712329	0	clust2
TCGA-DD-A39V-01	1.76164383561644	1	clust2
TCGA-DD-AACF-01	1	1	clust3
TCGA-G3-AAV0-01	1.3041095890411	0	clust2
TCGA-KR-A7K2-01	2.27123287671233	0	clust2
TCGA-DD-AACU-01	4.29315068493151	0	clust2
TCGA-G3-A7M5-01	1.22465753424658	0	clust2
TCGA-G3-A5SJ-01	1.91232876712329	0	clust2
TCGA-DD-AACN-01	3.56712328767123	0	clust1
TCGA-O8-A75V-01	1.47397260273973	0	clust2
TCGA-ED-A5KG-01	2.33972602739726	0	clust1
TCGA-G3-AAV5-01	0.96986301369863	0	clust2
TCGA-NI-A4U2-01	4.90684931506849	1	clust1
TCGA-EP-A2KC-01	0.0520547945205479	1	clust2
TCGA-RC-A6M5-01	0.0410958904109589	0	clust1
TCGA-2Y-A9GU-01	5.31232876712329	0	clust1
TCGA-G3-AAV2-01	1.01917808219178	0	clust1
TCGA-DD-AAEA-01	1.57534246575342	0	clust3
TCGA-DD-A4ND-01	7.52328767123288	0	clust1
TCGA-DD-A4NO-01	6.15068493150685	0	clust1
TCGA-RC-A7SK-01	1.29315068493151	0	clust2
TCGA-CC-A3MB-01	0.863013698630137	1	clust3
TCGA-DD-A4NA-01	2.76164383561644	0	clust1
TCGA-DD-AAE2-01	1.74794520547945	0	clust2
TCGA-RG-A7D4-01	3.00821917808219	0	clust3
TCGA-LG-A9QC-01	1.16438356164384	0	clust1
TCGA-DD-A3A9-01	2.55068493150685	1	clust2
TCGA-G3-A25V-01	2.35616438356164	0	clust1
TCGA-ZP-A9D1-01	0.0575342465753425	0	clust1
TCGA-BC-A216-01	3.7013698630137	0	clust3
TCGA-ZP-A9D2-01	2.0958904109589	1	clust2
TCGA-ES-A2HS-01	1.88493150684932	1	clust2
TCGA-DD-AAVS-01	4.99452054794521	0	clust2
TCGA-DD-A4NV-01	6.56986301369863	0	clust1
TCGA-CC-A7IH-01	1	0	clust1
TCGA-WQ-A9G7-01	0.0821917808219178	0	clust2
TCGA-BC-A110-01	5.7972602739726	1	clust1
TCGA-RC-A7SB-01	1.61095890410959	0	clust2
TCGA-BC-A10T-01	2.29315068493151	1	clust2
TCGA-MR-A8JO-01	0.904109589041096	0	clust1
TCGA-2Y-A9GX-01	6.69041095890411	0	clust1
TCGA-K7-A5RG-01	1.42191780821918	0	clust2
TCGA-UB-AA0U-01	0.895890410958904	0	clust3
TCGA-DD-AAD3-01	3.54794520547945	0	clust1
TCGA-DD-A1ED-01	6.3041095890411	0	clust1
TCGA-DD-AAVZ-01	5.20547945205479	0	clust2
TCGA-CC-A123-01	0.6	0	clust2
TCGA-DD-A11B-01	0.0383561643835616	1	clust1
TCGA-G3-A25Y-01	1.23835616438356	1	clust3
TCGA-DD-AADQ-01	1.19452054794521	0	clust2
TCGA-2Y-A9GT-01	4.44931506849315	1	clust1
TCGA-HP-A5N0-01	2.06027397260274	1	clust1
TCGA-DD-A119-01	0.610958904109589	1	clust2
TCGA-DD-AADO-01	1.24109589041096	0	clust2
TCGA-DD-A4NQ-01	1.02191780821918	1	clust2
TCGA-DD-A4NL-01	4.68767123287671	0	clust1
TCGA-RC-A7SF-01	1.58630136986301	0	clust2
TCGA-DD-A39Y-01	0.468493150684932	1	clust2
TCGA-ES-A2HT-01	1.2	1	clust2
TCGA-DD-AADA-01	3.37808219178082	0	clust1
TCGA-DD-A4NI-01	2.23561643835616	0	clust1
TCGA-G3-A3CI-01	0.493150684931507	0	clust1
TCGA-WX-AA46-01	2.07123287671233	0	clust1
TCGA-DD-AACD-01	1.04383561643836	1	clust2
TCGA-DD-A73G-01	9.52876712328767	0	clust2
TCGA-2Y-A9H0-01	10.0684931506849	0	clust3
TCGA-DD-AACC-01	4.61643835616438	1	clust2
TCGA-DD-A1EE-01	0.956164383561644	1	clust1
TCGA-FV-A4ZQ-01	0.0328767123287671	0	clust3
TCGA-G3-AAV3-01	1.12876712328767	0	clust2
TCGA-BC-4073-01	2.32602739726027	0	clust2
TCGA-G3-A3CH-01	2.13698630136986	0	clust2
TCGA-G3-A3CK-01	1.6027397260274	0	clust1
TCGA-DD-A116-01	4.44383561643836	1	clust2
TCGA-5R-AA1C-01	1.42465753424658	0	clust2
TCGA-DD-AAE4-01	1.66575342465753	0	clust3
TCGA-DD-AACL-01	0.293150684931507	1	clust3
TCGA-DD-AADW-01	1.60821917808219	0	clust3
TCGA-CC-A3M9-01	0.821917808219178	1	clust3
TCGA-DD-A3A5-01	8.56164383561644	1	clust2
TCGA-FV-A3I1-01	0.676712328767123	1	clust2
TCGA-DD-AAEB-01	1.30958904109589	0	clust1
TCGA-DD-AAE1-01	1.51232876712329	0	clust2
TCGA-DD-A39X-01	4.64109589041096	1	clust2
TCGA-DD-AACG-01	1.28493150684932	1	clust2
TCGA-DD-A4NN-01	2.46301369863014	1	clust2
TCGA-K7-A6G5-01	1.4027397260274	0	clust2
TCGA-2Y-A9H1-01	3.36712328767123	1	clust2
TCGA-MI-A75C-01	0.797260273972603	0	clust2
TCGA-ED-A66X-01	1.11232876712329	0	clust2
TCGA-DD-AAW1-01	5.44931506849315	0	clust1
TCGA-DD-AADB-01	3.4027397260274	0	clust2
TCGA-G3-AAV1-01	0.983561643835616	1	clust1
TCGA-DD-A4NJ-01	2.54246575342466	0	clust3
TCGA-5C-AAPD-01	0.0547945205479452	0	clust3
TCGA-EP-A26S-01	1.66575342465753	0	clust1
TCGA-BD-A2L6-01	3.73424657534247	0	clust3
TCGA-DD-A1EK-01	1.52876712328767	1	clust2
TCGA-RC-A6M4-01	0.0602739726027397	0	clust2
TCGA-DD-A1EH-01	4.0958904109589	0	clust2
TCGA-ED-A7PZ-01	0.0164383561643836	0	clust2
TCGA-CC-A9FS-01	0.578082191780822	0	clust2
TCGA-CC-A3MA-01	0.83013698630137	1	clust3
TCGA-DD-A4NH-01	2.51232876712329	0	clust2
TCGA-FV-A2QR-01	1.59178082191781	1	clust2
TCGA-2Y-A9H5-01	1.52054794520548	1	clust2
TCGA-5C-A9VG-01	0.898630136986301	0	clust2
TCGA-PD-A5DF-01	1.75068493150685	1	clust3
TCGA-DD-AAD6-01	1.84109589041096	0	clust2
TCGA-DD-A73F-01	2.97260273972603	0	clust3
TCGA-DD-A1EI-01	0.501369863013699	0	clust2
TCGA-ZS-A9CF-01	6.60821917808219	0	clust3
TCGA-RC-A7SH-01	1.28219178082192	0	clust2
TCGA-ZS-A9CE-01	3.4	0	clust2
TCGA-DD-AAVV-01	6.72602739726027	0	clust2
TCGA-CC-5259-01	0.684931506849315	0	clust2
TCGA-G3-A7M7-01	0.989041095890411	0	clust2
TCGA-UB-A7ME-01	1.33150684931507	0	clust2
TCGA-DD-A4NK-01	3.31506849315068	1	clust1
TCGA-DD-AACS-01	4.94246575342466	0	clust3
TCGA-DD-A39W-01	2.26575342465753	1	clust1
TCGA-DD-AACV-01	4.19452054794521	0	clust3
TCGA-CC-A7IG-01	0.819178082191781	1	clust3
TCGA-DD-AADV-01	1.57260273972603	0	clust3
TCGA-CC-A8HS-01	0.821917808219178	1	clust3
TCGA-DD-AADJ-01	2.92054794520548	0	clust2
TCGA-DD-AACA-01	6.3041095890411	0	clust2
TCGA-MI-A75E-01	1.38904109589041	0	clust2
TCGA-DD-A118-01	9.41643835616438	0	clust2
TCGA-BC-A10Q-01	3.10958904109589	1	clust2
TCGA-BC-A3KG-01	1.86301369863014	0	clust3
TCGA-CC-5263-01	0.353424657534247	1	clust3
TCGA-BC-A69H-01	1.21643835616438	0	clust2
TCGA-DD-A11A-01	0.216438356164384	0	clust2
TCGA-DD-AADR-01	5.55616438356164	0	clust2
TCGA-DD-A3A7-01	1.14794520547945	1	clust2
TCGA-DD-A11C-01	1.81369863013699	0	clust3
TCGA-DD-AAD8-01	3.33972602739726	0	clust3
TCGA-CC-A8HV-01	0.764383561643836	1	clust2
TCGA-DD-AAVW-01	6.34794520547945	0	clust2
TCGA-ZP-A9CV-01	2.98082191780822	1	clust1
TCGA-ED-A7XO-01	1.16986301369863	0	clust3
TCGA-2Y-A9GZ-01	2.32328767123288	1	clust1
TCGA-ZP-A9D0-01	2.98904109589041	0	clust1
TCGA-DD-AAEE-01	2.21917808219178	0	clust2
TCGA-ZS-A9CD-01	3.7972602739726	1	clust1
TCGA-CC-A8HU-01	0.942465753424658	1	clust3
TCGA-ZP-A9CY-01	2.14246575342466	0	clust1
TCGA-DD-A73B-01	0.775342465753425	1	clust3
TCGA-MR-A520-01	0.627397260273973	0	clust1
TCGA-CC-A3MC-01	0.994520547945206	0	clust3
TCGA-DD-AAE0-01	1.52054794520548	0	clust2
TCGA-BC-A10S-01	3.8986301369863	1	clust1
TCGA-DD-A1EA-01	6.61643835616438	0	clust1
TCGA-3K-AAZ8-01	1.08493150684932	0	clust1
TCGA-FV-A2QQ-01	1.9972602739726	0	clust2
TCGA-DD-AACI-01	4.43287671232877	0	clust2
TCGA-DD-AAD0-01	0.375342465753425	0	clust2
TCGA-DD-A114-01	3.14794520547945	1	clust3
TCGA-2Y-A9H6-01	0.978082191780822	0	clust1
TCGA-G3-A25U-01	4.48219178082192	0	clust3
TCGA-FV-A3R2-01	0.531506849315069	1	clust2
TCGA-ZS-A9CG-01	0.934246575342466	0	clust1
TCGA-DD-A1EG-01	3.75890410958904	1	clust2
TCGA-RC-A7S9-01	1.75342465753425	0	clust3
TCGA-CC-A8HT-01	0.383561643835616	1	clust3
TCGA-2Y-A9H2-01	4.74246575342466	0	clust2
TCGA-DD-AADC-01	1.16438356164384	1	clust3
TCGA-EP-A2KA-01	1.71780821917808	1	clust2
TCGA-WQ-AB4B-01	1.08219178082192	0	clust2
TCGA-DD-AACW-01	3.9013698630137	0	clust2
TCGA-DD-A39Z-01	1.64657534246575	1	clust2
TCGA-DD-AAE7-01	1.76438356164384	0	clust1
TCGA-DD-AACH-01	0.534246575342466	1	clust3
TCGA-LG-A9QD-01	1.0027397260274	0	clust1
TCGA-BC-A3KF-01	0.0219178082191781	0	clust2
TCGA-DD-A115-01	6.96438356164384	1	clust3
TCGA-2Y-A9H3-01	4.15342465753425	0	clust1
TCGA-G3-AAUZ-01	1.31506849315068	0	clust3
TCGA-BC-A217-01	3.82739726027397	1	clust3
TCGA-G3-AAV4-01	0.073972602739726	1	clust2
TCGA-DD-AADI-01	2.97260273972603	0	clust1
TCGA-FV-A3R3-01	1.0027397260274	1	clust1
TCGA-CC-5261-01	0.265753424657534	1	clust2
TCGA-BW-A5NO-01	0.0547945205479452	0	clust2
TCGA-DD-A4NB-01	2.70958904109589	0	clust1
TCGA-2Y-A9H4-01	3.97808219178082	0	clust3
TCGA-DD-AAVY-01	5.3972602739726	0	clust1
TCGA-XR-A8TD-01	2.82191780821918	0	clust3
TCGA-DD-AADG-01	3.13698630136986	0	clust2
TCGA-DD-A4NE-01	1.80821917808219	1	clust3
TCGA-2Y-A9H7-01	3.2	0	clust2
TCGA-ED-A7PY-01	1.06849315068493	0	clust2
TCGA-G3-A25S-01	1.13972602739726	1	clust2
TCGA-DD-AAE3-01	1.55068493150685	0	clust1
TCGA-YA-A8S7-01	1.12876712328767	1	clust3
TCGA-CC-5260-01	0.238356164383562	1	clust1
TCGA-K7-A5RF-01	1.72876712328767	0	clust1
TCGA-CC-A5UC-01	0.950684931506849	1	clust2
TCGA-DD-A3A6-01	8.92602739726027	1	clust1
TCGA-FV-A3I0-01	2.32328767123288	0	clust2
TCGA-CC-A7IF-01	1.77808219178082	1	clust3
TCGA-FV-A496-01	0.0273972602739726	0	clust2
TCGA-DD-A4NP-01	9.06301369863014	0	clust1
TCGA-DD-AAED-01	2.09041095890411	0	clust2
TCGA-DD-A73E-01	0.120547945205479	0	clust2
TCGA-CC-A5UD-01	0.832876712328767	1	clust3
TCGA-DD-AACK-01	0.0246575342465753	0	clust2
TCGA-DD-A1EB-01	5.52602739726027	0	clust1
TCGA-NI-A8LF-01	2.18904109589041	0	clust2
TCGA-ED-A4XI-01	2.24383561643836	0	clust1
TCGA-BC-A5W4-01	1.4986301369863	1	clust2
TCGA-DD-A4NF-01	2.58082191780822	0	clust1
TCGA-DD-AACT-01	4.27945205479452	0	clust2
TCGA-DD-AADK-01	2.87397260273973	0	clust2
TCGA-BC-A8YO-01	1.53972602739726	0	clust3
TCGA-G3-A5SK-01	2.03835616438356	0	clust1
TCGA-DD-A3A2-01	5.83835616438356	1	clust1
TCGA-CC-5262-01	0.282191780821918	1	clust2
TCGA-BC-A10Y-01	1.94794520547945	1	clust3
TCGA-FV-A495-01	0.00273972602739726	0	clust2
TCGA-KR-A7K7-01	2.60547945205479	0	clust2
TCGA-CC-5258-01	0.353424657534247	1	clust2
TCGA-5R-AA1D-01	1.23013698630137	0	clust1
TCGA-ED-A97K-01	0.0164383561643836	0	clust1
TCGA-LG-A6GG-01	1.06027397260274	0	clust2
TCGA-EP-A2KB-01	1.63287671232877	1	clust2
TCGA-WJ-A86L-01	0.945205479452055	0	clust3
TCGA-2Y-A9GY-01	2.07397260273973	1	clust3
TCGA-DD-AADM-01	0.0328767123287671	1	clust2
TCGA-DD-AACJ-01	5.75890410958904	0	clust2
TCGA-CC-A7IE-01	0.594520547945205	1	clust2
TCGA-GJ-A6C0-01	0.0849315068493151	1	clust3
TCGA-DD-A1EJ-01	2.75342465753425	1	clust2
TCGA-XR-A8TF-01	1.8986301369863	1	clust2
TCGA-K7-AAU7-01	0.983561643835616	0	clust2
TCGA-CC-A7IL-01	0.761643835616438	1	clust2
TCGA-G3-AAV7-01	0.989041095890411	0	clust3
TCGA-DD-A3A1-01	0.638356164383562	1	clust2
TCGA-DD-A11D-01	4.27397260273973	1	clust1
TCGA-DD-AAE6-01	0.386301369863014	0	clust3
TCGA-DD-AADL-01	1.74246575342466	0	clust2
TCGA-DD-AADS-01	1.2986301369863	0	clust1
TCGA-CC-A7II-01	1.09315068493151	0	clust3
TCGA-5R-AAAM-01	0.126027397260274	1	clust1
TCGA-CC-A7IK-01	0.717808219178082	1	clust2
TCGA-GJ-A9DB-01	0.183561643835616	1	clust2
TCGA-G3-A25T-01	4.25479452054795	0	clust2
TCGA-G3-A7M6-01	1.73150684931507	0	clust2
TCGA-DD-A73C-01	1.92054794520548	0	clust1
TCGA-KR-A7K8-01	2.48219178082192	0	clust2
TCGA-2Y-A9HB-01	0.712328767123288	0	clust1
TCGA-DD-AAVR-01	6.88493150684932	0	clust1
TCGA-DD-AAVP-01	7.53972602739726	0	clust2
TCGA-DD-A73A-01	1.99452054794521	0	clust2
TCGA-2Y-A9GV-01	6.93698630136986	1	clust1
TCGA-DD-AAE9-01	1.97808219178082	0	clust2
TCGA-DD-AAD1-01	1.54520547945205	0	clust1
TCGA-UB-A7MF-01	0.586301369863014	1	clust3
TCGA-4R-AA8I-01	0.717808219178082	1	clust1
TCGA-FV-A23B-01	5.07397260273973	1	clust2
TCGA-BC-A112-01	0.419178082191781	1	clust2
TCGA-ED-A459-01	2.49315068493151	0	clust3
TCGA-BD-A3EP-01	1.12054794520548	0	clust1
TCGA-G3-A6UC-01	1.83835616438356	0	clust1
TCGA-2Y-A9H9-01	1.90958904109589	0	clust1
TCGA-DD-AAEK-01	2.92328767123288	0	clust2
TCGA-DD-AAD5-01	3.68493150684932	0	clust2
TCGA-DD-AAW0-01	5.52054794520548	0	clust1
TCGA-DD-AAC9-01	0.950684931506849	0	clust1
TCGA-DD-AAC8-01	0.0438356164383562	1	clust2
TCGA-XR-A8TE-01	2.53424657534247	0	clust1
TCGA-DD-AAVU-01	6.03287671232877	0	clust2
TCGA-2Y-A9GS-01	1.98356164383562	1	clust2
TCGA-DD-A73D-01	1.8986301369863	0	clust2
TCGA-KR-A7K0-01	0.178082191780822	1	clust1
TCGA-WX-AA44-01	1.68493150684932	0	clust2
TCGA-ED-A8O6-01	0.153424657534247	1	clust2
TCGA-DD-AADU-01	1.51780821917808	0	clust1
TCGA-2Y-A9H8-01	1.73424657534247	1	clust3
TCGA-G3-A3CJ-01	1.62739726027397	0	clust1
TCGA-DD-A4NS-01	6.72876712328767	1	clust1
TCGA-DD-AACP-01	1.13698630136986	0	clust3
TCGA-G3-A5SM-01	1.42465753424658	0	clust2
TCGA-DD-AAVQ-01	7.47397260273973	0	clust2
TCGA-HP-A5MZ-01	0.249315068493151	1	clust2
TCGA-DD-AACE-01	5.98356164383562	0	clust1
TCGA-G3-A7M8-01	1.17808219178082	0	clust1
TCGA-BD-A3ER-01	3.05479452054795	0	clust1
TCGA-DD-A113-01	6.64383561643836	0	clust3
TCGA-DD-A3A8-01	0.0301369863013699	1	clust2
TCGA-ED-A7PX-01	0.0164383561643836	0	clust2
TCGA-DD-AADP-01	1.25479452054795	0	clust2
TCGA-CC-A7IJ-01	1.04657534246575	0	clust3
TCGA-BC-A10U-01	2.29315068493151	1	clust2
TCGA-DD-AADD-01	3.37260273972603	0	clust3
TCGA-ZP-A9CZ-01	1.93424657534247	0	clust3
TCGA-DD-AACY-01	3.97260273972603	0	clust1
TCGA-DD-A1EC-01	1.64931506849315	0	clust1
TCGA-UB-AA0V-01	0.86027397260274	0	clust1
TCGA-DD-A1EL-01	1.13698630136986	1	clust2
TCGA-RC-A6M6-01	0.0246575342465753	0	clust3
TCGA-MI-A75I-01	1.72602739726027	0	clust2
TCGA-UB-A7MD-01	0.142465753424658	1	clust2
TCGA-CC-A1HT-01	0.276712328767123	1	clust2
TCGA-WX-AA47-01	1.52328767123288	1	clust2
TCGA-FV-A4ZP-01	6.81095890410959	1	clust2
TCGA-ED-A7XP-01	1.0958904109589	0	clust1
TCGA-CC-A5UE-01	0.745205479452055	1	clust3
TCGA-CC-A9FW-01	0.679452054794521	0	clust2
TCGA-XR-A8TC-01	3.66849315068493	0	clust2
TCGA-BC-A69I-01	1.06027397260274	0	clust1
TCGA-DD-AACX-01	0.465753424657534	0	clust2
TCGA-DD-AAW2-01	5.08219178082192	0	clust2
TCGA-BC-A10R-01	0.843835616438356	1	clust1
TCGA-G3-A25X-01	4.87397260273973	0	clust3
TCGA-DD-A3A4-01	1.67671232876712	1	clust1
TCGA-BC-A10Z-01	0.0931506849315069	1	clust3
TCGA-DD-A4NR-01	0.0246575342465753	1	clust2
